# Supplementary material for: A novel method to identify cooperative functional modules: study of module coordination in the Saccharomyces cerevisiae cell cycle
Source: BMC Bioinformatics. 2011 Jul 12;12:281. doi: 10.1186/1471-2105-12-281 (PMC3143111; doi:10.1186/1471-2105-12-281)
Supplement: Additional file 2 — Gene lists of the identified modules. Additional file 2 lists the genes in each identified module. [file 1471-2105-12-281-S2.XLS]

## Sheet: Additional_file_1
Module ID	# of genes
Module_0:	91	YAL024C_LTE1_MSI2	YAL021C_CCR4_FUN27_NUT21	YBR088C_POL30	YBR136W_MEC1_ESR1_SAD3	YCL061C_MRC1_YCL060C	YCL016C_DCC1	YCR066W_RAD18	YCR086W_CSM1	YDL102W_POL3_CDC2_HPR6_TEX1	YDL101C_DUN1	YDL074C_BRE1	YDL059C_RAD59	YDL040C_NAT1_AAA1	YDL020C_RPN4_SON1_UFD5	YDL013W_SLX5_HEX3	YDR004W_RAD57	YDR075W_PPH3	YDR076W_RAD55	YDR217C_RAD9	YDR323C_PEP7_VAC1_VPL21_VPS19_VPT19	YDR359C_EAF1_VID21	YDR369C_XRS2	YDR386W_MUS81_SLX3	YDR439W_LRS4	YEL061C_CIN8_KSL2_SDS15	YER016W_BIM1_EB1_YEB1	YER019W_ISC1	YER083C_GET2_HUR2_RMD7	YER095W_RAD51_MUT5	YER116C_SLX8	YER173W_RAD24_RS1	YGL167C_PMR1_BSD1_LDB1_SSC1	YGL163C_RAD54_XRS1	YGL127C_SOH1_MED31	YGL095C_VPS45_STT10_VPL28	YGL058W_RAD6_PSO8_UBC2	YGL020C_GET1_MDM39	YGL003C_CDH1_HCT1	YGR092W_DBF2	YGR180C_RNR4_CRT3_PSO3	YHR013C_ARD1	YHR031C_RRM3_RTT104	YHR154W_RTT107_ESC4	YHR191C_CTF8	YHR200W_RPN10_MCB1_SUN1	YHR206W_SKN7_BRY1_POS9	YJL115W_ASF1_CIA1	YJL092W_SRS2_HPR5_RADH_RADH1
Module_1:	5	YBR160W_CDC28_CDK1_HSL5_SRM5	YDR348C	YIL106W_MOB1	YJL187C_SWE1_WEE1	YLR079W_SIC1_SDB25
Module_2:	59	YAL058W_CNE1_FUN48	YAL026C_DRS2_FUN38_SWA3	YAL023C_PMT2_FUN25	YBR164C_ARL1_DLP2	YBR171W_SEC66_HSS1_SEC71	YCL043C_PDI1_MFP1_TRG1	YCR044C_PER1_COS16	YCR094W_CDC50	YDL226C_GCS1	YDL193W_NUS1	YDL192W_ARF1	YDL100C_GET3_ARR4	YDR100W_TVP15	YDR137W_RGP1	YDR320C_SWA2_AUX1_BUD24	YEL042W_GDA1	YEL031W_SPF1_COD1_PER9_PIO1	YEL002C_WBP1	YFL031W_HAC1_ERN4_IRE15	YGL137W_SEC27	YGL084C_GUP1	YGL054C_ERV14	YGL027C_CWH41_DER7_GLS1	YGL012W_ERG4	YGL005C_COG7_COD5	YGR157W_CHO2_PEM1	YHL031C_GOS1	YHL003C_LAG1	YHR079C_IRE1_ERN1	YHR204W_MNL1_HTM1	YIL090W_ICE2	YIL076W_SEC28_ANU2	YJL062W_LAS21_GPI7	YJL034W_KAR2_GRP78	YJL004C_SYS1	YJR073C_OPI3_PEM2	YLR039C_RIC1	YLR242C_ARV1	YLR262C_YPT6	YLR268W_SEC22_SLY2_TSL26	YLR350W_ORM2	YML071C_COG8_DOR1	YMR123W_PKR1	YMR272C_SCS7_FAH1	YMR307W_GAS1_CWH52_GGP1	YNL238W_KEX2_QDS1_SRB1_VMA45	YNL051W_COG5_API4_COD4	YNL041C_COG6_COD2_SEC37
Module_3:	42	YCL061C_MRC1_YCL060C	YCR086W_CSM1	YDL155W_CLB3	YDL003W_MCD1_PDS3_RHC21_SCC1	YDR254W_CHL4_CTF17_MCM17	YDR439W_LRS4	YEL061C_CIN8_KSL2_SDS15	YEL003W_GIM4_PFD2	YER016W_BIM1_EB1_YEB1	YER177W_BMH1_APR6	YFL037W_TUB2_ARM10_SHE8	YGL216W_KIP3	YGL086W_MAD1	YGL043W_DST1_PPR2	YGR078C_PAC10_GIM2_PFD3_RKS2	YGR140W_CBF2_CBF3A_CEP2_CSL5_CTF14_NDC10	YHR129C_ARP1_ACT5	YJL030W_MAD2	YJL013C_MAD3	YJR043C_POL32	YJR053W_BFA1_IBD1	YKR054C_DYN1_DHC1_PAC6	YLR085C_ARP6	YLR200W_YKE2_GIM1_PFD6	YML124C_TUB3	YML094W_GIM5_PFD5	YML032C_RAD52	YMR094W_CTF13_CBF3C	YMR294W_JNM1_INS1_PAC3	YNL153C_GIM3_PFD4	YOL012C_HTZ1_HTA3	YOL004W_SIN3_CPE1_GAM2_RPD1_SDI1_SDS16_UME4	YOR026W_BUB3	YOR058C_ASE1_YOR29-09	YOR349W_CIN1	YPL269W_KAR9	YPL174C_NIP100_PAC13	YPL153C_RAD53_LSD1_MEC2_SPK1	YPL018W_CTF19_MCM18	YPL008W_CHL1_CTF1_LPA9	YPR120C_CLB5	YPR141C_KAR3_OSR11
Module_4:	27	YBL039C_URA7	YBR217W_ATG12_APG12	YDL147W_RPN5_NAS5	YDL097C_RPN6_NAS4	YDL007W_RPT2_YHS4_YTA5	YDR363W-A_SEM1_DSS1_HOD1	YDR394W_RPT3_YNT1_YTA2	YDR427W_RPN9	YEL037C_RAD23	YER012W_PRE1	YER021W_RPN3_SUN2	YFR004W_RPN11_MPR1	YFR010W_UBP6	YFR052W_RPN12_NIN1	YGL048C_RPT6_CIM3_CRL3_SCB68_SUG1	YGL004C_RPN14	YGR232W_NAS6	YHL030W_ECM29	YHR027C_RPN1_HRD2_NAS1	YIL075C_RPN2_SEN3	YKL145W_RPT1_CIM5_YTA3	YLR421C_RPN13	YOL038W_PRE6	YOR117W_RPT5_YTA1	YOR259C_RPT4_CRL13_PCS1_SUG2	YOR261C_RPN8	YPR108W_RPN7
Module_5:	3	YHL004W_MRP4	YOL027C_MDM38_MKH1	YPR125W_YLH47
Module_6:	10	YBL038W_MRPL16	YCR046C_IMG1	YDR237W_MRPL7	YDR296W_MHR1_XTC1	YDR322W_MRPL35	YDR405W_MRP20_MRPL41	YGR220C_MRPL9	YML025C_YML6	YNL284C_MRPL10_MRPL18	YNL185C_MRPL19
Module_7:	4	YBL008W_HIR1	YBR215W_HPC2	YJR140C_HIR3_HPC1	YOR038C_HIR2_SPT1
Module_8:	16	YCL016C_DCC1	YDL040C_NAT1_AAA1	YEL061C_CIN8_KSL2_SDS15	YEL003W_GIM4_PFD2	YER016W_BIM1_EB1_YEB1	YGL086W_MAD1	YGL058W_RAD6_PSO8_UBC2	YGR078C_PAC10_GIM2_PFD3_RKS2	YHR013C_ARD1	YHR191C_CTF8	YLR200W_YKE2_GIM1_PFD6	YML094W_GIM5_PFD5	YMR078C_CTF18_CHL12	YNL298W_CLA4_ERC10	YNL153C_GIM3_PFD4	YPR135W_CTF4_CHL15_POB1
Module_9:	3	YDL132W_CDC53	YDR328C_SKP1_CBF3D_MGO1	YOL133W_HRT1_HRT2_RBX1_ROC1
Module_10:	6	YCR092C_MSH3	YDR097C_MSH6_PMS3	YMR167W_MLH1_PMS2	YNL262W_POL2_DUN2	YOL090W_MSH2_PMS5	YOR033C_EXO1_DHS1
Module_11:	16	YBL093C_ROX3_MED19_NUT3_SSN7	YBR193C_MED8	YBR253W_SRB6_MED22	YDL005C_MED2	YER022W_SRB4_MED17	YGL151W_NUT1_MED5	YGL025C_PGD1_HRS1_MED3	YGR104C_SRB5_MED18	YHR041C_SRB2_HRS2_MED20	YLR071C_RGR1_MED14	YNL236W_SIN4_BEL2_GAL22_MED16_RYE1_SDI3_SSF5_SSN4_TSF3	YNR010W_CSE2_MED9	YOL135C_MED7	YOL051W_GAL11_ABE1_MED15_RAR3_SDS4_SPT13	YPL129W_TAF14_ANC1_SWP29_TAF30_TFG3	YPR070W_MED1
Module_12:	3	YDL017W_CDC7_LSD6_SAS1	YDR052C_DBF4_DNA52_LSD7	YNL102W_POL1_CDC17_CRT5_HPR3
Module_13:	17	YBL003C_HTA2_H2A2	YBL002W_HTB2	YBR009C_HHF1	YBR010W_HHT1_BUR5_SIN2	YDR224C_HTB1_SPT12	YDR225W_HTA1_H2A1_SPT11	YGL207W_SPT16_CDC68_SSF1	YGL097W_SRM1_MTR1_PRP20	YGL019W_CKB1	YIL035C_CKA1	YKL112W_ABF1_BAF1_OBF1_REB2_SBF1	YKR048C_NAP1	YML069W_POB3	YMR072W_ABF2	YNL030W_HHF2	YOL054W_PSH1	YOR061W_CKA2_YOR29-12
Module_14:	5	YDR146C_SWI5	YIL131C_FKH1	YLR131C_ACE2	YNL068C_FKH2	YOR372C_NDD1
Module_15:	5	YDR217C_RAD9	YIR002C_MPH1	YMR201C_RAD14	YPL167C_REV3_PSO1	YPL022W_RAD1_LPB9
Module_16:	7	YBR107C_IML3_MCM19	YDR318W_MCM21_CTF5	YGL086W_MAD1	YJR135C_MCM22	YLR381W_CTF3_CHL3	YMR117C_SPC24	YPR046W_MCM16
Module_17:	8	YAL034W-A_MTW1_DSN3_NSL2	YGL093W_SPC105	YIL144W_TID3_HEC1_NDC80	YIR010W_DSN1	YJR112W_NNF1	YKL049C_CSE4_CSL2	YOL069W_NUF2	YPL233W_NSL1
Module_18:	11	YDR207C_UME6_CAR80_NIM2_RIM16	YDR334W_SWR1	YDR392W_SPT3	YDR485C_VPS72_SWC2	YHR178W_STB5	YIL084C_SDS3	YLR085C_ARP6	YLR418C_CDC73	YML041C_VPS71_SWC6	YNL330C_RPD3_MOF6_REC3_SDI2_SDS6	YOL004W_SIN3_CPE1_GAM2_RPD1_SDI1_SDS16_UME4
Module_19:	6	YGL244W_RTF1_CSL3	YGL043W_DST1_PPR2	YGR063C_SPT4	YJL168C_SET2_EZL1	YLR418C_CDC73	YOR123C_LEO1
Module_20:	14	YBR154C_RPB5	YDL140C_RPO21_RPB1_RPB220_SUA8	YDR404C_RPB7	YGL070C_RPB9_SHI1_SSU73	YGR005C_TFG2	YIL021W_RPB3	YJL140W_RPB4_CTF15	YML010W_SPT5	YNL251C_NRD1	YOL005C_RPB11	YOR151C_RPB2_RPB150_RPO22_SIT2_SOH2	YOR210W_RPB10	YOR224C_RPB8	YPR187W_RPO26_RPB6
Module_21:	5	YBR087W_RFC5	YJR068W_RFC2	YNL290W_RFC3	YOL094C_RFC4	YOR217W_RFC1_CDC44
Module_22:	15	YCR020W-B_HTL1	YCR052W_RSC6	YDR303C_RSC3	YFR037C_RSC8_SWH3	YGR056W_RSC1	YGR275W_RTT102	YIL126W_STH1_NPS1	YKR008W_RSC4	YLR033W_RSC58	YLR321C_SFH1	YLR357W_RSC2	YML127W_RSC9	YMR033W_ARP9_RSC12_SWP59	YMR091C_NPL6_RSC7	YPR034W_ARP7_RSC11_SWP61
Module_23:	12	YBR247C_ENP1_MEG1	YCL059C_KRR1	YCR057C_PWP2_UTP1_YCR055C_YCR058C	YDL148C_NOP14_UTP2	YGR090W_UTP22	YHR196W_UTP9	YIL019W_FAF1	YJL109C_UTP10	YJR002W_MPP10	YNL132W_KRE33	YOR310C_NOP58_NOP5	YPR144C_NOC4_UTP19
Module_24:	4	YDL060W_TSR1	YNL207W_RIO2	YOR056C_NOB1_YOR29-07	YPL204W_HRR25
Module_25:	14	YBL041W_PRE7_PRS3	YBR173C_UMP1_RNS2	YDL188C_PPH22_PPH2	YFR050C_PRE4	YGL011C_SCL1_PRC2	YGR135W_PRE9	YGR253C_PUP2_DOA5	YJL001W_PRE3_CRL21	YML092C_PRE8	YMR314W_PRE5	YOL038W_PRE6	YOR157C_PUP1	YOR362C_PRE10	YPR103W_PRE2_DOA3_PRG1_SRR2
Module_26:	7	YBR289W_SNF5_HAF4_SWI10_TYE4	YDR073W_SNF11	YHL025W_SNF6	YJL176C_SWI3_TYE2	YNR023W_SNF12_SWP73	YOR290C_SNF2_GAM1_HAF1_SWI2_TYE3	YPL016W_SWI1_ADR6_GAM3_LPA1
Module_27:	4	YAL047C_SPC72_LDB4	YCL029C_BIK1_ARM5_PAC14	YMR299C_DYN3	YPL269W_KAR9
Module_28:	24	YBR069C_TAT1_TAP1_VAP1	YBR106W_PHO88	YBR159W_IFA38	YBR290W_BSD2	YCR034W_FEN1_ELO2_GNS1_VBM2	YDL212W_SHR3_APF1	YDL015C_TSC13	YDR331W_GPI8	YER026C_CHO1_PSS1	YGL051W_MST27	YGR060W_ERG25	YHR133C_NSG1	YHR140W	YJL117W_PHO86	YJR010C-A_SPC1	YKL065C_YET1	YKL008C_LAC1_DGT1	YLR018C_POM34	YLR372W_SUR4_APA1_ELO3_SRE1_VBM1	YML048W_GSF2_ECM6	YMR058W_FET3	YMR215W_GAS3	YPL076W_GPI2_GCR4	YHL048W_COS8
Module_29:	4	YAL016W_TPD3_FUN32	YDL134C_PPH21_PPH1	YMR028W_TAP42	YPL152W_RRD2_YPA2
Module_30:	27	YBL105C_PKC1_CLY15_HPO2_STT1	YBL061C_SKT5_CAL2_CHS4_CSD4	YBL007C_SLA1	YBR160W_CDC28_CDK1_HSL5_SRM5	YCL027W_FUS1	YCR009C_RVS161_END6_FUS7_SPE161	YDL127W_PCL2_CLN4	YDL029W_ARP2_ACT2	YDR293C_SSD1_CLA1_MCS1_RLT1_SRK1	YDR310C_SUM1	YDR388W_RVS167	YER111C_SWI4_ART1	YER155C_BEM2_IPL2_SUP9_TSL1	YHR030C_SLT2_BYC2_MPK1_SLK2	YHR107C_CDC12_CLA10_PSL7	YJL187C_SWE1_WEE1	YJL106W_IME2_SME1	YJL095W_BCK1_LAS3_SAP3_SLK1_SSP31	YJL020C_BBC1_MTI1_YJL021C	YJR075W_HOC1	YLL021W_SPA2_FUS6_PEA1	YLR330W_CHS5_CAL3	YLR342W_FKS1_CND1_CWH53_ETG1_GSC1_PBR1	YLR418C_CDC73	YNL289W_PCL1_HCS26	YNL271C_BNI1_PPF3_SHE5	YPL031C_PHO85_LDB15
Module_31:	10	YCL025C_AGP1_YCC5	YDL212W_SHR3_APF1	YGR060W_ERG25	YHR140W	YJR010C-A_SPC1	YLR372W_SUR4_APA1_ELO3_SRE1_VBM1	YML048W_GSF2_ECM6	YMR215W_GAS3	YPL264C	YPL076W_GPI2_GCR4
Module_32:	11	YAL040C_CLN3_DAF1_FUN10_WHI1	YBL016W_FUS3_DAC2	YBR160W_CDC28_CDK1_HSL5_SRM5	YDR103W_STE5_HMD3_NUL3	YDR264C_AKR1	YGR040W_KSS1	YHR084W_STE12	YLR362W_STE11	YNL309W_STB1	YOR212W_STE4_HMD2	YPL256C_CLN2
Module_33:	7	YER029C_SMB1	YER172C_BRR2_PRP44_RSS1_SLT22_SNU246	YHR165C_PRP8_DBF3_DNA39_RNA8_SLT21_USA2	YJR022W_LSM8	YLL036C_PRP19_PSO4	YLR147C_SMD3_SLT16	YPL213W_LEA1
Module_34:	7	YDR189W_SLY1	YGL098W_USE1_SLT1	YIL004C_BET1_SLY12	YKL196C_YKT6	YLR026C_SED5	YLR078C_BOS1_SEC32	YNL287W_SEC21
Module_35:	4	YAL018C	YCL025C_AGP1_YCC5	YDL015C_TSC13	YHR026W_PPA1_VMA16
Module_36:	7	YDR016C_DAD1	YDR201W_SPC19	YGL061C_DUO1	YKL052C_ASK1	YKR083C_DAD2_HSK1	YDR320C-A_DAD4_HSK2	YKL138C-A_HSK3
Module_37:	10	YDR318W_MCM21_CTF5	YER016W_BIM1_EB1_YEB1	YGL086W_MAD1	YGR113W_DAM1	YGR140W_CBF2_CBF3A_CEP2_CSL5_CTF14_NDC10	YGR188C_BUB1	YKR037C_SPC34	YMR117C_SPC24	YOR026W_BUB3	YPR141C_KAR3_OSR11
Module_38:	3	YGL226C-A_OST5	YJL002C_OST1_NLT1	YML019W_OST6
Module_39:	13	YBR198C_TAF5_TAF90	YDR145W_TAF12_TAF61_TAF68	YDR167W_TAF10_TAF23_TAF25	YDR216W_ADR1	YEL009C_GCN4_AAS3_ARG9	YER148W_SPT15_BTF1_TBP1	YER164W_CHD1	YGL112C_TAF6_TAF60	YGR252W_GCN5_ADA4_SWI9	YGR274C_TAF1_TAF130_TAF145	YHR099W_TRA1	YLR055C_SPT8	YMR236W_TAF9_TAF17
Module_40:	3	YCR088W_ABP1	YFR024C-A_LSB3_YFR024C	YHR016C_YSC84_LSB4
Module_41:	11	YDL002C_NHP10_HMO2	YDR190C_RVB1_TIH1_TIP48_TIP49A	YEL044W_IES6	YFL039C_ACT1_ABY1_END7	YFL013C_IES1	YGL150C_INO80	YJL081C_ARP4_ACT3	YJR082C_EAF6	YLR052W_IES3	YOR244W_ESA1_TAS1	YPL235W_RVB2_TIH2_TIP49_TIP49B
Module_42:	5	YBR160W_CDC28_CDK1_HSL5_SRM5	YDR054C_CDC34_DNA6_UBC3	YFL009W_CDC4	YNL309W_STB1	YPL256C_CLN2
Module_43:	10	YAL024C_LTE1_MSI2	YAL011W_SWC3_SWC1	YDR318W_MCM21_CTF5	YDR334W_SWR1	YDR485C_VPS72_SWC2	YER016W_BIM1_EB1_YEB1	YGL058W_RAD6_PSO8_UBC2	YML041C_VPS71_SWC6	YNR052C_POP2_CAF1	YOL012C_HTZ1_HTA3
Module_44:	11	YAR019C_CDC15_LYT1	YBR160W_CDC28_CDK1_HSL5_SRM5	YFR028C_CDC14_OAF3	YGL116W_CDC20_PAC5	YHR152W_SPO12	YJL106W_IME2_SME1	YJL076W_NET1_CFI1_ESC5_SRM8	YLR079W_SIC1_SDB25	YML064C_TEM1	YMR001C_CDC5_MSD2_PKX2	YNL098C_RAS2_CTN5_CYR3_GLC5_TSL7
Module_45:	6	YDL213C_NOP6	YDR087C_RRP1	YHR052W_CIC1_NSA3	YKL014C_URB1_NPA1	YMR049C_ERB1	YNL061W_NOP2_YNA1
Module_46:	5	YBR234C_ARC40	YDL029W_ARP2_ACT2	YHR142W_CHS7	YKL129C_MYO3	YMR109W_MYO5
Module_47:	4	YIL062C_ARC15	YJR065C_ARP3_ACT4	YKL013C_ARC19	YNR035C_ARC35_END9
Module_48:	8	YBR200W_BEM1_SRO1	YER008C_SEC3_PSL1	YFL005W_SEC4_SRO6	YGL233W_SEC15	YGR009C_SEC9_HSS7	YLR229C_CDC42	YNL293W_MSB3_GYP3	YNL272C_SEC2
Module_49:	5	YDL212W_SHR3_APF1	YHR079C_IRE1_ERN1	YJR117W_STE24_AFC1_PIO2	YOR085W_OST3	YOR254C_SEC63_PTL1
Module_50:	10	YBL050W_SEC17_RNS3	YDL077C_VAM6_CVT4_VPL18_VPL22_VPS39	YDR080W_VPS41_CVT8_FET2_SVL2_VAM2_VPL20	YGL212W_VAM7_VPS43	YKL196C_YKT6	YLR026C_SED5	YML001W_YPT7_AST4_VAM4	YMR197C_VTI1	YOR036W_PEP12_VPL6_VPS6_VPT13	YOR106W_VAM3_PTH1
Module_51:	5	YDL232W_OST4	YLR378C_SEC61	YML019W_OST6	YMR149W_SWP1	YER087C-B_SBH1_SEB1_YER087C-A
Module_52:	5	YER110C_KAP123_YRB4	YGR218W_CRM1_KAP124_XPO1	YLR347C_KAP95_RSL1	YMR047C_NUP116_NSP116	YMR308C_PSE1_KAP121
Module_53:	6	YDL185W_TFP1_CLS8_VMA1	YGR020C_VMA7	YHR039C-A_VMA10_YHR039BC_YHR039C-B	YLR447C_VMA6	YOR332W_VMA4	YPR036W_VMA13_CLS11
Module_54:	7	YAL005C_SSA1_YG100	YDL229W_SSB1_YG101	YDR510W_SMT3	YJL138C_TIF2	YLL024C_SSA2_YG102	YLR256W_HAP1_CYP1	YMR186W_HSC82_HSP90
Module_55:	5	YDR166C_SEC5	YER008C_SEC3_PSL1	YGL233W_SEC15	YLR229C_CDC42	YPR055W_SEC8
Module_56:	4	YDL159W_STE7	YGR040W_KSS1	YLR319C_BUD6_AIP3	YLR362W_STE11
Module_57:	8	YDR318W_MCM21_CTF5	YEL061C_CIN8_KSL2_SDS15	YER016W_BIM1_EB1_YEB1	YHR191C_CTF8	YNL298W_CLA4_ERC10	YOR080W_DIA2_YOR29-31	YPR046W_MCM16	YPR141C_KAR3_OSR11
Module_58:	7	YCL059C_KRR1	YCR057C_PWP2_UTP1_YCR055C_YCR058C	YDR365C_ESF1	YGR090W_UTP22	YHR196W_UTP9	YMR229C_RRP5	YNR054C_ESF2_ABT1
Module_59:	3	YER179W_DMC1_ISC2	YLR263W_RED1	YOR351C_MEK1_MRE4
Module_60:	5	YER149C_PEA2_DFG9_PPF2	YLR319C_BUD6_AIP3	YLR342W_FKS1_CND1_CWH53_ETG1_GSC1_PBR1	YMR232W_FUS2	YNL271C_BNI1_PPF3_SHE5
Module_61:	5	YDL055C_PSA1_MPG1_SRB1_VIG9	YDR127W_ARO1	YKL104C_GFA1	YKL029C_MAE1	YLR180W_SAM1_ETH10
Module_62:	4	YBR079C_RPG1_TIF32	YDR429C_TIF35	YMR309C_NIP1	YPR041W_TIF5_SUI5
Module_63:	3	YLR335W_NUP2	YMR047C_NUP116_NSP116	YOR098C_NUP1
Module_64:	3	YHR165C_PRP8_DBF3_DNA39_RNA8_SLT21_USA2	YIL061C_SNP1	YOR308C_SNU66
Module_65:	4	YDR318W_MCM21_CTF5	YLR200W_YKE2_GIM1_PFD6	YML094W_GIM5_PFD5	YPR046W_MCM16
Module_66:	6	YBL061C_SKT5_CAL2_CHS4_CSD4	YBR023C_CHS3_CAL1_CSD2_DIT101_KTI2	YER111C_SWI4_ART1	YLR330W_CHS5_CAL3	YNL322C_KRE1	YNL233W_BNI4
Module_67:	3	YBL099W_ATP1	YJL180C_ATP12	YJR121W_ATP2
Module_68:	4	YDR170C_SEC7	YER031C_YPT31_YPT8	YGL198W_YIP4	YGR172C_YIP1
Module_69:	4	YBR283C_SSH1	YDR297W_SUR2_SYR2	YHR140W	YLR372W_SUR4_APA1_ELO3_SRE1_VBM1
Module_70:	4	YDR510W_SMT3	YER086W_ILV1_ISO1	YHR169W_DBP8	YMR186W_HSC82_HSP90
Module_71:	5	YER136W_GDI1_SEC19	YFL038C_YPT1_YP2	YFL005W_SEC4_SRO6	YMR079W_SEC14_PIT1	YNL272C_SEC2
Module_72:	4	YDR180W_SCC2	YFL008W_SMC1_CHL10	YIL026C_IRR1_SCC3	YJL074C_SMC3
Module_73:	5	YKL190W_CNB1_CRV1_YCN2	YLR342W_FKS1_CND1_CWH53_ETG1_GSC1_PBR1	YOR231W_MKK1_SSP32	YPL140C_MKK2_LPI6_SSP33	YPL089C_RLM1
Module_74:	3	YAL032C_PRP45_FUN20	YDL209C_CWC2_NTC40	YPL151C_PRP46_NTC50
Module_75:	3	YDR489W_SLD5_CDC105	YEL032W_MCM3	YGL201C_MCM6
Module_76:	5	YBR231C_SWC5_AOR1	YLR085C_ARP6	YOL012C_HTZ1_HTA3	YPL153C_RAD53_LSD1_MEC2_SPK1	YPR135W_CTF4_CHL15_POB1
Module_77:	4	YAL041W_CDC24_CLS4	YDR309C_GIC2	YHL007C_STE20	YHR061C_GIC1
Module_78:	5	YAL015C_NTG1_FUN33_SCR1	YMR201C_RAD14	YOL043C_NTG2_SCR2	YPL167C_REV3_PSO1	YPL022W_RAD1_LPB9
Module_79:	4	YBR160W_CDC28_CDK1_HSL5_SRM5	YLR079W_SIC1_SDB25	YPL256C_CLN2	YPR120C_CLB5
Module_80:	3	YCR034W_FEN1_ELO2_GNS1_VBM2	YGL200C_EMP24_BST2	YGL054C_ERV14
Module_81:	3	YDL134C_PPH21_PPH1	YGL190C_CDC55	YIL106W_MOB1
[truncated: 43 more columns]
