# Supplementary material for: A novel method to identify cooperative functional modules: study of module coordination in the Saccharomyces cerevisiae cell cycle
Source: BMC Bioinformatics. 2011 Jul 12;12:281. doi: 10.1186/1471-2105-12-281 (PMC3143111; doi:10.1186/1471-2105-12-281)
Supplement: Additional file 4 — Cell cycle-related gene set. The cell cycle-related gene set consisted of 985 genes from three types of benchmark sets, including genes significantly regulated in the cell cycle and genes annotated in functional categories of cell cycle and DNA processing [40]. [file 1471-2105-12-281-S4.XLS]

## Sheet: benchmark
YAL040C
YAR007C
YAR018C
YBL002W
YBL003C
YBL035C
YBR009C
YBR010W
YBR023C
YBR054W
YBR067C
YBR083W
YBR088C
YBR202W
YBR278W
YCL027W
YCL055W
YDL003W
YDL055C
YDL102W
YDL127W
YDL155W
YDL164C
YDL179W
YDL197C
YDL227C
YDR033W
YDR052C
YDR077W
YDR097C
YDR113C
YDR146C
YDR150W
YDR224C
YDR225W
YDR309C
YDR356W
YER001W
YER011W
YER070W
YER095W
YER111C
YER124C
YFL026W
YFR028C
YGL028C
YGL116W
YGL163C
YGL225W
YGR044C
YGR092W
YGR108W
YGR109C
YGR189C
YHR143W
YHR152W
YIL066C
YIL106W
YIR008C
YJL092W
YJL115W
YJL157C
YJL173C
YJL187C
YJL194W
YJR057W
YKL042W
YKL045W
YKL096W
YKL096W-A
YKL101W
YKL113C
YKL163W
YKL164C
YKL185W
YLR079W
YLR103C
YLR131C
YLR210W
YLR213C
YLR274W
YLR286C
YLR342W
YLR452C
YML021C
YMR001C
YMR198W
YMR199W
YMR307W
YNL030W
YNL031C
YNL082W
YNL102W
YNL145W
YNL192W
YNL262W
YNL289W
YNL309W
YNL312W
YNL327W
YNR044W
YOL090W
YOR058C
YOR074C
YOR264W
YOR368W
YPL153C
YPL256C
YPR119W
YPR120C
YPR141C
YPR159W
YPR175W
YER078C
YER079W
YLR438C-A
YLR439W
YBR077C
YBR078W
YDR451C
YDR452W
YKR040C
YKR042W
YDR263C
YDR525W-A
YFR017C
YHR151C
YJR091C
YJR092W
YKL097C
YLR084C
YML100W
YML101C
YML102C-A
YMR144W
YOR246C
YOR247W
YOR248W
YOR315W
YDR147W
YDR500C
YDR501W
YER112W
YFL021W
YFL022C
YGL007W
YGL008C
YGR041W
YHR061C
YIL158W
YJL051W
YJL158C
YJR044C
YLR189C
YLR190W
YLR300W
YML052W
YML053C
YMR076C
YMR215W
YNR018W
YAL062W
YDR324C
YDR325W
YER125W
YER189W
YER190W
YGL227W
YGR050C
YHR149C
YHR150W
YIL123W
YJL186W
YJL196C
YJR127C
YML027W
YMR179W
YNL241C
YNL298W
YPR149W
YAL024C
YAL028W
YAL029C
YBL032W
YBL033C
YBR070C
YBR071W
YBR133C
YBR135W
YBR138C
YBR139W
YBR158W
YCR064C
YCR065W
YDR507C
YDR509W
YDR526C
YEL007W
YEL040W
YER094C
YER177W
YGL038C
YGL114W
YGL179C
YGR109W-A
YGR109W-B
YGR110W
YGR234W
YHL023C
YHL024W
YHR195W
YJL078C
YJL080C
YJL148W
YJL159W
YJL160C
YJR109C
YJR110W
YKL084W
YKL112W
YKR011C
YKR013W
YLR104W
YLR332W
YLR397C
YLR399C
YLR400W
YML028W
YML063W
YML064C
YMR135W-A
YMR165C
YMR306C-A
YNL300W
YNL301C
YNL328C
YOL113W
YOL114C
YOR073W
YOR138C
YOR140W
YOR372C
YOR373W
YPL024W
YPL025C
YPL056C
YPL126W
YPL127C
YPL155C
YPL163C
YPR035W
YAL017W
YAL018C
YBL023C
YBL081W
YBL082C
YBL083C
YBL108W
YBR029C
YBR030W
YBR037C
YBR038W
YBR104W
YBR162C
YBR162W-A
YBR229C
YCL063W
YCL064C
YCR024C-A
YCR075C
YCR092C
YCR093W
YDL017W
YDL018C
YDL032W
YDL035C
YDL084W
YDL101C
YDL173W
YDL174C
YDL223C
YDL225W
YDL226C
YDR054C
YDR055W
YDR112W
YDR148C
YDR154C
YDR155C
YDR156W
YDR157W
YDR158W
YDR179C
YDR179W-A
YDR389W
YDR441C
YDR442W
YDR461W
YDR528W
YDR543C
YEL015W
YEL016C
YEL044W
YEL045C
YEL046C
YEL076W-C
YEL077C
YER081W
YER087C-A
YER126C
YER127W
YFL013W-A
YFL027C
YFL063W
YFL064C
YFL065C
YFR003C
YFR004W
YGL021W
YGL032C
YGL092W
YGL108C
YGL228W
YGL229C
YGR013W
YGR014W
YGR047C
YGR048W
YGR086C
YGR125W
YGR151C
YGR152C
YGR153W
YGR221C
YGR229C
YGR230W
YGR254W
YGR296W
YHL028W
YHL029C
YHR063C
YHR091C
YHR098C
YHR099W
YHR138C
YHR193C
YHR194W
YIL009W
YIL015W
YIL026C
YIL050W
YIL051C
YIL076W
YIL077C
YIL128W
YIL129C
YIR020C
YIR020W-B
YJL045W
YJL075C
YJL079C
YJL100W
YJL101C
YJR030C
YJR145C
YJR146W
YJR147W
YJR148W
YJR149W
YKL007W
YKL008C
YKL103C
YKL142W
YKL150W
YKL151C
YKL186C
YKL209C
YKR054C
YKR055W
YKR093W
YLR012C
YLR013W
YLR055C
YLR056W
YLR078C
YLR194C
YLR207W
YLR209C
YLR255C
YLR256W
YLR256W-A
YLR273C
YLR287C-A
YLR346C
YLR353W
YLR367W
YML007W
YML008C
YML050W
YML111W
YML125C
YML131W
YMR002W
YMR016C
YMR017W
YMR070W
YMR078C
YMR079W
YMR086W
YMR135C
YMR136W
YMR183C
YMR184W
YMR251W-A
YMR261C
YMR262W
YMR304C-A
YMR305C
YMR306W
YNL053W
YNL056W
YNL058C
YNL154C
YNL178W
YNL231C
YNL269W
YNL271C
YNL295W
YNL297C
YNL337W
YNR009W
YNR028W
YNR062C
YNR063W
YOL011W
YOL012C
YOL023W
YOL030W
YOL031C
YOR066W
YOR075W
YOR236W
YOR344C
YOR388C
YOR389W
YPL032C
YPL050C
YPL081W
YPL082C
YPL139C
YPL140C
YPL141C
YPL157W
YPL158C
YPL275W
YPL276W
YPL277C
YPL278C
YPL283C
YPR009W
YPR075C
YPR112C
YPR113W
YPR183W
YPR195C
YAL011W
YAL015C
YAL016W
YAL020C
YAL024C
YAL025C
YAL029C
YAL033W
YAL034W-A
YAL041W
YAL047C
YAR003W
YAR019C
YAR042W
YAR044W
YBL008W
YBL016W
YBL019W
YBL020W
YBL023C
YBL032W
YBL063W
YBL071W-A
YBL079W
YBL084C
YBL088C
YBL097W
YBL105C
YBR060C
YBR079C
YBR087W
YBR098W
YBR107C
YBR109C
YBR111W-A
YBR114W
YBR133C
YBR135W
YBR138C
YBR156C
YBR160W
YBR186W
YBR195C
YBR200W
YBR211C
YBR215W
YBR223C
YBR233W-A
YBR238C
YBR243C
YBR272C
YBR274W
YBR276C
YCL004W
YCL016C
YCL024W
YCL029C
YCR002C
YCR014C
YCR028C-A
YCR052W
YCR057C
YCR066W
YCR077C
YCR092C
YCR094W
YDL008W
YDL029W
YDL042C
YDL047W
YDL056W
YDL059C
YDL064W
YDL088C
YDL101C
YDL108W
YDL126C
YDL132W
YDL134C
YDL165W
YDL188C
YDL200C
YDL225W
YDL226C
YDR013W
YDR016C
YDR022C
YDR030C
YDR054C
YDR061W
YDR082W
YDR096W
YDR099W
YDR110W
YDR118W
YDR130C
YDR137W
YDR138W
YDR168W
YDR172W
YDR180W
YDR182W
YDR190C
YDR200C
YDR201W
YDR206W
YDR217C
YDR227W
YDR247W
YDR254W
YDR284C
YDR293C
YDR295C
YDR296W
YDR311W
YDR318W
YDR320C-A
YDR325W
YDR328C
YDR363W-A
YDR364C
YDR386W
YDR416W
YDR419W
YDR440W
YDR457W
YDR460W
YDR488C
YDR489W
YDR499W
YDR507C
YDR545W
YEL019C
YEL032W
YEL037C
YEL061C
YEL066W
YER007W
YER016W
YER018C
YER066W
YER075C
YER122C
YER123W
YER142C
YER155C
YER162C
YER171W
YER173W
YER176W
YER177W
YER190W
YFL008W
YFL009W
YFL013C
YFL014W
YFL017C
YFL029C
YFL034C-B
YFL036W
YFL039C
YFR008W
YFR023W
YFR027W
YFR031C
YFR036W
YFR037C
YFR038W
YFR040W
YFR052W
YGL003C
YGL025C
YGL043W
YGL048C
YGL056C
YGL058W
YGL061C
YGL073W
YGL075C
YGL086W
YGL087C
YGL106W
YGL113W
YGL127C
YGL155W
YGL158W
YGL173C
YGL178W
YGL181W
YGL183C
YGL190C
YGL194C
YGL201C
YGL207W
YGL215W
YGL216W
YGL229C
YGL240W
YGL251C
YGR002C
YGR023W
YGR029W
YGR049W
YGR056W
YGR063C
YGR078C
YGR098C
YGR113W
YGR116W
YGR132C
YGR140W
YGR144W
YGR179C
YGR180C
YGR188C
YGR209C
YGR230W
YGR231C
YGR245C
YGR252W
YGR274C
YHR013C
YHR023W
YHR030C
YHR031C
YHR081W
YHR101C
YHR102W
YHR107C
YHR118C
YHR119W
YHR120W
YHR129C
YHR135C
YHR164C
YHR165C
YHR166C
YHR172W
YHR205W
YHR206W
YHR208W
YIL009C-A
YIL026C
YIL031W
YIL035C
YIL036W
YIL046W
YIL095W
YIL112W
YIL123W
YIL126W
YIL128W
YIL135C
YIL139C
YIL143C
YIL144W
YIL150C
YIL153W
YIR002C
YIR010W
YIR024C
YIR033W
YJL005W
YJL013C
YJL019W
YJL026W
YJL030W
YJL034W
YJL065C
YJL072C
YJL074C
YJL080C
YJL090C
YJL095W
YJL098W
YJL141C
YJR006W
YJR035W
YJR043C
YJR046W
YJR052W
YJR053W
YJR060W
YJR066W
YJR068W
YJR076C
YJR089W
YJR090C
YJR091C
YJR112W
YJR135C
YJR138W
YJR140C
YJR144W
YKL011C
YKL020C
YKL022C
YKL025C
YKL048C
YKL049C
YKL052C
YKL089W
YKL108W
YKL114C
YKL145W
YKL161C
YKL193C
YKL203C
YKR008W
YKR028W
YKR037C
YKR042W
YKR048C
YKR054C
YKR063C
YKR072C
YKR083C
YKR095W
YLL003W
YLL004W
YLL016W
YLL017W
YLR005W
YLR010C
YLR032W
YLR035C
YLR043C
YLR052W
YLR075W
YLR102C
YLR117C
YLR127C
YLR175W
YLR178C
YLR179C
YLR182W
YLR212C
YLR215C
YLR226W
YLR229C
YLR233C
YLR238W
YLR248W
YLR288C
YLR299W
YLR305C
YLR314C
YLR318W
YLR321C
YLR332W
YLR356W
YLR357W
YLR369W
YLR381W
YLR383W
YLR394W
YLR403W
YLR442C
YLR466W
YML010W
YML031W
YML032C
YML034W
YML034W1
YML034W2
YML058W
YML058W-A
YML060W
YML061C
YML064C
YML065W
YML069W
YML085C
YML095C
YML102W
YML104C
YML109W
YML115C
YML124C
YMR028W
YMR029C
YMR032W
YMR035W
YMR036C
YMR043W
YMR052W
YMR055C
YMR069W
YMR072W
YMR078C
YMR094W
YMR096W
YMR104C
YMR106C
YMR117C
YMR127C
YMR137C
YMR138W
YMR168C
YMR190C
YMR200W
YMR201C
YMR213W
YMR228W
YMR241W
YMR262W
YMR273C
YMR276W
YMR284W
YMR290C
YMR294W
YNL001W
YNL007C
YNL012W
YNL021W
YNL053W
YNL064C
YNL078W
YNL088W
YNL098C
YNL126W
YNL127W
YNL153C
YNL154C
YNL172W
YNL188W
YNL213C
YNL216W
YNL218W
YNL225C
YNL246W
YNL261W
YNL267W
YNL271C
YNL273W
YNL290W
YNL292W
YNL298W
YNL299W
YNL330C
YNL339C
YNR010W
YOL006C
YOL021C
YOL034W
YOL043C
YOL069W
YOL076W
YOL080C
YOL094C
YOL095C
YOL110W
YOL115W
YOL133W
YOL142W
YOL145C
YOL146W
YOR026W
YOR028C
YOR033C
YOR038C
YOR057W
YOR061W
YOR077W
YOR101W
YOR149C
YOR156C
YOR181W
YOR213C
YOR217W
YOR231W
YOR244W
YOR249C
YOR257W
YOR272W
YOR330C
YOR346W
YOR349W
YOR361C
YOR372C
YOR373W
YOR386W
YPL008W
YPL018W
YPL022W
YPL031C
YPL086C
YPL122C
YPL124W
YPL126W
YPL129W
YPL140C
YPL155C
YPL164C
YPL167C
YPL174C
YPL178W
YPL194W
YPL209C
YPL233W
YPL235W
YPL239W
YPL241C
YPL242C
YPL268W
YPL269W
YPR018W
YPR019W
YPR025C
YPR046W
YPR056W
YPR082C
YPR111W
YPR135W
YPR161C
YPR162C
YPR179C
YPR193C
YIL131C
YNL068C
