# Supplementary material for: A novel method to identify cooperative functional modules: study of module coordination in the Saccharomyces cerevisiae cell cycle
Source: BMC Bioinformatics. 2011 Jul 12;12:281. doi: 10.1186/1471-2105-12-281 (PMC3143111; doi:10.1186/1471-2105-12-281)
Supplement: Additional file 5 — Cell cycle-related genes of the identified modules. Genes that are cell cycle-regulated and/or functional in the cell cycle (cell cycle-related genes) (see the Methods section for additional details) were identified in each module. Additional file 5 lists cell cycle-related genes in the modules. [file 1471-2105-12-281-S5.XLS]

## Sheet: match_module_gene_benchmark_gen
Module ID	No. genes in the cell cycle-related gene set
0	46	YAL024C_LTE1_MSI2	YBR088C_POL30	YCL016C_DCC1	YCR066W_RAD18	YDL102W_POL3_CDC2_HPR6_TEX1	YDL101C_DUN1	YDL059C_RAD59	YDR217C_RAD9	YDR386W_MUS81_SLX3	YEL061C_CIN8_KSL2_SDS15	YER016W_BIM1_EB1_YEB1	YER095W_RAD51_MUT5	YER173W_RAD24_RS1	YGL163C_RAD54_XRS1	YGL127C_SOH1_MED31	YGL058W_RAD6_PSO8_UBC2	YGL003C_CDH1_HCT1	YGR092W_DBF2	YGR180C_RNR4_CRT3_PSO3	YHR013C_ARD1	YHR031C_RRM3_RTT104	YHR206W_SKN7_BRY1_POS9	YJL115W_ASF1_CIA1	YJL092W_SRS2_HPR5_RADH_RADH1	YJR043C_POL32	YKL113C_RAD27_ERC11_FEN1_RTH1	YLR103C_CDC45_SLD4	YLR182W_SWI6_PSL8_SDS11	YLR288C_MEC3_PIP3_PSO9	YLR357W_RSC2	YML061C_PIF1_TST1	YML058W_SML1	YML032C_RAD52	YML028W_TSA1_TPX1_ZRG14	YML007W_YAP1_PAR1_SNQ3	YMR078C_CTF18_CHL12	YMR190C_SGS1	YNL298W_CLA4_ERC10	YNL297C_MON2_YSL2	YNL273W_TOF1	YPL153C_RAD53_LSD1_MEC2_SPK1	YPL022W_RAD1_LPB9	YPR018W_RLF2_CAC1	YPR119W_CLB2	YPR120C_CLB5	YPR135W_CTF4_CHL15_POB1
1	4	YBR160W_CDC28_CDK1_HSL5_SRM5	YIL106W_MOB1	YJL187C_SWE1_WEE1	YLR079W_SIC1_SDB25
2	6	YCR094W_CDC50	YDL226C_GCS1	YDR137W_RGP1	YIL076W_SEC28_ANU2	YJL034W_KAR2_GRP78	YMR307W_GAS1_CWH52_GGP1
3	33	YDL155W_CLB3	YDL003W_MCD1_PDS3_RHC21_SCC1	YDR254W_CHL4_CTF17_MCM17	YEL061C_CIN8_KSL2_SDS15	YER016W_BIM1_EB1_YEB1	YER177W_BMH1_APR6	YGL216W_KIP3	YGL086W_MAD1	YGL043W_DST1_PPR2	YGR078C_PAC10_GIM2_PFD3_RKS2	YGR140W_CBF2_CBF3A_CEP2_CSL5_CTF14_NDC10	YHR129C_ARP1_ACT5	YJL030W_MAD2	YJL013C_MAD3	YJR043C_POL32	YJR053W_BFA1_IBD1	YKR054C_DYN1_DHC1_PAC6	YML124C_TUB3	YML032C_RAD52	YMR094W_CTF13_CBF3C	YMR294W_JNM1_INS1_PAC3	YNL153C_GIM3_PFD4	YOL012C_HTZ1_HTA3	YOR026W_BUB3	YOR058C_ASE1_YOR29-09	YOR349W_CIN1	YPL269W_KAR9	YPL174C_NIP100_PAC13	YPL153C_RAD53_LSD1_MEC2_SPK1	YPL018W_CTF19_MCM18	YPL008W_CHL1_CTF1_LPA9	YPR120C_CLB5	YPR141C_KAR3_OSR11
4	6	YDR363W-A_SEM1_DSS1_HOD1	YEL037C_RAD23	YFR004W_RPN11_MPR1	YFR052W_RPN12_NIN1	YGL048C_RPT6_CIM3_CRL3_SCB68_SUG1	YKL145W_RPT1_CIM5_YTA3
5	N/A
6	1	YDR296W_MHR1_XTC1
7	4	YBL008W_HIR1	YBR215W_HPC2	YJR140C_HIR3_HPC1	YOR038C_HIR2_SPT1
8	11	YCL016C_DCC1	YEL061C_CIN8_KSL2_SDS15	YER016W_BIM1_EB1_YEB1	YGL086W_MAD1	YGL058W_RAD6_PSO8_UBC2	YGR078C_PAC10_GIM2_PFD3_RKS2	YHR013C_ARD1	YMR078C_CTF18_CHL12	YNL298W_CLA4_ERC10	YNL153C_GIM3_PFD4	YPR135W_CTF4_CHL15_POB1
9	3	YDL132W_CDC53	YDR328C_SKP1_CBF3D_MGO1	YOL133W_HRT1_HRT2_RBX1_ROC1
10	5	YCR092C_MSH3	YDR097C_MSH6_PMS3	YNL262W_POL2_DUN2	YOL090W_MSH2_PMS5	YOR033C_EXO1_DHS1
11	3	YGL025C_PGD1_HRS1_MED3	YNR010W_CSE2_MED9	YPL129W_TAF14_ANC1_SWP29_TAF30_TFG3
12	3	YDL017W_CDC7_LSD6_SAS1	YDR052C_DBF4_DNA52_LSD7	YNL102W_POL1_CDC17_CRT5_HPR3
13	14	YBL003C_HTA2_H2A2	YBL002W_HTB2	YBR009C_HHF1	YBR010W_HHT1_BUR5_SIN2	YDR224C_HTB1_SPT12	YDR225W_HTA1_H2A1_SPT11	YGL207W_SPT16_CDC68_SSF1	YIL035C_CKA1	YKL112W_ABF1_BAF1_OBF1_REB2_SBF1	YKR048C_NAP1	YML069W_POB3	YMR072W_ABF2	YNL030W_HHF2	YOR061W_CKA2_YOR29-12
14	5	YDR146C_SWI5	YIL131C_FKH1	YLR131C_ACE2	YNL068C_FKH2	YOR372C_NDD1
15	5	YDR217C_RAD9	YIR002C_MPH1	YMR201C_RAD14	YPL167C_REV3_PSO1	YPL022W_RAD1_LPB9
16	7	YBR107C_IML3_MCM19	YDR318W_MCM21_CTF5	YGL086W_MAD1	YJR135C_MCM22	YLR381W_CTF3_CHL3	YMR117C_SPC24	YPR046W_MCM16
17	7	YAL034W-A_MTW1_DSN3_NSL2	YIL144W_TID3_HEC1_NDC80	YIR010W_DSN1	YJR112W_NNF1	YKL049C_CSE4_CSL2	YOL069W_NUF2	YPL233W_NSL1
18	1	YNL330C_RPD3_MOF6_REC3_SDI2_SDS6
19	2	YGL043W_DST1_PPR2	YGR063C_SPT4
20	1	YML010W_SPT5
21	5	YBR087W_RFC5	YJR068W_RFC2	YNL290W_RFC3	YOL094C_RFC4	YOR217W_RFC1_CDC44
22	7	YCR052W_RSC6	YFR037C_RSC8_SWH3	YGR056W_RSC1	YIL126W_STH1_NPS1	YKR008W_RSC4	YLR321C_SFH1	YLR357W_RSC2
23	1	YCR057C_PWP2_UTP1_YCR055C_YCR058C
24	N/A
25	1	YDL188C_PPH22_PPH2
26	N/A
27	3	YAL047C_SPC72_LDB4	YCL029C_BIK1_ARM5_PAC14	YPL269W_KAR9
28	2	YKL008C_LAC1_DGT1	YMR215W_GAS3
29	3	YAL016W_TPD3_FUN32	YDL134C_PPH21_PPH1	YMR028W_TAP42
30	16	YBL105C_PKC1_CLY15_HPO2_STT1	YBR160W_CDC28_CDK1_HSL5_SRM5	YCL027W_FUS1	YDL127W_PCL2_CLN4	YDL029W_ARP2_ACT2	YDR293C_SSD1_CLA1_MCS1_RLT1_SRK1	YER111C_SWI4_ART1	YER155C_BEM2_IPL2_SUP9_TSL1	YHR030C_SLT2_BYC2_MPK1_SLK2	YHR107C_CDC12_CLA10_PSL7	YJL187C_SWE1_WEE1	YJL095W_BCK1_LAS3_SAP3_SLK1_SSP31	YLR342W_FKS1_CND1_CWH53_ETG1_GSC1_PBR1	YNL289W_PCL1_HCS26	YNL271C_BNI1_PPF3_SHE5	YPL031C_PHO85_LDB15
31	1	YMR215W_GAS3
32	5	YAL040C_CLN3_DAF1_FUN10_WHI1	YBL016W_FUS3_DAC2	YBR160W_CDC28_CDK1_HSL5_SRM5	YNL309W_STB1	YPL256C_CLN2
33	1	YHR165C_PRP8_DBF3_DNA39_RNA8_SLT21_USA2
34	1	YLR078C_BOS1_SEC32
35	1	YAL018C
36	6	YDR016C_DAD1	YDR201W_SPC19	YGL061C_DUO1	YKL052C_ASK1	YKR083C_DAD2_HSK1	YDR320C-A_DAD4_HSK2
37	10	YDR318W_MCM21_CTF5	YER016W_BIM1_EB1_YEB1	YGL086W_MAD1	YGR113W_DAM1	YGR140W_CBF2_CBF3A_CEP2_CSL5_CTF14_NDC10	YGR188C_BUB1	YKR037C_SPC34	YMR117C_SPC24	YOR026W_BUB3	YPR141C_KAR3_OSR11
38	N/A
39	4	YGR252W_GCN5_ADA4_SWI9	YGR274C_TAF1_TAF130_TAF145	YHR099W_TRA1	YLR055C_SPT8
40	N/A
41	7	YDR190C_RVB1_TIH1_TIP48_TIP49A	YEL044W_IES6	YFL039C_ACT1_ABY1_END7	YFL013C_IES1	YLR052W_IES3	YOR244W_ESA1_TAS1	YPL235W_RVB2_TIH2_TIP49_TIP49B
42	5	YBR160W_CDC28_CDK1_HSL5_SRM5	YDR054C_CDC34_DNA6_UBC3	YFL009W_CDC4	YNL309W_STB1	YPL256C_CLN2
43	6	YAL024C_LTE1_MSI2	YAL011W_SWC3_SWC1	YDR318W_MCM21_CTF5	YER016W_BIM1_EB1_YEB1	YGL058W_RAD6_PSO8_UBC2	YOL012C_HTZ1_HTA3
44	9	YAR019C_CDC15_LYT1	YBR160W_CDC28_CDK1_HSL5_SRM5	YFR028C_CDC14_OAF3	YGL116W_CDC20_PAC5	YHR152W_SPO12	YLR079W_SIC1_SDB25	YML064C_TEM1	YMR001C_CDC5_MSD2_PKX2	YNL098C_RAS2_CTN5_CYR3_GLC5_TSL7
45	N/A
46	1	YDL029W_ARP2_ACT2
47	N/A
48	2	YBR200W_BEM1_SRO1	YLR229C_CDC42
49	N/A
50	N/A
51	N/A
52	N/A
53	N/A
54	1	YLR256W_HAP1_CYP1
55	1	YLR229C_CDC42
56	N/A
57	6	YDR318W_MCM21_CTF5	YEL061C_CIN8_KSL2_SDS15	YER016W_BIM1_EB1_YEB1	YNL298W_CLA4_ERC10	YPR046W_MCM16	YPR141C_KAR3_OSR11
58	1	YCR057C_PWP2_UTP1_YCR055C_YCR058C
59	N/A
60	2	YLR342W_FKS1_CND1_CWH53_ETG1_GSC1_PBR1	YNL271C_BNI1_PPF3_SHE5
61	1	YDL055C_PSA1_MPG1_SRB1_VIG9
62	1	YBR079C_RPG1_TIF32
63	N/A
64	1	YHR165C_PRP8_DBF3_DNA39_RNA8_SLT21_USA2
65	2	YDR318W_MCM21_CTF5	YPR046W_MCM16
66	2	YBR023C_CHS3_CAL1_CSD2_DIT101_KTI2	YER111C_SWI4_ART1
67	N/A
68	N/A
69	N/A
70	N/A
71	1	YMR079W_SEC14_PIT1
72	4	YDR180W_SCC2	YFL008W_SMC1_CHL10	YIL026C_IRR1_SCC3	YJL074C_SMC3
73	3	YLR342W_FKS1_CND1_CWH53_ETG1_GSC1_PBR1	YOR231W_MKK1_SSP32	YPL140C_MKK2_LPI6_SSP33
74	N/A
75	3	YDR489W_SLD5_CDC105	YEL032W_MCM3	YGL201C_MCM6
76	3	YOL012C_HTZ1_HTA3	YPL153C_RAD53_LSD1_MEC2_SPK1	YPR135W_CTF4_CHL15_POB1
77	3	YAL041W_CDC24_CLS4	YDR309C_GIC2	YHR061C_GIC1
78	5	YAL015C_NTG1_FUN33_SCR1	YMR201C_RAD14	YOL043C_NTG2_SCR2	YPL167C_REV3_PSO1	YPL022W_RAD1_LPB9
79	4	YBR160W_CDC28_CDK1_HSL5_SRM5	YLR079W_SIC1_SDB25	YPL256C_CLN2	YPR120C_CLB5
80	N/A
81	3	YDL134C_PPH21_PPH1	YGL190C_CDC55	YIL106W_MOB1
