# Supplementary material for: A novel method to identify cooperative functional modules: study of module coordination in the Saccharomyces cerevisiae cell cycle
Source: BMC Bioinformatics. 2011 Jul 12;12:281. doi: 10.1186/1471-2105-12-281 (PMC3143111; doi:10.1186/1471-2105-12-281)
Supplement: Additional file 6 — Statistical results of correlation evaluation. For each identified module pair, we evaluated gene correlations within and between modules. Additional file 6 lists the final results including module pairs with significant number of gene correlations and modules with significant number of gene correlations. [file 1471-2105-12-281-S6.XLS]

## Sheet: module pairs
Pair_ID (co-expression)	ID of the first module	ID of the second module	# of co-expressed gene pairs between modules					Pair_ID (physical interaction)	ID of the first module	ID of the second module	# of crosstalk interactions between the module pair
0	0	2	166					2	3	0	773
1	1	0	68					4	6	5	16
2	3	0	400					7	0	7	42
3	0	4	89					8	8	30	92
5	39	0	17					12	13	22	34
6	13	0	73					15	0	10	47
7	0	7	29					17	12	0	35
8	8	30	14					20	0	15	86
10	0	22	45					21	16	17	19
11	54	0	44					22	0	18	180
12	13	22	9					24	19	20	37
13	0	30	244					25	0	21	38
14	50	0	29					26	0	78	51
15	0	10	87					27	39	22	20
17	12	0	42					28	28	2	124
18	13	20	19					30	23	24	6
19	0	14	84					32	2	34	39
21	16	17	5					33	26	22	22
22	0	18	35					34	3	27	54
23	3	2	84					36	2	31	62
24	19	20	6					41	35	28	41
25	0	21	38					42	36	37	19
28	28	2	58					43	37	17	19
31	25	0	47					44	38	2	33
33	26	22	9					45	13	39	35
34	3	27	8					46	39	11	40
35	29	0	18					48	30	40	10
36	2	31	21					49	13	41	31
37	32	0	86					50	42	30	23
39	30	2	56					51	36	17	5
40	44	0	118					52	39	43	19
41	35	28	9					54	46	47	13
42	36	37	14					55	48	30	35
43	37	17	26					56	49	2	92
44	38	2	5					57	50	2	41
45	13	39	5					58	51	28	17
47	30	14	27					60	28	49	27
48	30	40	11					62	3	30	118
50	42	30	24					67	45	58	10
51	36	17	15					69	48	60	10
54	46	47	4					70	4	61	20
55	48	30	6					72	71	34	7
57	50	2	13					77	66	46	10
58	51	28	9					79	71	68	9
62	3	30	113					80	69	2	31
63	30	54	13					83	3	72	12
66	30	57	18					86	30	73	28
67	45	58	4					90	78	10	8
68	0	59	8					92	3	79	27
70	4	61	9					100	1	81	7
74	54	3	22
77	66	46	7
78	0	67	29
80	69	2	10
81	4	70	5
82	2	71	5
83	3	72	39
84	28	0	147
86	30	73	9
87	0	74	28
89	77	0	21
90	78	10	3
92	3	79	33
93	30	32	29
94	0	80	25
95	2	14	25
96	30	52	4

## Sheet: modules
Module_ID (co-expression)	# of co-expressed gene pairs within the module		Module_ID (physical interaction)	# of physical interactions between genes contained in the module
0	172		0	1808
2	10		1	6
3	39		2	703
4	10		3	371
6	5		4	279
8	1		6	36
10	3		7	6
11	1		8	107
13	18		9	3
14	5		10	13
17	5		11	120
20	1		12	3
22	5		13	82
23	4		14	7
25	4		15	7
26	1		16	19
28	8		17	23
30	8		18	36
31	1		19	11
32	1		20	85
37	9		21	10
42	1		22	104
44	5		23	57
47	1		24	6
57	3		25	86
61	1		26	21
66	2		27	3
69	1		28	169
72	3		29	6
75	1		30	137
79	2		31	36
			32	34
			33	20
			34	18
			35	4
			36	20
			37	34
			38	3
			39	64
			40	3
			41	36
			42	5
			43	27
			44	31
			45	14
			46	8
			47	6
			48	25
			49	6
			50	32
			51	10
			52	7
			53	14
			54	16
			55	10
			56	4
			57	20
			58	19
			59	3
			60	5
			61	10
			62	6
			63	3
			64	2
			65	6
			66	10
			67	3
			68	4
			69	6
			70	3
			71	7
			72	6
			73	7
			74	3
			75	3
			76	10
			77	6
			78	10
			79	5
			80	2
			81	3
