# Supplementary material for: A novel method to identify cooperative functional modules: study of module coordination in the Saccharomyces cerevisiae cell cycle
Source: BMC Bioinformatics. 2011 Jul 12;12:281. doi: 10.1186/1471-2105-12-281 (PMC3143111; doi:10.1186/1471-2105-12-281)
Supplement: Additional file 7 — Correlated genes of the identified module pairs. Additional file 7 lists the correlated genes of each identified module pair. [file 1471-2105-12-281-S7.XLS]

## Sheet: correlated_genes_for_each_modul
Pair_ID	ID of the first module	ID of the second module	correlated gene
0	0	2	YBL098W_BNA4	YBR043C_QDR3_AQR2	YBR076W_ECM8	YCL057W_PRD1	YCL045C	YCR020C-A_MAK31_LSM9_SMX1	YDL186W	YDL006W_PTC1_CWH47_KCS2_TPD1	YDR080W_VPS41_CVT8_FET2_SVL2_VAM2_VPL20	YDR115W	YDR217C_RAD9	YDR261C_EXG2	YDR307W	YDR308C_SRB7_MED21	YDR423C_CAD1_YAP2	YDR451C_YHP1	YDR484W_VPS52_SAC2	YDR533C_HSP31	YEL053C_MAK10	YER011W_TIR1_SRP1	YER083C_GET2_HUR2_RMD7	YFL056C_AAD6	YFL031W_HAC1_ERN4_IRE15	YFR026C	YGL167C_PMR1_BSD1_LDB1_SSC1	YGL020C_GET1_MDM39	YGR117C	YHR057C_CPR2_CYP2	YHR149C_SKG6	YIL146C_ECM37	YIL048W_NEO1	YJL186W_MNN5	YJL029C_VPS53	YKL119C_VPH2_CLS10_VMA12	YKL001C_MET14	YKR019C_IRS4	YKR030W_GMH1_MSG1	YLL038C_ENT4	YLR087C_CSF1	YLR257W	YLR403W_SFP1	YML130C_ERO1	YML101C_CUE4	YMR274C_RCE1	YNL300W	YNL297C_MON2_YSL2	YNL278W_CAF120
1	1	0	YAL040C_CLN3_DAF1_FUN10_WHI1	YAL031C_GIP4_FUN21	YAL028W_FRT2_HPH2	YAL024C_LTE1_MSI2	YBL013W_FMT1	YBR038W_CHS2	YBR138C	YBR158W_AMN1_CST13_ICS4	YBR264C_YPT10	YBR267W_REI1	YDL230W_PTP1	YDL189W_RBS1	YDL155W_CLB3	YDL114W	YDL106C_PHO2_BAS2_GRF10	YDL089W	YDL056W_MBP1	YDL003W_MCD1_PDS3_RHC21_SCC1	YDR093W_DNF2	YDR113C_PDS1	YDR123C_INO2_DIE1_SCS1	YDR130C_FIN1	YDR223W_CRF1	YDR285W_ZIP1	YDR309C_GIC2	YDR312W_SSF2	YDR330W_UBX5	YDR348C	YDR501W_PLM2	YDR507C_GIN4_ERC47	YEL065W_SIT1_ARN3	YER014W_HEM14	YER041W_YEN1	YER061C_CEM1	YER079W	YER129W_SAK1_PAK1	YER158C	YFL028C_CAF16	YFR030W_MET10	YFR046C_CNN1	YGL240W_DOC1_APC10	YGL209W_MIG2_MLZ1	YGL178W_MPT5_HTR1_PUF5_UTH4	YGL079W	YGL056C_SDS23	YGL033W_HOP2	YGL003C_CDH1_HCT1
2	3	0	YAL024C_LTE1_MSI2	YAL002W_VPS8_FUN15_VPT8	YAR002W_NUP60	YBR094W_PBY1	YBR136W_MEC1_ESR1_SAD3	YBR231C_SWC5_AOR1	YCL061C_MRC1_YCL060C	YCL016C_DCC1	YCR024C_SLM5	YCR086W_CSM1	YDL234C_GYP7	YDL115C_IWR1	YDL056W_MBP1	YDL040C_NAT1_AAA1	YDL020C_RPN4_SON1_UFD5	YDR014W_RAD61	YDR052C_DBF4_DNA52_LSD7	YDR061W	YDR113C_PDS1	YDR156W_RPA14	YDR217C_RAD9	YDR334W_SWR1	YDR359C_EAF1_VID21	YDR432W_NPL3_MTR13_MTS1_NAB1_NOP3	YDR439W_LRS4	YDR486C_VPS60_CHM5_MOS10	YEL061C_CIN8_KSL2_SDS15	YEL053C_MAK10	YEL050C_RML2	YEL038W_UTR4	YEL032W_MCM3	YEL018W_EAF5	YER016W_BIM1_EB1_YEB1	YER019W_ISC1	YER070W_RNR1_CRT7_RIR1_SDS12	YER087W_AIM10	YER106W_MAM1	YFL031W_HAC1_ERN4_IRE15	YFR019W_FAB1_SVL7	YGL253W_HXK2_HEX1_HKB_SCI2	YGL216W_KIP3	YGL087C_MMS2	YGL003C_CDH1_HCT1	YGR056W_RSC1	YGR088W_CTT1_SPS101	YGR109C_CLB6	YGR140W_CBF2_CBF3A_CEP2_CSL5_CTF14_NDC10
3	0	4	YBR082C_UBC4	YBR173C_UMP1_RNS2	YBR175W_SWD3_CPS30_SAF35	YCL009C_ILV6	YCR012W_PGK1	YDL227C_HO	YDL040C_NAT1_AAA1	YDL036C_PUS9	YDR081C_PDC2	YDR113C_PDS1	YER041W_YEN1	YER094C_PUP3_SCS32	YFL007W_BLM10_YFL006W	YFR010W_UBP6	YGL095C_VPS45_STT10_VPL28	YGL094C_PAN2	YGR044C_RME1_CSP1	YGR184C_UBR1_PTR1	YHL009C_YAP3	YHR033W	YHR200W_RPN10_MCB1_SUN1	YIL131C_FKH1	YIL066C_RNR3_DIN1_RIR3	YIL007C_NAS2	YJL184W_GON7_LDB6_PCC2	YJR103W_URA8	YJR109C_CPA2	YKL206C_ADD66_PBA2_POC2	YKL197C_PEX1_PAS1	YKL010C_UFD4	YLL054C	YLR035C_MLH2	YLR226W_BUR2_CST4	YLR290C	YLR438W_CAR2_cargB	YML088W_UFO1	YMR016C_SOK2	YMR025W_CSI1	YMR076C_PDS5	YMR159C_ATG16_APG15_APG16_CVT11_SAP18	YNL290W_RFC3	YNL250W_RAD50	YNL087W_TCB2	YNR007C_ATG3_APG3_AUT1	YOL117W_RRI2_CSN10	YOR209C_NPT1
4	6	5	YBL038W_MRPL16	YBR122C_MRPL36	YBR282W_MRPL27	YCR046C_IMG1	YCR071C_IMG2	YDR116C_MRPL1	YDR237W_MRPL7	YDR322W_MRPL35	YDR405W_MRP20_MRPL41	YDR462W_MRPL28	YGR076C_MRPL25_YMR26	YGR220C_MRPL9	YHL004W_MRP4	YHR147C_MRPL6	YIL070C_MAM33	YJL063C_MRPL8_HRD238	YKL167C_MRP49	YKR006C_MRPL13_YK105	YKR085C_MRPL20	YLR312W-A_MRPL15	YLR439W_MRPL4	YML025C_YML6	YMR024W_MRPL3	YMR193W_MRPL24_MRPL14	YNL284C_MRPL10_MRPL18	YNL252C_MRPL17_MRPL30	YNL177C_MRPL22	YNL005C_MRP7_MRPL2	YOL027C_MDM38_MKH1	YOR150W_MRPL23	YOR204W_DED1_SPP81	YPL173W_MRPL40	YPR100W_MRPL51	YPR125W_YLH47
5	39	0	YAL034C_FUN19	YBL076C_ILS1	YBL025W_RRN10	YBR043C_QDR3_AQR2	YBR112C_CYC8_CRT8_SSN6	YBR194W_AIM4_SOY1	YBR223C_TDP1	YBR228W_SLX1	YCL030C_HIS4	YCL010C_SGF29	YCR005C_CIT2	YCR012W_PGK1	YDL198C_GGC1_YHM1	YDL165W_CDC36_DNA19_NOT2	YDL160C_DHH1	YDL117W_CYK3	YDL074C_BRE1	YDL061C_RPS29B_YS29B	YDL018C_ERP3	YDL017W_CDC7_LSD6_SAS1	YDR126W_SWF1_PSL10	YDR127W_ARO1	YDR308C_SRB7_MED21	YDR392W_SPT3	YDR397C_NCB2_YDR1	YDR532C	YEL062W_NPR2	YER040W_GLN3	YER052C_HOM3_BOR1_SIL4	YER073W_ALD5	YER074W_RPS24A_RPS24EA	YER089C_PTC2	YER117W_RPL23B	YER159C_BUR6_NCB1	YGL244W_RTF1_CSL3	YGL241W_KAP114	YGL066W_SGF73_SCA7	YGR027C_RPS25A_RPS31A	YGR056W_RSC1	YGR098C_ESP1	YGR234W_YHB1_YHB4	YGR264C_MES1_MESI	YHR008C_SOD2	YHR041C_SRB2_HRS2_MED20	YHR059W_FYV4	YHR137W_ARO9	YIL146C_ECM37
6	13	0	YAL043C_PTA1_FUN39	YAL042W_ERV46_FUN9	YAL041W_CDC24_CLS4	YAL020C_ATS1_FUN28_KTI13	YAR007C_RFA1_BUF2_FUN3_RPA1	YBL079W_NUP170_NLE3	YBL039C_URA7	YBL038W_MRPL16	YBL032W_HEK2_KHD1	YBL008W_HIR1	YBL007C_SLA1	YBR011C_IPP1_PPA1	YBR060C_ORC2_RRR1_SIR5	YBR129C_OPY1	YBR215W_HPC2	YBR274W_CHK1	YBR284W	YCL066W_HMLALPHA1_ALPHA1	YCL017C_NFS1_SPL1	YCL016C_DCC1	YCL004W_PGS1_PEL1_YCL003W	YCL001W_RER1	YCR003W_MRPL32	YCR053W_THR4	YDL209C_CWC2_NTC40	YDL208W_NHP2	YDL198C_GGC1_YHM1	YDL190C_UFD2	YDL189W_RBS1	YDL182W_LYS20	YDL122W_UBP1	YDL116W_NUP84	YDL070W_BDF2	YDL056W_MBP1	YDL003W_MCD1_PDS3_RHC21_SCC1	YDL002C_NHP10_HMO2	YDR075W_PPH3	YDR130C_FIN1	YDR155C_CPR1_CPH1_CYP1	YDR245W_MNN10_BED1_REC41_SLC2	YDR329C_PEX3_PAS3	YDR330W_UBX5	YDR456W_NHX1_NHA2_VPL27_VPS44	YDR489W_SLD5_CDC105	YEL046C_GLY1	YEL037C_RAD23	YEL017W_GTT3
7	0	7	YAL021C_CCR4_FUN27_NUT21	YAL013W_DEP1_FUN54	YAR002W_NUP60	YBL008W_HIR1	YBR008C_FLR1	YBR010W_HHT1_BUR5_SIN2	YBR095C_RXT2_RAF60	YBR096W	YBR097W_VPS15_GRD8_VAC4_VPL19	YBR195C_MSI1_CAC3	YBR215W_HPC2	YBR289W_SNF5_HAF4_SWI10_TYE4	YCL066W_HMLALPHA1_ALPHA1	YCR077C_PAT1_MRT1	YDL017W_CDC7_LSD6_SAS1	YDR052C_DBF4_DNA52_LSD7	YDR145W_TAF12_TAF61_TAF68	YDR224C_HTB1_SPT12	YDR225W_HTA1_H2A1_SPT11	YDR323C_PEP7_VAC1_VPL21_VPS19_VPT19	YDR359C_EAF1_VID21	YDR378C_LSM6	YDR386W_MUS81_SLX3	YDR423C_CAD1_YAP2	YDR432W_NPL3_MTR13_MTS1_NAB1_NOP3	YEL044W_IES6	YEL023C	YEL022W_GEA2	YEL015W_EDC3_DCP3_LSM16	YER071C	YER161C_SPT2_EXA1_SIN1	YFR001W_LOC1	YFR021W_ATG18_AUT10_CVT18_NMR1_SVP1	YGR063C_SPT4	YGR140W_CBF2_CBF3A_CEP2_CSL5_CTF14_NDC10	YGR274C_TAF1_TAF130_TAF145	YIR033W_MGA2	YJL176C_SWI3_TYE2	YJL138C_TIF2	YJL124C_LSM1_SPB8	YJL115W_ASF1_CIA1	YJL046W_AIM22	YJL006C_CTK2	YJR140C_HIR3_HPC1	YKL160W_ELF1	YKL139W_CTK1	YKL113C_RAD27_ERC11_FEN1_RTH1
8	8	30	YAL002W_VPS8_FUN15_VPT8	YBR002C_RER2	YBR084C-A_RPL19A	YBR095C_RXT2_RAF60	YBR108W_AIM3	YBR200W_BEM1_SRO1	YBR225W	YCR009C_RVS161_END6_FUS7_SPE161	YDL225W_SHS1_SEP7	YDL188C_PPH22_PPH2	YDL185W_TFP1_CLS8_VMA1	YDL126C_CDC48	YDL006W_PTC1_CWH47_KCS2_TPD1	YDR310C_SUM1	YDR507C_GIN4_ERC47	YER061C_CEM1	YER149C_PEA2_DFG9_PPF2	YER155C_BEM2_IPL2_SUP9_TSL1	YFR019W_FAB1_SVL7	YGL153W_PEX14	YGL060W_YBP2	YGR078C_PAC10_GIM2_PFD3_RKS2	YGR133W_PEX4_PAS2_UBC10	YGR161C_RTS3	YGR229C_SMI1_KNR4	YGR257C_MTM1	YGR258C_RAD2	YGR270W_YTA7	YIL153W_RRD1_YPA1	YIL084C_SDS3	YIL034C_CAP2	YJL183W_MNN11	YJL136C_RPS21B	YJL020C_BBC1_MTI1_YJL021C	YJR075W_HOC1	YJR139C_HOM6	YKL204W_EAP1	YKL197C_PEX1_PAS1	YKL176C_LST4	YKL048C_ELM1_LDB9	YKL025C_PAN3_ECM35	YKL008C_LAC1_DGT1	YKR100C_SKG1_YKR099C-A	YLR061W_RPL22A	YLR110C_CCW12	YLR182W_SWI6_PSL8_SDS11	YLR200W_YKE2_GIM1_PFD6
9	9	4	YBL076C_ILS1	YBR080C_SEC18_ANU4	YBR085W_AAC3_ANC3	YCR093W_CDC39_NOT1_ROS1_SMD6	YDL216C_RRI1_CSN5_JAB1	YDL132W_CDC53	YDR179C_CSN9	YEL060C_PRB1_CVT1	YEL034W_HYP2_TIF51A	YEL009C_GCN4_AAS3_ARG9	YER012W_PRE1	YER103W_SSA4_YG107	YER177W_BMH1_APR6	YFL009W_CDC4	YGR240C_PFK1	YHL030W_ECM29	YIL071C_PCI8_CSN11_YIH1_YIL071W	YJR123W_RPS5	YKL152C_GPM1	YKL081W_TEF4_EFC1	YKR059W_TIF1	YLL050C_COF1	YLL040C_VPS13_SOI1_VPT2	YLL039C_UBI4_SCD2_UB14	YLR058C_SHM2_SHMT2	YLR106C_MDN1_REA1	YML088W_UFO1	YMR056C_AAC1	YNL311C_SKP2	YNL085W_MKT1	YNL055C_POR1_OMP2_YVDAC1	YOL133W_HRT1_HRT2_RBX1_ROC1	YOL117W_RRI2_CSN10	YOR133W_EFT1	YOR261C_RPN8
10	0	22	YAL010C_MDM10_FUN37	YBL022C_PIM1_LON1	YBL019W_APN2_ETH1	YBL006C_LDB7_RSC14	YBR245C_ISW1_SGN2	YCL017C_NFS1_SPL1	YCR020C-A_MAK31_LSM9_SMX1	YDL061C_RPS29B_YS29B	YDL055C_PSA1_MPG1_SRB1_VIG9	YDL003W_MCD1_PDS3_RHC21_SCC1	YDL002C_NHP10_HMO2	YDR158W_HOM2	YDR180W_SCC2	YDR225W_HTA1_H2A1_SPT11	YDR392W_SPT3	YDR520C	YEL047C	YER061C_CEM1	YER073W_ALD5	YFR027W_ECO1_CTF7	YGR056W_RSC1	YGR140W_CBF2_CBF3A_CEP2_CSL5_CTF14_NDC10	YGR179C_OKP1	YHR008C_SOD2	YHR013C_ARD1	YHR056C_RSC30	YIL084C_SDS3	YIL026C_IRR1_SCC3	YJL176C_SWI3_TYE2	YJL137C_GLG2	YJL092W_SRS2_HPR5_RADH_RADH1	YJR060W_CBF1_CEP1_CPF1	YJR094W-A_RPL43B	YJR135C_MCM22	YKL112W_ABF1_BAF1_OBF1_REB2_SBF1	YKR001C_VPS1_GRD1_LAM1_SPO15_VPL1_VPT26	YLR027C_AAT2_ASP5	YLR035C_MLH2	YLR176C_RFX1_CRT1	YLR332W_MID2_KAI1	YLR357W_RSC2	YLR381W_CTF3_CHL3	YLR410W_VIP1	YML128C_MSC1	YML115C_VAN1_LDB13_VRG7_VRG8	YMR159C_ATG16_APG15_APG16_CVT11_SAP18	YMR194W_RPL36A_RPL39B
11	54	0	YAL039C_CYC3	YAR002W_NUP60	YBL045C_COR1_QCR1	YBL044W	YBL035C_POL12	YBR052C_RFS1	YBR191W_RPL21A_URP1	YCL050C_APA1_DTP1	YCL037C_SRO9	YCL018W_LEU2	YCR012W_PGK1	YDL203C_ACK1	YDL197C_ASF2	YDL173W	YDL048C_STP4	YDR050C_TPI1	YDR082W_STN1	YDR113C_PDS1	YDR155C_CPR1_CPH1_CYP1	YDR158W_HOM2	YDR207C_UME6_CAR80_NIM2_RIM16	YDR216W_ADR1	YDR226W_ADK1_AKY1_AKY2	YDR239C	YDR261C_EXG2	YDR285W_ZIP1	YDR529C_QCR7_COR4_CRO1_UCR7	YDR533C_HSP31	YEL038W_UTR4	YEL036C_ANP1_GEM3_MNN8	YEL034W_HYP2_TIF51A	YEL007W	YER041W_YEN1	YER047C_SAP1	YER074W_RPS24A_RPS24EA	YER088C_DOT6	YER141W_COX15	YFL021W_GAT1_MEP80_NIL1	YFR032C-A_RPL29	YFR033C_QCR6_COR3_UCR6	YFR048W_RMD8	YGL250W_RMR1	YGL161C_YIP5	YGL157W	YGL148W_ARO2	YGL124C_MON1_AUT12	YGL056C_SDS23
12	13	22	YAL041W_CDC24_CLS4	YBL003C_HTA2_H2A2	YBL002W_HTB2	YBR009C_HHF1	YBR049C_REB1_GRF2	YBR080C_SEC18_ANU4	YBR115C_LYS2	YBR245C_ISW1_SGN2	YBR289W_SNF5_HAF4_SWI10_TYE4	YCL017C_NFS1_SPL1	YCL016C_DCC1	YCR020W-B_HTL1	YCR052W_RSC6	YDL116W_NUP84	YDL002C_NHP10_HMO2	YDR174W_HMO1_HSM2	YDR224C_HTB1_SPT12	YDR225W_HTA1_H2A1_SPT11	YDR303C_RSC3	YER148W_SPT15_BTF1_TBP1	YFL024C_EPL1	YFR013W_IOC3	YFR037C_RSC8_SWH3	YGL207W_SPT16_CDC68_SSF1	YGL194C_HOS2_RTL1	YGR054W	YGR056W_RSC1	YGR116W_SPT6_CRE2_SSN20	YGR252W_GCN5_ADA4_SWI9	YGR275W_RTT102	YHL025W_SNF6	YIL126W_STH1_NPS1	YIL084C_SDS3	YIL033C_BCY1_SRA1	YIL026C_IRR1_SCC3	YJL176C_SWI3_TYE2	YJL074C_SMC3	YJR094C_IME1	YKL112W_ABF1_BAF1_OBF1_REB2_SBF1	YKL049C_CSE4_CSL2	YKR001C_VPS1_GRD1_LAM1_SPO15_VPL1_VPT26	YKR008W_RSC4	YKR029C_SET3	YLR033W_RSC58	YLR176C_RFX1_CRT1	YLR321C_SFH1	YLR345W
13	0	30	YBL013W_FMT1	YBL002W_HTB2	YBR076W_ECM8	YBR078W_ECM33	YBR095C_RXT2_RAF60	YCR024C_SLM5	YDL227C_HO	YDL189W_RBS1	YDL186W	YDL185W_TFP1_CLS8_VMA1	YDL127W_PCL2_CLN4	YDL070W_BDF2	YDL056W_MBP1	YDL055C_PSA1_MPG1_SRB1_VIG9	YDL006W_PTC1_CWH47_KCS2_TPD1	YDR010C	YDR011W_SNQ2	YDR072C_IPT1_KTI6_SYR4	YDR093W_DNF2	YDR113C_PDS1	YDR152W_GIR2	YDR155C_CPR1_CPH1_CYP1	YDR156W_RPA14	YDR223W_CRF1	YDR224C_HTB1_SPT12	YDR225W_HTA1_H2A1_SPT11	YDR227W_SIR4_ASD1_STE9_UTH2	YDR256C_CTA1	YDR309C_GIC2	YDR311W_TFB1	YDR322W_MRPL35	YDR348C	YDR377W_ATP17	YDR453C_TSA2	YDR501W_PLM2	YDR507C_GIN4_ERC47	YEL065W_SIT1_ARN3	YEL047C	YER001W_MNN1	YER011W_TIR1_SRP1	YER070W_RNR1_CRT7_RIR1_SDS12	YER079W	YER111C_SWI4_ART1	YER112W_LSM4_SDB23_USS1	YER119C_AVT6	YFL030W_AGX1	YFR046C_CNN1
14	50	0	YBL102W_SFT2	YBL078C_ATG8_APG8_AUT7_CVT5	YBR131W_CCZ1_CVT16	YDL077C_VAM6_CVT4_VPL18_VPL22_VPS39	YDR027C_VPS54_CGP1_LUV1_TCS3	YDR080W_VPS41_CVT8_FET2_SVL2_VAM2_VPL20	YDR100W_TVP15	YDR245W_MNN10_BED1_REC41_SLC2	YER136W_GDI1_SEC19	YGL167C_PMR1_BSD1_LDB1_SSC1	YGL124C_MON1_AUT12	YGL095C_VPS45_STT10_VPL28	YGL006W_PMC1	YGR009C_SEC9_HSS7	YGR013W_SNU71	YGR040W_KSS1	YGR223C_HSV2	YIL041W_GVP36	YJR040W_GEF1_CLC	YJR110W_YMR1	YKR014C_YPT52	YLR043C_TRX1_LMA1	YLR093C_NYV1_MAM2	YLR119W_SRN2_SRN10_VPS37	YLR148W_PEP3_VAM8_VPS18_VPT18	YLR396C_VPS33_CLS14_MET27_PEP14_SLP1_VAM5_VPL25_VPT33	YML115C_VAN1_LDB13_VRG7_VRG8	YML001W_YPT7_AST4_VAM4	YMR017W_SPO20_DBI9	YMR053C_STB2	YMR070W_MOT3_ROX7	YMR197C_VTI1	YMR231W_PEP5_END1_VAM1_VPL9_VPS11_VPT11	YNL049C_SFB2	YOR036W_PEP12_VPL6_VPS6_VPT13	YOR075W_UFE1_YOR29-26	YOR089C_VPS21_VPS12_VPT12_YPT21_YPT51	YOR106W_VAM3_PTH1	YOR162C_YRR1_PDR2	YOR359W_VTS1	YPL045W_VPS16_SVL6_VAM9_VPT16
15	0	10	YAR007C_RFA1_BUF2_FUN3_RPA1	YBL088C_TEL1	YBL023C_MCM2	YBR088C_POL30	YBR114W_RAD16_PSO5	YBR223C_TDP1	YBR272C_HSM3	YBR278W_DPB3	YCR028C-A_RIM1	YCR092C_MSH3	YDL156W	YDL102W_POL3_CDC2_HPR6_TEX1	YDL059C_RAD59	YDL056W_MBP1	YDL017W_CDC7_LSD6_SAS1	YDR097C_MSH6_PMS3	YDR121W_DPB4	YDR224C_HTB1_SPT12	YDR295C_HDA2_PLO2	YDR409W_SIZ1_ULL1	YDR419W_RAD30_DBH1	YDR499W_LCD1_DDC2_PIE1	YDR507C_GIN4_ERC47	YER052C_HOM3_BOR1_SIL4	YER070W_RNR1_CRT7_RIR1_SDS12	YER095W_RAD51_MUT5	YFL008W_SMC1_CHL10	YGR258C_RAD2	YHR143W-A_RPC10_RPB12	YIL150C_MCM10_DNA43	YIL143C_SSL2_LOM3_RAD25	YIL131C_FKH1	YIR002C_MPH1	YIR008C_PRI1	YJL173C_RFA3_RPA3	YJL090C_DPB11	YJR009C_TDH2_GLD2	YJR035W_RAD26	YJR043C_POL32	YJR068W_RFC2	YJR144W_MGM101_MGM9	YKL113C_RAD27_ERC11_FEN1_RTH1	YKL108W_SLD2_DRC1	YKL045W_PRI2	YLR035C_MLH2	YLR258W_GSY2	YLR318W_EST2_TERT
16	11	0	YAL021C_CCR4_FUN27_NUT21	YCR012W_PGK1	YCR081W_SRB8_GIG1_MED12_NUT6_SSN5_YCR080W	YDL215C_GDH2_GDH-B_GDHB	YDL202W_MRPL11	YDR081C_PDC2	YDR232W_HEM1_CYD1	YDR308C_SRB7_MED21	YDR334W_SWR1	YDR397C_NCB2_YDR1	YDR443C_SSN2_MED13_NUT8_RYE3_SCA1_SRB9_UME2	YDR532C	YFR033C_QCR6_COR3_UCR6	YGL253W_HXK2_HEX1_HKB_SCI2	YGL238W_CSE1_KAP109	YGL127C_SOH1_MED31	YGR046W_TAM41_MMP37	YGR104C_SRB5_MED18	YGR117C	YGR200C_ELP2_TOT2	YHR041C_SRB2_HRS2_MED20	YIL077C	YJL098W_SAP185	YJL013C_MAD3	YJR034W_PET191	YJR070C_LIA1_MMD1	YJR110W_YMR1	YJR148W_BAT2_ECA40_TWT2	YKL060C_FBA1_LOT1	YLR014C_PPR1	YLR044C_PDC1	YLR176C_RFX1_CRT1	YLR182W_SWI6_PSL8_SDS11	YLR384C_IKI3_ELP1_TOT1	YML007W_YAP1_PAR1_SNQ3	YMR293C_LRC6	YMR312W_ELP6_HAP3_TOT6	YNL301C_RPL18B_RP28B	YNL236W_SIN4_BEL2_GAL22_MED16_RYE1_SDI3_SSF5_SSN4_TSF3	YNL216W_RAP1_GRF1_TBA1_TUF1	YNL210W_MER1	YNL107W_YAF9	YNL073W_MSK1	YNL025C_SSN8_CycC_GIG3_NUT9_RYE2_SRB11_UME3	YNR010W_CSE2_MED9	YNR023W_SNF12_SWP73	YOR140W_SFL1
17	12	0	YBL035C_POL12	YBL023C_MCM2	YBL008W_HIR1	YBR057C_MUM2_SPOT8	YBR060C_ORC2_RRR1_SIR5	YBR202W_MCM7_CDC47	YBR215W_HPC2	YBR274W_CHK1	YCL016C_DCC1	YDL017W_CDC7_LSD6_SAS1	YDR032C_PST2	YDR052C_DBF4_DNA52_LSD7	YDR216W_ADR1	YDR217C_RAD9	YDR227W_SIR4_ASD1_STE9_UTH2	YDR299W_BFR2	YDR310C_SUM1	YDR363W_ESC2	YDR419W_RAD30_DBH1	YDR505C_PSP1_GIN5	YEL032W_MCM3	YEL023C	YER129W_SAK1_PAK1	YER173W_RAD24_RS1	YGL250W_RMR1	YGL201C_MCM6	YGL192W_IME4_SPO8	YGL151W_NUT1_MED5	YGR087C_PDC6	YHR154W_RTT107_ESC4	YHR164C_DNA2_WEB2	YHR178W_STB5	YHR191C_CTF8	YIL150C_MCM10_DNA43	YIL128W_MET18_MMS19	YIR008C_PRI1	YJL115W_ASF1_CIA1	YJR006W_POL31_HUS2_HYS2_SDP5	YJR009C_TDH2_GLD2	YJR032W_CPR7	YJR070C_LIA1_MMD1	YJR140C_HIR3_HPC1	YKL056C_TMA19_MMI1_RBF18	YKL045W_PRI2	YKR059W_TIF1	YLR055C_SPT8	YLR134W_PDC5
18	13	20	YAL043C_PTA1_FUN39	YBL046W_PSY4	YBL039C_URA7	YBR049C_REB1_GRF2	YBR080C_SEC18_ANU4	YBR089C-A_NHP6B_YBR090C-A	YBR279W_PAF1	YDL031W_DBP10	YDR138W_HPR1_TRF1	YDR143C_SAN1	YDR195W_REF2	YDR228C_PCF11	YDR280W_RRP45	YDR283C_GCN2_AAS1	YDR404C_RPB7	YDR463W_STP1_BAP1_SSY2	YEL037C_RAD23	YER063W_THO1	YGL244W_RTF1_CSL3	YGL207W_SPT16_CDC68_SSF1	YGL130W_CEG1	YGR054W	YGR063C_SPT4	YGR097W_ASK10	YGR116W_SPT6_CRE2_SSN20	YGR186W_TFG1_RAP74_SSU71	YGR200C_ELP2_TOT2	YGR249W_MGA1	YGR270W_YTA7	YHR077C_NMD2_IFS1_SUA1_UPF2	YJR052W_RAD7	YJR063W_RPA12_RRN4	YJR138W_IML1	YKL190W_CNB1_CRV1_YCN2	YKL160W_ELF1	YKL144C_RPC25_YKL1	YKL112W_ABF1_BAF1_OBF1_REB2_SBF1	YKL029C_MAE1	YKL028W_TFA1	YKL005C_BYE1	YKR062W_TFA2	YLR055C_SPT8	YLR410W_VIP1	YLR418C_CDC73	YML010W_SPT5	YMR021C_MAC1_CUA1	YMR061W_RNA14
19	0	14	YAL024C_LTE1_MSI2	YBL081W	YBL033C_RIB1	YBL032W_HEK2_KHD1	YBR038W_CHS2	YBR081C_SPT7_GIT2	YBR138C	YBR157C_ICS2	YBR289W_SNF5_HAF4_SWI10_TYE4	YDL203C_ACK1	YDL173W	YDL155W_CLB3	YDL127W_PCL2_CLN4	YDL108W_KIN28	YDL106C_PHO2_BAS2_GRF10	YDL056W_MBP1	YDL017W_CDC7_LSD6_SAS1	YDR010C	YDR087C_RRP1	YDR155C_CPR1_CPH1_CYP1	YDR156W_RPA14	YDR158W_HOM2	YDR192C_NUP42_RIP1_UIP1	YDR224C_HTB1_SPT12	YDR263C_DIN7_DIN3	YDR279W_RNH202	YDR295C_HDA2_PLO2	YDR335W_MSN5_KAP142_STE21	YDR397C_NCB2_YDR1	YEL007W	YER094C_PUP3_SCS32	YER095W_RAD51_MUT5	YER109C_FLO8_PHD5_YER108C	YER161C_SPT2_EXA1_SIN1	YER179W_DMC1_ISC2	YFL057C_AAD16	YFL056C_AAD6	YFL009W_CDC4	YFR028C_CDC14_OAF3	YGL183C_MND1	YGL114W	YGL019W_CKB1	YGR002C_SWC4_EAF2_GOD1	YGR089W_NNF2	YGR092W_DBF2	YGR196C_FYV8	YGR229C_SMI1_KNR4
20	0	15	YAL027W_SAW1	YAL015C_NTG1_FUN33_SCR1	YAR007C_RFA1_BUF2_FUN3_RPA1	YBL023C_MCM2	YBL019W_APN2_ETH1	YBR060C_ORC2_RRR1_SIR5	YBR073W_RDH54_TID1	YBR098W_MMS4_SLX2_YBR100W	YBR136W_MEC1_ESR1_SAD3	YBR223C_TDP1	YBR252W_DUT1	YBR272C_HSM3	YBR274W_CHK1	YCR028C-A_RIM1	YCR066W_RAD18	YCR079W_PTC6_AUP1	YCR092C_MSH3	YDL164C_CDC9_MMS8	YDL102W_POL3_CDC2_HPR6_TEX1	YDL101C_DUN1	YDL022W_GPD1_DAR1_HOR1_OSG1_OSR5	YDR076W_RAD55	YDR097C_MSH6_PMS3	YDR113C_PDS1	YDR217C_RAD9	YDR224C_HTB1_SPT12	YDR419W_RAD30_DBH1	YER095W_RAD51_MUT5	YER142C_MAG1_MMS5	YER162C_RAD4	YER173W_RAD24_RS1	YFL031W_HAC1_ERN4_IRE15	YFL009W_CDC4	YGL087C_MMS2	YGL058W_RAD6_PSO8_UBC2	YGR087C_PDC6	YGR180C_RNR4_CRT3_PSO3	YHL029C_OCA5	YHR033W	YHR134W_WSS1	YHR154W_RTT107_ESC4	YHR179W_OYE2	YIL143C_SSL2_LOM3_RAD25	YIL139C_REV7	YIL131C_FKH1	YIL068C_SEC6	YIR002C_MPH1
21	16	17	YAL034W-A_MTW1_DSN3_NSL2	YBR107C_IML3_MCM19	YBR211C_AME1_ARP100	YCL029C_BIK1_ARM5_PAC14	YCR008W_SAT4_HAL4	YDL003W_MCD1_PDS3_RHC21_SCC1	YDR150W_NUM1_PAC12	YDR254W_CHL4_CTF17_MCM17	YDR295C_HDA2_PLO2	YDR318W_MCM21_CTF5	YDR356W_SPC110_NUF1_XCM1	YDR383C_NKP1	YER018C_SPC25	YER081W_SER3	YFL008W_SMC1_CHL10	YGL093W_SPC105	YGL075C_MPS2_MMC1	YGL071W_AFT1_RCS1	YGR056W_RSC1	YGR063C_SPT4	YGR113W_DAM1	YGR119C_NUP57	YGR140W_CBF2_CBF3A_CEP2_CSL5_CTF14_NDC10	YGR179C_OKP1	YHR107C_CDC12_CLA10_PSL7	YIL144W_TID3_HEC1_NDC80	YIL040W_APQ12	YIR010W_DSN1	YJR060W_CBF1_CEP1_CPF1	YJR112W_NNF1	YJR135C_MCM22	YKL089W_MIF2	YKL049C_CSE4_CSL2	YLR357W_RSC2	YLR381W_CTF3_CHL3	YMR117C_SPC24	YMR168C_CEP3_CBF3_CBF3B_CSL1	YMR198W_CIK1	YNL250W_RAD50	YOL069W_NUF2	YOR026W_BUB3	YOR195W_SLK19	YPL233W_NSL1	YPL174C_NIP100_PAC13	YPL018W_CTF19_MCM18	YPR046W_MCM16	YPR141C_KAR3_OSR11
22	0	18	YAL051W_OAF1_YAF1	YAL034C_FUN19	YAL021C_CCR4_FUN27_NUT21	YAL013W_DEP1_FUN54	YAR002W_NUP60	YBL078C_ATG8_APG8_AUT7_CVT5	YBL064C_PRX1	YBL063W_KIP1_CIN9	YBR076W_ECM8	YBR095C_RXT2_RAF60	YBR136W_MEC1_ESR1_SAD3	YBR175W_SWD3_CPS30_SAF35	YBR195C_MSI1_CAC3	YBR196C_PGI1_CDC30	YBR231C_SWC5_AOR1	YCL061C_MRC1_YCL060C	YCL010C_SGF29	YDL193W_NUS1	YDL074C_BRE1	YDL040C_NAT1_AAA1	YDL001W_RMD1	YDR010C	YDR011W_SNQ2	YDR054C_CDC34_DNA6_UBC3	YDR092W_UBC13	YDR155C_CPR1_CPH1_CYP1	YDR207C_UME6_CAR80_NIM2_RIM16	YDR232W_HEM1_CYD1	YDR253C_MET32	YDR256C_CTA1	YDR285W_ZIP1	YDR309C_GIC2	YDR334W_SWR1	YDR392W_SPT3	YDR469W_SDC1_CPS25_SAF19	YEL018W_EAF5	YER016W_BIM1_EB1_YEB1	YER044C-A_MEI4	YER083C_GET2_HUR2_RMD7	YER111C_SWI4_ART1	YER112W_LSM4_SDB23_USS1	YER131W_RPS26B	YER151C_UBP3	YER179W_DMC1_ISC2	YFL001W_DEG1_PUS3	YGL251C_HFM1_MER3	YGL250W_RMR1
23	3	2	YAL002W_VPS8_FUN15_VPT8	YBR171W_SEC66_HSS1_SEC71	YBR255W	YDR217C_RAD9	YDR310C_SUM1	YEL065W_SIT1_ARN3	YEL053C_MAK10	YFL031W_HAC1_ERN4_IRE15	YGL254W_FZF1_NRC299_RSU1_SUL1	YJL178C_ATG27_ETF1	YJL060W_BNA3	YKL020C_SPT23	YKR030W_GMH1_MSG1	YLL052C_AQY2	YLR292C_SEC72_SEC67_SIM2	YLR360W_VPS38_VPL17	YMR003W_AIM34	YMR266W_RSN1	YNR021W	YNR051C_BRE5	YOR058C_ASE1_YOR29-09	YOR216C_RUD3_GRP1	YPL109C	YPR051W_MAK3	YMR046C	YGR294W_PAU12	YDR512C_EMI1
24	19	20	YBL046W_PSY4	YBR049C_REB1_GRF2	YBR081C_SPT7_GIT2	YBR112C_CYC8_CRT8_SSN6	YBR154C_RPB5	YBR236C_ABD1	YBR279W_PAF1	YCL037C_SRO9	YDL140C_RPO21_RPB1_RPB220_SUA8	YDL108W_KIN28	YDR075W_PPH3	YDR138W_HPR1_TRF1	YDR404C_RPB7	YER139C_RTR1	YGL244W_RTF1_CSL3	YGL207W_SPT16_CDC68_SSF1	YGL130W_CEG1	YGL127C_SOH1_MED31	YGL070C_RPB9_SHI1_SSU73	YGL043W_DST1_PPR2	YGL019W_CKB1	YGR005C_TFG2	YGR063C_SPT4	YGR097W_ASK10	YGR104C_SRB5_MED18	YGR116W_SPT6_CRE2_SSN20	YGR186W_TFG1_RAP74_SSU71	YGR270W_YTA7	YHR059W_FYV4	YHR143W-A_RPC10_RPB12	YIL021W_RPB3	YJL168C_SET2_EZL1	YJL140W_RPB4_CTF15	YKL160W_ELF1	YKL139W_CTK1	YKL054C_DEF1_VID31	YLR384C_IKI3_ELP1_TOT1	YLR410W_VIP1	YLR418C_CDC73	YML062C_MFT1_MFT52	YML010W_SPT5	YMR021C_MAC1_CUA1	YMR277W_FCP1	YNL251C_NRD1	YNL201C_PSY2	YNL025C_SSN8_CycC_GIG3_NUT9_RYE2_SRB11_UME3	YOL145C_CTR9_CDP1
25	0	21	YAL015C_NTG1_FUN33_SCR1	YBL084C_CDC27_APC3_SNB1	YBL035C_POL12	YBR039W_ATP3	YBR087W_RFC5	YBR088C_POL30	YBR252W_DUT1	YCL028W_RNQ1_[PIN(+)]	YCR016W	YDL164C_CDC9_MMS8	YDL102W_POL3_CDC2_HPR6_TEX1	YDR113C_PDS1	YDR121W_DPB4	YDR171W_HSP42	YDR214W_AHA1	YDR489W_SLD5_CDC105	YEL026W_SNU13	YER173W_RAD24_RS1	YFR027W_ECO1_CTF7	YGL234W_ADE5,7	YGR046W_TAM41_MMP37	YGR249W_MGA1	YHR156C_LIN1_SNU40	YHR191C_CTF8	YJL115W_ASF1_CIA1	YJR068W_RFC2	YJR109C_CPA2	YKL088W	YKR030W_GMH1_MSG1	YLL026W_HSP104	YLR007W_NSE1	YLR103C_CDC45_SLD4	YLR223C_IFH1	YLR304C_ACO1_GLU1	YLR383W_SMC6_RHC18	YML105C_SEC65	YMR078C_CTF18_CHL12	YMR105C_PGM2_GAL5	YMR226C_TMA29	YMR284W_YKU70_HDF1_KU70_NES24	YMR303C_ADH2_ADR2	YNL290W_RFC3	YNL261W_ORC5	YNL126W_SPC98	YNL088W_TOP2_TOR3_TRF3	YNL082W_PMS1	YNL014W_HEF3_ZRG7
26	0	78	YAL027W_SAW1	YAL015C_NTG1_FUN33_SCR1	YBL019W_APN2_ETH1	YBR114W_RAD16_PSO5	YBR136W_MEC1_ESR1_SAD3	YBR195C_MSI1_CAC3	YBR223C_TDP1	YBR252W_DUT1	YBR272C_HSM3	YBR274W_CHK1	YCR066W_RAD18	YCR079W_PTC6_AUP1	YCR092C_MSH3	YDL102W_POL3_CDC2_HPR6_TEX1	YDL059C_RAD59	YDL022W_GPD1_DAR1_HOR1_OSG1_OSR5	YDR092W_UBC13	YDR097C_MSH6_PMS3	YDR113C_PDS1	YDR129C_SAC6_ABP67	YDR217C_RAD9	YDR224C_HTB1_SPT12	YDR385W_EFT2	YDR419W_RAD30_DBH1	YEL060C_PRB1_CVT1	YEL030W_ECM10_SSC3	YER095W_RAD51_MUT5	YER142C_MAG1_MMS5	YER162C_RAD4	YER173W_RAD24_RS1	YGL087C_MMS2	YGL058W_RAD6_PSO8_UBC2	YGR087C_PDC6	YHR033W	YHR154W_RTT107_ESC4	YHR179W_OYE2	YIL143C_SSL2_LOM3_RAD25	YIL139C_REV7	YIL068C_SEC6	YIR002C_MPH1	YJL092W_SRS2_HPR5_RADH_RADH1	YJR035W_RAD26	YJR052W_RAD7	YJR065C_ARP3_ACT4	YJR068W_RFC2	YKL114C_APN1	YKL113C_RAD27_ERC11_FEN1_RTH1
27	39	22	YBL019W_APN2_ETH1	YBL003C_HTA2_H2A2	YBL002W_HTB2	YBR009C_HHF1	YBR049C_REB1_GRF2	YBR115C_LYS2	YBR245C_ISW1_SGN2	YBR249C_ARO4	YBR289W_SNF5_HAF4_SWI10_TYE4	YCR052W_RSC6	YCR081W_SRB8_GIG1_MED12_NUT6_SSN5_YCR080W	YDL074C_BRE1	YDL061C_RPS29B_YS29B	YDR224C_HTB1_SPT12	YDR225W_HTA1_H2A1_SPT11	YDR303C_RSC3	YDR392W_SPT3	YDR443C_SSN2_MED13_NUT8_RYE3_SCA1_SRB9_UME2	YEL009C_GCN4_AAS3_ARG9	YER073W_ALD5	YER148W_SPT15_BTF1_TBP1	YFL033C_RIM15_TAK1	YFL024C_EPL1	YFR003C_YPI1	YFR013W_IOC3	YGL207W_SPT16_CDC68_SSF1	YGL194C_HOS2_RTL1	YGL184C_STR3	YGR056W_RSC1	YGR252W_GCN5_ADA4_SWI9	YHR008C_SOD2	YIL126W_STH1_NPS1	YIL084C_SDS3	YJL176C_SWI3_TYE2	YJR060W_CBF1_CEP1_CPF1	YKL112W_ABF1_BAF1_OBF1_REB2_SBF1	YKL109W_HAP4	YKR001C_VPS1_GRD1_LAM1_SPO15_VPL1_VPT26	YKR008W_RSC4	YKR029C_SET3	YLL024C_SSA2_YG102	YLR033W_RSC58	YLR176C_RFX1_CRT1	YLR321C_SFH1	YLR357W_RSC2	YML127W_RSC9	YML115C_VAN1_LDB13_VRG7_VRG8
28	28	2	YAL026C_DRS2_FUN38_SWA3	YAL022C_FUN26	YAL007C_ERP2	YBR036C_CSG2_CLS2	YBR080C_SEC18_ANU4	YBR183W_YPC1	YBR254C_TRS20	YBR255W	YBR283C_SSH1	YBR287W	YBR290W_BSD2	YCL052C_PBN1	YCL025C_AGP1_YCC5	YCR011C_ADP1	YCR024C-A_PMP1	YCR028C_FEN2	YCR044C_PER1_COS16	YDL232W_OST4	YDL222C_FMP45	YDL212W_SHR3_APF1	YDL206W	YDL199C	YDL093W_PMT5	YDL012C	YDR270W_CCC2	YDR297W_SUR2_SYR2	YDR331W_GPI8	YDR410C_STE14	YDR437W_GPI19	YDR524C_AGE1_SAT1	YEL065W_SIT1_ARN3	YEL002C_WBP1	YEL001C_IRC22	YER113C_TMN3	YFL031W_HAC1_ERN4_IRE15	YFL025C_BST1_PER17	YGL200C_EMP24_BST2	YGL161C_YIP5	YGL084C_GUP1	YGL077C_HNM1_CTR1	YGL055W_OLE1_MDM2	YGL012W_ERG4	YGR060W_ERG25	YGR284C_ERV29	YHL003C_LAG1	YHR039C_MSC7	YHR110W_ERP5
29	11	22	YAL011W_SWC3_SWC1	YBR289W_SNF5_HAF4_SWI10_TYE4	YCR081W_SRB8_GIG1_MED12_NUT6_SSN5_YCR080W	YDL002C_NHP10_HMO2	YDR073W_SNF11	YEL009C_GCN4_AAS3_ARG9	YER148W_SPT15_BTF1_TBP1	YFR038W_IRC5	YGL066W_SGF73_SCA7	YGR252W_GCN5_ADA4_SWI9	YHL025W_SNF6	YJL176C_SWI3_TYE2	YJR094C_IME1	YKL109W_HAP4	YLL026W_HSP104	YLR176C_RFX1_CRT1	YMR033W_ARP9_RSC12_SWP59	YNL025C_SSN8_CycC_GIG3_NUT9_RYE2_SRB11_UME3	YNR023W_SNF12_SWP73	YOL148C_SPT20_ADA5	YOR290C_SNF2_GAM1_HAF1_SWI2_TYE3	YOR344C_TYE7_SGC1	YPL129W_TAF14_ANC1_SWP29_TAF30_TFG3	YPL016W_SWI1_ADR6_GAM3_LPA1	YPR052C_NHP6A
30	23	24	YBL072C_RPS8A	YBL056W_PTC3	YBR189W_RPS9B_RPS13A_SUP46	YBR247C_ENP1_MEG1	YDL213C_NOP6	YDL153C_SAS10_UTP3	YDL148C_NOP14_UTP2	YDL060W_TSR1	YDL014W_NOP1_LOT3	YDR025W_RPS11A	YDR064W_RPS13_RPS13B_RPS13C	YDR447C_RPS17B_RP51B_RPL51B	YDR450W_RPS18A	YER082C_UTP7_KRE31	YER102W_RPS8B	YER131W_RPS26B	YGL171W_ROK1	YGL030W_RPL30	YGR054W	YGR081C_SLX9	YGR214W_RPS0A_NAB1_NAB1A_YST1	YIL069C_RPS24B_RPS24EB	YJL190C_RPS22A_RPS24	YJL098W_SAP185	YJR123W_RPS5	YJR145C_RPS4A	YKL143W_LTV1_YKL2	YKR057W_RPS21A_RPS25	YLL026W_HSP104	YLR003C	YLR264W_RPS28B_RPS33B	YLR367W_RPS22B	YML063W_RPS1B_PLC2_RP10B	YML024W_RPS17A_RP51A_RPL51A	YMR093W_UTP15	YMR116C_ASC1_CPC2	YMR290C_HAS1	YNL308C_KRI1	YNL207W_RIO2	YNL178W_RPS3_SUF14	YNR054C_ESF2_ABT1	YOR056C_NOB1_YOR29-07	YOR061W_CKA2_YOR29-12	YOR096W_RPS7A_RPS30	YOR145C_PNO1_DIM2_RRP20	YOR204W_DED1_SPP81	YPL266W_DIM1_CDH1
31	25	0	YBL097W_BRN1	YBL041W_PRE7_PRS3	YBR158W_AMN1_CST13_ICS4	YBR173C_UMP1_RNS2	YBR225W	YCR073C_SSK22	YDR011W_SNQ2	YDR251W_PAM1	YDR256C_CTA1	YDR428C_BNA7	YEL061C_CIN8_KSL2_SDS15	YER094C_PUP3_SCS32	YER132C_PMD1	YFL021W_GAT1_MEP80_NIL1	YFL007W_BLM10_YFL006W	YFR010W_UBP6	YGL179C_TOS3	YGL121C_GPG1	YGR097W_ASK10	YGR161C_RTS3	YGR184C_UBR1_PTR1	YGR196C_FYV8	YHL011C_PRS3	YHR200W_RPN10_MCB1_SUN1	YIL132C_CSM2	YIL099W_SGA1	YIL009C-A_EST3	YJR009C_TDH2_GLD2	YKL206C_ADD66_PBA2_POC2	YKL181W_PRS1_PRP1	YKL010C_UFD4	YKR054C_DYN1_DHC1_PAC6	YKR095W_MLP1_MPL1	YLR199C_PBA1_POC1	YLR342W_FKS1_CND1_CWH53_ETG1_GSC1_PBR1	YML091C_RPM2	YMR028W_TAP42	YMR179W_SPT21	YMR276W_DSK2	YNL216W_RAP1_GRF1_TBA1_TUF1	YOL116W_MSN1_FUP1_HRB382_MSS10_PHD2	YOL038W_PRE6	YPL255W_BBP1	YPL003W_ULA1_ENR2	YPR054W_SMK1	YPR103W_PRE2_DOA3_PRG1_SRR2	YPR108W_RPN7
32	2	34	YAL042W_ERV46_FUN9	YAL030W_SNC1	YAR002C-A_ERP1	YBL102W_SFT2	YBL078C_ATG8_APG8_AUT7_CVT5	YBL075C_SSA3_YG106	YBL050W_SEC17_RNS3	YBL040C_ERD2	YBR177C_EHT1	YBR199W_KTR4	YBR205W_KTR3	YCL001W_RER1	YCR011C_ADP1	YDL192W_ARF1	YDL145C_COP1_RET1_SEC33_SOO1	YDL137W_ARF2	YDL077C_VAM6_CVT4_VPL18_VPL22_VPS39	YDL058W_USO1_INT1	YDR080W_VPS41_CVT8_FET2_SVL2_VAM2_VPL20	YDR100W_TVP15	YDR189W_SLY1	YDR238C_SEC26	YDR264C_AKR1	YDR468C_TLG1	YDR483W_KRE2_MNT1	YDR498C_SEC20	YEL036C_ANP1_GEM3_MNN8	YEL022W_GEA2	YEL017W_GTT3	YEL013W_VAC8_YEB3	YER122C_GLO3	YER157W_COG3_GRD20_SEC34	YFL048C_EMP47	YFL038C_YPT1_YP2	YFR051C_RET2	YGL223C_COG1_COD3_LDB11_SEC36	YGL210W_YPT32	YGL200C_EMP24_BST2	YGL147C_RPL9A	YGL145W_TIP20_TIP1	YGL137W_SEC27	YGL098W_USE1_SLT1	YGL095C_VPS45_STT10_VPL28	YGR120C_COG2_SEC35	YGR172C_YIP1	YHL031C_GOS1	YHR181W_SVP26_ERV26
33	26	22	YBR009C_HHF1	YBR010W_HHT1_BUR5_SIN2	YBR089C-A_NHP6B_YBR090C-A	YBR289W_SNF5_HAF4_SWI10_TYE4	YDL191W_RPL35A_SOS1	YDL147W_RPN5_NAS5	YDL136W_RPL35B_SOS2	YDR073W_SNF11	YDR146C_SWI5	YDR176W_NGG1_ADA3_SWI7	YDR224C_HTB1_SPT12	YEL009C_GCN4_AAS3_ARG9	YFL049W_SWP82	YFR037C_RSC8_SWH3	YGL123W_RPS2_RPS4_SUP138_SUP38_SUP44	YGR056W_RSC1	YGR116W_SPT6_CRE2_SSN20	YGR252W_GCN5_ADA4_SWI9	YGR275W_RTT102	YHL025W_SNF6	YHR013C_ARD1	YHR099W_TRA1	YIL126W_STH1_NPS1	YJL176C_SWI3_TYE2	YKL112W_ABF1_BAF1_OBF1_REB2_SBF1	YKL109W_HAP4	YKL074C_MUD2	YKR001C_VPS1_GRD1_LAM1_SPO15_VPL1_VPT26	YLR176C_RFX1_CRT1	YLR357W_RSC2	YMR033W_ARP9_RSC12_SWP59	YMR072W_ABF2	YMR194W_RPL36A_RPL39B	YMR236W_TAF9_TAF17	YNL031C_HHT2	YNR023W_SNF12_SWP73	YOL148C_SPT20_ADA5	YOL004W_SIN3_CPE1_GAM2_RPD1_SDI1_SDS16_UME4	YOR290C_SNF2_GAM1_HAF1_SWI2_TYE3	YPL249C-A_RPL36B	YPL129W_TAF14_ANC1_SWP29_TAF30_TFG3	YPL106C_SSE1_LPG3_MSI3	YPL016W_SWI1_ADR6_GAM3_LPA1	YPR034W_ARP7_RSC11_SWP61	YPR052C_NHP6A
34	3	27	YAL064C-A	YAL047C_SPC72_LDB4	YCL029C_BIK1_ARM5_PAC14	YCR065W_HCM1	YDL155W_CLB3	YDR150W_NUM1_PAC12	YDR389W_SAC7	YDR424C_DYN2_SLC1	YDR486C_VPS60_CHM5_MOS10	YDR488C_PAC11	YEL061C_CIN8_KSL2_SDS15	YEL003W_GIM4_PFD2	YER007W_PAC2	YER016W_BIM1_EB1_YEB1	YER052C_HOM3_BOR1_SIL4	YFL037W_TUB2_ARM10_SHE8	YGL216W_KIP3	YGL124C_MON1_AUT12	YGR078C_PAC10_GIM2_PFD3_RKS2	YHR158C_KEL1	YHR172W_SPC97	YIL149C_MLP2	YJL148W_RPA34	YJL030W_MAD2	YJR053W_BFA1_IBD1	YJR112W_NNF1	YKL032C_IXR1_ORD1	YKR054C_DYN1_DHC1_PAC6	YLL049W_LDB18	YLL003W_SFI1	YLR045C_STU2	YLR200W_YKE2_GIM1_PFD6	YLR204W_QRI5_COX24	YLR210W_CLB4	YLR212C_TUB4	YLR254C_NDL1	YLR319C_BUD6_AIP3	YLR360W_VPS38_VPL17	YML094W_GIM5_PFD5	YMR016C_SOK2	YMR019W_STB4	YMR032W_HOF1_CYK2	YMR055C_BUB2_PAC7	YMR138W_CIN4_GTP1_UGX1	YMR153W_NUP53	YMR275C_BUL1_DAG1_RDS1_SMM2	YNL271C_BNI1_PPF3_SHE5
35	29	0	YAL051W_OAF1_YAF1	YAL016W_TPD3_FUN32	YBR158W_AMN1_CST13_ICS4	YDL188C_PPH22_PPH2	YDL134C_PPH21_PPH1	YDL101C_DUN1	YDR188W_CCT6_HTR3_TCP20_TCP6	YDR251W_PAM1	YDR253C_MET32	YDR293C_SSD1_CLA1_MCS1_RLT1_SRK1	YDR523C_SPS1	YEL061C_CIN8_KSL2_SDS15	YER032W_FIR1_PIP1	YER146W_LSM5	YGL251C_HFM1_MER3	YGL190C_CDC55	YGR161C_RTS3	YGR281W_YOR1_YRS1	YHR114W_BZZ1_LSB7	YHR158C_KEL1	YIL153W_RRD1_YPA1	YIL106W_MOB1	YJL111W_CCT7_TCP7	YJR065C_ARP3_ACT4	YKL203C_TOR2_DRR2	YLR373C_VID22	YML109W_ZDS2_CES4	YML063W_RPS1B_PLC2_RP10B	YMR001C_CDC5_MSD2_PKX2	YMR028W_TAP42	YMR036C_MIH1	YMR038C_CCS1_CCS_LYS7	YMR273C_ZDS1_CES1_CKM1_NRC1_OSS1	YNL209W_SSB2_YG103	YOL113W_SKM1	YOR014W_RTS1_SCS1	YOR073W_SGO1_YOR29-24	YOR162C_YRR1_PDR2	YPL152W_RRD2_YPA2	YPL090C_RPS6A	YPL004C_LSP1	YPR040W_TIP41
36	2	31	YAL022C_FUN26	YAL007C_ERP2	YBL040C_ERD2	YBR036C_CSG2_CLS2	YBR171W_SEC66_HSS1_SEC71	YBR183W_YPC1	YBR255W	YBR283C_SSH1	YBR290W_BSD2	YCL052C_PBN1	YCL025C_AGP1_YCC5	YCR011C_ADP1	YCR017C_CWH43	YCR024C-A_PMP1	YCR028C_FEN2	YCR043C	YCR044C_PER1_COS16	YDL232W_OST4	YDL212W_SHR3_APF1	YDL012C	YDR046C_BAP3_PAP1	YDR270W_CCC2	YDR276C_PMP3_SNA1	YDR297W_SUR2_SYR2	YDR331W_GPI8	YDR437W_GPI19	YDR524C_AGE1_SAT1	YEL017C-A_PMP2	YEL004W_YEA4	YEL002C_WBP1	YEL001C_IRC22	YER026C_CHO1_PSS1	YFL054C	YFL048C_EMP47	YFL025C_BST1_PER17	YGL200C_EMP24_BST2	YGL077C_HNM1_CTR1	YGL012W_ERG4	YGR060W_ERG25	YGR105W_VMA21	YGR175C_ERG1	YGR284C_ERV29	YHL003C_LAG1	YHR039C_MSC7	YHR096C_HXT5	YHR110W_ERP5	YHR123W_EPT1
37	32	0	YAL034C_FUN19	YAL031C_GIP4_FUN21	YAL028W_FRT2_HPH2	YBL023C_MCM2	YBL013W_FMT1	YBR038W_CHS2	YBR138C	YCL027W_FUS1	YCR065W_HCM1	YDL189W_RBS1	YDL173W	YDL171C_GLT1	YDL165W_CDC36_DNA19_NOT2	YDL128W_VCX1_HUM1_MNR1	YDL127W_PCL2_CLN4	YDL113C_ATG20_CVT20_SNX42	YDL089W	YDL070W_BDF2	YDL048C_STP4	YDR042C	YDR093W_DNF2	YDR113C_PDS1	YDR130C_FIN1	YDR134C	YDR152W_GIR2	YDR183W_PLP1	YDR223W_CRF1	YDR285W_ZIP1	YDR309C_GIC2	YDR348C	YDR372C_VPS74_API1	YDR500C_RPL37B	YDR501W_PLM2	YEL065W_SIT1_ARN3	YEL048C	YEL032W_MCM3	YEL023C	YER041W_YEN1	YER111C_SWI4_ART1	YER132C_PMD1	YFL023W_BUD27_URI1	YFL022C_FRS2	YFR046C_CNN1	YGL240W_DOC1_APC10	YGL136C_MRM2	YGL135W_RPL1B_SSM2	YGL062W_PYC1
38	0	33	YAL031C_GIP4_FUN21	YCL050C_APA1_DTP1	YCR020C-A_MAK31_LSM9_SMX1	YCR077C_PAT1_MRT1	YDL056W_MBP1	YDR110W_FOB1_HRM1	YDR135C_YCF1	YDR378C_LSM6	YDR428C_BNA7	YEL023C	YER112W_LSM4_SDB23_USS1	YFR005C_SAD1	YGR013W_SNU71	YHL015W_RPS20_URP2	YHR035W	YIL139C_REV7	YIR009W_MSL1_YIB9_YIB9w	YIR017C_MET28	YJL052W_TDH1_GLD3	YJR084W_CSN12	YJR103W_URA8	YJR123W_RPS5	YKL152C_GPM1	YKR021W_ALY1	YLR016C_PML1	YLR132C	YLR220W_CCC1	YLR264W_RPS28B_RPS33B	YLR430W_SEN1_CIK3_NRD2	YMR017W_SPO20_DBI9	YMR116C_ASC1_CPC2	YMR268C_PRP24	YNL329C_PEX6_PAS8	YNL302C_RPS19B_RP55B	YNL187W	YNL147W_LSM7	YOR308C_SNU66	YOR319W_HSH49	YPL213W_LEA1	YPL178W_CBC2_CBP20_MUD13_SAE1	YPR017C_DSS4	YPR101W_SNT309_NTC25	YPR191W_QCR2_COR2_UCR2	YNL245C_CWC25
39	30	2	YBL011W_SCT1_GAT2	YBL002W_HTB2	YBR041W_FAT1	YBR076W_ECM8	YBR161W_CSH1	YBR162W-A_YSY6	YCL048W_SPS22	YDL246C_SOR2	YDL186W	YDL126C_CDC48	YDL125C_HNT1	YDL006W_PTC1_CWH47_KCS2_TPD1	YDR072C_IPT1_KTI6_SYR4	YDR217C_RAD9	YDR281C_PHM6	YDR310C_SUM1	YDR311W_TFB1	YDR393W_SHE9_MDM33	YDR411C_DFM1	YDR508C_GNP1	YER011W_TIR1_SRP1	YER119C_AVT6	YER122C_GLO3	YGL254W_FZF1_NRC299_RSU1_SUL1	YGL137W_SEC27	YGL110C_CUE3	YGR032W_GSC2_FKS2	YGR166W_KRE11_TRS65	YGR189C_CRH1	YHL032C_GUT1	YHR057C_CPR2_CYP2	YHR142W_CHS7	YHR149C_SKG6	YIL121W_QDR2	YIL047C_SYG1	YIL003W_CFD1_DRE3	YJL208C_NUC1	YJL186W_MNN5	YJL151C_SNA3	YJL060W_BNA3	YJL044C_GYP6	YKL190W_CNB1_CRV1_YCN2	YKL165C_MCD4_FSR2_SSU21_ZRG16	YKR020W_VPS51_API3_VPS67_WHI6	YKR027W_BCH2_FMP50	YKR035W-A_DID2_CHM1_FTI1_VPS46	YKR100C_SKG1_YKR099C-A
40	44	0	YAL031C_GIP4_FUN21	YAL028W_FRT2_HPH2	YAL024C_LTE1_MSI2	YBL013W_FMT1	YBR038W_CHS2	YBR060C_ORC2_RRR1_SIR5	YBR151W_APD1	YBR176W_ECM31	YBR196C_PGI1_CDC30	YCL009C_ILV6	YCR008W_SAT4_HAL4	YCR012W_PGK1	YCR065W_HCM1	YCR073C_SSK22	YDL220C_CDC13_EST4	YDL189W_RBS1	YDL181W_INH1	YDL155W_CLB3	YDL089W	YDL003W_MCD1_PDS3_RHC21_SCC1	YDR093W_DNF2	YDR113C_PDS1	YDR130C_FIN1	YDR134C	YDR155C_CPR1_CPH1_CYP1	YDR223W_CRF1	YDR298C_ATP5_OSC1	YDR309C_GIC2	YDR321W_ASP1	YDR348C	YDR478W_SNM1	YDR501W_PLM2	YEL065W_SIT1_ARN3	YER041W_YEN1	YER061C_CEM1	YER070W_RNR1_CRT7_RIR1_SDS12	YER106W_MAM1	YFL054C	YFL021W_GAT1_MEP80_NIL1	YFL009W_CDC4	YFR036W_CDC26_HIT3_SCD26	YFR046C_CNN1	YGL253W_HXK2_HEX1_HKB_SCI2	YGL240W_DOC1_APC10	YGL075C_MPS2_MMC1	YGL037C_PNC1	YGL003C_CDH1_HCT1
41	35	28	YAL018C	YAL007C_ERP2	YAR028W	YAR031W_PRM9	YBR036C_CSG2_CLS2	YBR069C_TAT1_TAP1_VAP1	YBR094W_PBY1	YBR106W_PHO88	YBR110W_ALG1	YBR159W_IFA38	YBR290W_BSD2	YCL052C_PBN1	YCL025C_AGP1_YCC5	YCR011C_ADP1	YCR034W_FEN1_ELO2_GNS1_VBM2	YDL232W_OST4	YDL212W_SHR3_APF1	YDL206W	YDL193W_NUS1	YDL054C_MCH1	YDL015C_TSC13	YDR146C_SWI5	YDR276C_PMP3_SNA1	YDR307W	YDR331W_GPI8	YDR502C_SAM2_ETH2	YDR506C	YEL027W_CUP5_CLS7_GEF2_VMA3	YER026C_CHO1_PSS1	YFL041W_FET5	YGL071W_AFT1_RCS1	YGR060W_ERG25	YGR105W_VMA21	YGR260W_TNA1	YGR284C_ERV29	YHL003C_LAG1	YHR026W_PPA1_VMA16	YHR133C_NSG1	YHR140W	YHR195W_NVJ1_VAB36	YIL171W	YIL016W_SNL1	YIR038C_GTT1	YJL196C_ELO1	YJL117W_PHO86	YJL062W_LAS21_GPI7	YJR010C-A_SPC1
42	36	37	YBL034C_STU1	YDR016C_DAD1	YDR150W_NUM1_PAC12	YDR201W_SPC19	YDR356W_SPC110_NUF1_XCM1	YER016W_BIM1_EB1_YEB1	YFL008W_SMC1_CHL10	YGL093W_SPC105	YGL061C_DUO1	YGR113W_DAM1	YGR188C_BUB1	YIL144W_TID3_HEC1_NDC80	YIL033C_BCY1_SRA1	YJL179W_PFD1_GIM6	YKL052C_ASK1	YKL002W_DID4_CHM2_GRD7_REN1_VPL2_VPS2_VPT14	YKR037C_SPC34	YKR083C_DAD2_HSK1	YLR423C_ATG17_APG17	YNL248C_RPA49	YOL069W_NUF2	YOR360C_PDE2_SRA5	YPL209C_IPL1_PAC15	YBR233W-A_DAD3	YDR320C-A_DAD4_HSK2	YKL138C-A_HSK3
43	37	17	YAL051W_OAF1_YAF1	YAL034W-A_MTW1_DSN3_NSL2	YBL008W_HIR1	YBR057C_MUM2_SPOT8	YBR107C_IML3_MCM19	YBR211C_AME1_ARP100	YCL029C_BIK1_ARM5_PAC14	YDL003W_MCD1_PDS3_RHC21_SCC1	YDR016C_DAD1	YDR150W_NUM1_PAC12	YDR201W_SPC19	YDR253C_MET32	YDR254W_CHL4_CTF17_MCM17	YDR295C_HDA2_PLO2	YDR318W_MCM21_CTF5	YDR356W_SPC110_NUF1_XCM1	YDR383C_NKP1	YER018C_SPC25	YFL008W_SMC1_CHL10	YGL093W_SPC105	YGL075C_MPS2_MMC1	YGL071W_AFT1_RCS1	YGR056W_RSC1	YGR063C_SPT4	YGR113W_DAM1	YGR140W_CBF2_CBF3A_CEP2_CSL5_CTF14_NDC10	YGR179C_OKP1	YGR270W_YTA7	YIL144W_TID3_HEC1_NDC80	YIL126W_STH1_NPS1	YIL040W_APQ12	YIR010W_DSN1	YIR017C_MET28	YJR060W_CBF1_CEP1_CPF1	YJR089W_BIR1	YJR112W_NNF1	YJR135C_MCM22	YKL089W_MIF2	YKL052C_ASK1	YKL049C_CSE4_CSL2	YLR045C_STU2	YLR321C_SFH1	YLR373C_VID22	YLR381W_CTF3_CHL3	YLR424W_SPP382_CCF8_NTR1	YMR117C_SPC24	YMR168C_CEP3_CBF3_CBF3B_CSL1
44	38	2	YAL026C_DRS2_FUN38_SWA3	YAL023C_PMT2_FUN25	YAR027W_UIP3	YBL082C_ALG3_RHK1	YBR049C_REB1_GRF2	YBR229C_ROT2_GLS2	YCL001W_RER1	YCR048W_ARE1_SAT2	YCR067C_SED4	YDL232W_OST4	YDL052C_SLC1	YDL015C_TSC13	YDR086C_SSS1	YDR146C_SWI5	YDR434W_GPI17	YEL063C_CAN1	YEL002C_WBP1	YER019C-A_SBH2_SEB2	YGL226C-A_OST5	YGL100W_SEH1	YGL022W_STT3	YGR177C_ATF2	YGR227W_DIE2_ALG10	YHL031C_GOS1	YHR039C_MSC7	YHR045W	YIL090W_ICE2	YIR038C_GTT1	YJL062W_LAS21_GPI7	YJL002C_OST1_NLT1	YJR015W	YJR031C_GEA1	YJR040W_GEF1_CLC	YJR073C_OPI3_PEM2	YKL073W_LHS1_CER1_SSI1	YLR208W_SEC13_ANU3	YLR378C_SEC61	YML130C_ERO1	YML125C_PGA3	YML071C_COG8_DOR1	YML055W_SPC2_SPY1	YML019W_OST6	YMR010W	YMR015C_ERG5_CYP61	YMR022W_UBC7_QRI8	YMR031C	YMR146C_TIF34
45	13	39	YBL052C_SAS3	YBL039C_URA7	YBL002W_HTB2	YBR009C_HHF1	YBR010W_HHT1_BUR5_SIN2	YBR049C_REB1_GRF2	YBR115C_LYS2	YBR133C_HSL7	YBR245C_ISW1_SGN2	YBR279W_PAF1	YBR289W_SNF5_HAF4_SWI10_TYE4	YCL030C_HIS4	YCL016C_DCC1	YCR052W_RSC6	YCR082W_AHC2	YDL208W_NHP2	YDL198C_GGC1_YHM1	YDL160C_DHH1	YDL159W_STE7	YDL145C_COP1_RET1_SEC33_SOO1	YDL106C_PHO2_BAS2_GRF10	YDR034C_LYS14	YDR044W_HEM13	YDR190C_RVB1_TIH1_TIP48_TIP49A	YDR195W_REF2	YDR225W_HTA1_H2A1_SPT11	YDR245W_MNN10_BED1_REC41_SLC2	YDR283C_GCN2_AAS1	YDR303C_RSC3	YDR385W_EFT2	YDR405W_MRP20_MRPL41	YDR448W_ADA2_SWI8	YEL037C_RAD23	YEL018W_EAF5	YER092W_IES5	YER148W_SPT15_BTF1_TBP1	YER164W_CHD1	YFL024C_EPL1	YFR013W_IOC3	YGL252C_RTG2	YGL244W_RTF1_CSL3	YGL241W_KAP114	YGL207W_SPT16_CDC68_SSF1	YGL195W_GCN1	YGL194C_HOS2_RTL1	YGL150C_INO80	YGL133W_ITC1
46	39	11	YBL052C_SAS3	YBR081C_SPT7_GIT2	YBR112C_CYC8_CRT8_SSN6	YBR198C_TAF5_TAF90	YBR253W_SRB6_MED22	YBR289W_SNF5_HAF4_SWI10_TYE4	YCR012W_PGK1	YCR042C_TAF2_TAF150_TSM1	YCR081W_SRB8_GIG1_MED12_NUT6_SSN5_YCR080W	YCR082W_AHC2	YCR093W_CDC39_NOT1_ROS1_SMD6	YDL074C_BRE1	YDL065C_PEX19_PAS12	YDL005C_MED2	YDR145W_TAF12_TAF61_TAF68	YDR167W_TAF10_TAF23_TAF25	YDR176W_NGG1_ADA3_SWI7	YDR259C_YAP6_HAL7	YDR308C_SRB7_MED21	YDR397C_NCB2_YDR1	YDR448W_ADA2_SWI8	YDR532C	YEL009C_GCN4_AAS3_ARG9	YER022W_SRB4_MED17	YER092W_IES5	YER148W_SPT15_BTF1_TBP1	YER159C_BUR6_NCB1	YGL150C_INO80	YGL112C_TAF6_TAF60	YGL066W_SGF73_SCA7	YGL043W_DST1_PPR2	YGL025C_PGD1_HRS1_MED3	YGL013C_PDR1_AMY1_ANT1_BOR2_CYH3_NRA2_SMR2_TIL1_TPE1_TPE3	YGR104C_SRB5_MED18	YGR252W_GCN5_ADA4_SWI9	YGR274C_TAF1_TAF130_TAF145	YHR041C_SRB2_HRS2_MED20	YHR147C_MRPL6	YHR174W_ENO2	YIL038C_NOT3	YJL140W_RPB4_CTF15	YJL098W_SAP185	YJR110W_YMR1	YKL109W_HAP4	YKL060C_FBA1_LOT1	YKL038W_RGT1	YKL012W_PRP40
47	30	14	YAL062W_GDH3_FUN51	YAL024C_LTE1_MSI2	YBL097W_BRN1	YBL057C_PTH2	YBL002W_HTB2	YBR038W_CHS2	YBR070C_ALG14	YBR071W	YBR081C_SPT7_GIT2	YBR160W_CDC28_CDK1_HSL5_SRM5	YBR163W_DEM1	YDL155W_CLB3	YDL127W_PCL2_CLN4	YDL108W_KIN28	YDL106C_PHO2_BAS2_GRF10	YDL084W_SUB2	YDL056W_MBP1	YDR010C	YDR011W_SNQ2	YDR027C_VPS54_CGP1_LUV1_TCS3	YDR087C_RRP1	YDR123C_INO2_DIE1_SCS1	YDR146C_SWI5	YDR150W_NUM1_PAC12	YDR189W_SLY1	YDR224C_HTB1_SPT12	YDR295C_HDA2_PLO2	YDR335W_MSN5_KAP142_STE21	YER125W_RSP5_MDP1_MUT2_NPI1_SMM1_UBY1	YER161C_SPT2_EXA1_SIN1	YER179W_DMC1_ISC2	YFL034C-B_MOB2_YFL035C_YFL035C-A	YFL009W_CDC4	YFR023W_PES4	YGL166W_CUP2_ACE1	YGL130W_CEG1	YGL019W_CKB1	YGL003C_CDH1_HCT1	YGR017W	YGR050C	YGR229C_SMI1_KNR4	YGR254W_ENO1_HSP48	YGR268C_HUA1	YHL028W_WSC4_YFW1_YHC8	YHL027W_RIM101_RIM1	YHL024W_RIM4	YHR061C_GIC1
48	30	40	YAL017W_PSK1_FUN31	YBL007C_SLA1	YBR108W_AIM3	YBR163W_DEM1	YBR205W_KTR3	YBR239C	YCL034W_LSB5	YCR088W_ABP1	YDL225W_SHS1_SEP7	YDL164C_CDC9_MMS8	YDL156W	YDL150W_RPC53_RPC4	YDL127W_PCL2_CLN4	YDL106C_PHO2_BAS2_GRF10	YDR388W_RVS167	YDR488C_PAC11	YDR523C_SPS1	YER158C	YFR024C-A_LSB3_YFR024C	YGL206C_CHC1_SWA5	YGL181W_GTS1_FHT1_LSR1	YGL153W_PEX14	YGL104C_VPS73	YGL060W_YBP2	YGR268C_HUA1	YHL028W_WSC4_YFW1_YHC8	YHL027W_RIM101_RIM1	YHR016C_YSC84_LSB4	YHR182W	YIL156W_UBP7	YIL095W_PRK1_PAK1	YIL061C_SNP1	YIL002C_INP51_SJL1	YIR003W_AIM21	YJL194W_CDC6	YJL151C_SNA3	YJL133W_MRS3	YJL004C_SYS1	YJR065C_ARP3_ACT4	YJR083C_ACF4	YKR028W_SAP190	YKR030W_GMH1_MSG1	YLL050C_COF1	YLR064W	YLR078C_BOS1_SEC32	YLR144C_ACF2_ENG2_PCA1	YLR243W
49	13	41	YBL052C_SAS3	YBL008W_HIR1	YBL003C_HTA2_H2A2	YBR009C_HHF1	YBR010W_HHT1_BUR5_SIN2	YBR083W_TEC1_ROC1	YBR089C-A_NHP6B_YBR090C-A	YBR133C_HSL7	YBR211C_AME1_ARP100	YBR245C_ISW1_SGN2	YBR274W_CHK1	YCL011C_GBP2_RLF6	YCL004W_PGS1_PEL1_YCL003W	YDL188C_PPH22_PPH2	YDL002C_NHP10_HMO2	YDR190C_RVB1_TIH1_TIP48_TIP49A	YDR224C_HTB1_SPT12	YDR225W_HTA1_H2A1_SPT11	YDR243C_PRP28	YDR489W_SLD5_CDC105	YEL018W_EAF5	YER092W_IES5	YFL024C_EPL1	YFL013C_IES1	YFR013W_IOC3	YFR037C_RSC8_SWH3	YGL195W_GCN1	YGL150C_INO80	YGL133W_ITC1	YGL097W_SRM1_MTR1_PRP20	YGL030W_RPL30	YGR163W_GTR2	YGR240C_PFK1	YHR064C_SSZ1_PDR13	YHR090C_YNG2_EAF4_NBN1	YHR099W_TRA1	YIL138C_TPM2	YIL094C_LYS12_LYS10_LYS11	YJL130C_URA2	YJL098W_SAP185	YJL081C_ARP4_ACT3	YJL074C_SMC3	YJR082C_EAF6	YJR109C_CPA2	YKL029C_MAE1	YKR001C_VPS1_GRD1_LAM1_SPO15_VPL1_VPT26	YLR335W_NUP2
50	42	30	YAL031C_GIP4_FUN21	YAL019W_FUN30	YBL084C_CDC27_APC3_SNB1	YBL013W_FMT1	YBR038W_CHS2	YBR078W_ECM33	YBR083W_TEC1_ROC1	YBR138C	YBR236C_ABD1	YCL051W_LRE1	YCL014W_BUD3_YCL012W	YCR065W_HCM1	YDL240W_LRG1	YDL189W_RBS1	YDL164C_CDC9_MMS8	YDL126C_CDC48	YDL113C_ATG20_CVT20_SNX42	YDL089W	YDL056W_MBP1	YDL025C	YDR001C_NTH1	YDR042C	YDR054C_CDC34_DNA6_UBC3	YDR093W_DNF2	YDR123C_INO2_DIE1_SCS1	YDR130C_FIN1	YDR134C	YDR146C_SWI5	YDR207C_UME6_CAR80_NIM2_RIM16	YDR223W_CRF1	YDR227W_SIR4_ASD1_STE9_UTH2	YDR285W_ZIP1	YDR309C_GIC2	YDR348C	YDR379W_RGA2	YDR500C_RPL37B	YDR501W_PLM2	YDR507C_GIN4_ERC47	YEL065W_SIT1_ARN3	YER041W_YEN1	YER075C_PTP3	YER111C_SWI4_ART1	YER129W_SAK1_PAK1	YER158C	YER167W_BCK2_CTR7	YFL044C_OTU1_YOD1	YFL029C_CAK1_CIV1
51	36	17	YDR016C_DAD1	YDR150W_NUM1_PAC12	YDR201W_SPC19	YDR356W_SPC110_NUF1_XCM1	YDR507C_GIN4_ERC47	YEL043W	YER016W_BIM1_EB1_YEB1	YFL008W_SMC1_CHL10	YGL093W_SPC105	YGR113W_DAM1	YGR140W_CBF2_CBF3A_CEP2_CSL5_CTF14_NDC10	YIL144W_TID3_HEC1_NDC80	YJL030W_MAD2	YKL052C_ASK1	YLR288C_MEC3_PIP3_PSO9	YNL248C_RPA49	YOL069W_NUF2	YOR026W_BUB3	YPL209C_IPL1_PAC15
52	39	43	YBL052C_SAS3	YBR081C_SPT7_GIT2	YBR114W_RAD16_PSO5	YBR223C_TDP1	YBR245C_ISW1_SGN2	YBR279W_PAF1	YBR289W_SNF5_HAF4_SWI10_TYE4	YCR033W_SNT1	YDL171C_GLT1	YDL165W_CDC36_DNA19_NOT2	YDL160C_DHH1	YDL117W_CYK3	YDL074C_BRE1	YDL061C_RPS29B_YS29B	YDR159W_SAC3_LEP1	YDR190C_RVB1_TIH1_TIP48_TIP49A	YDR392W_SPT3	YDR469W_SDC1_CPS25_SAF19	YEL018W_EAF5	YER068W_MOT2_NOT4_SIG1	YER092W_IES5	YER111C_SWI4_ART1	YER117W_RPL23B	YFL024C_EPL1	YFR034C_PHO4	YGL252C_RTG2	YGL244W_RTF1_CSL3	YGL241W_KAP114	YGR002C_SWC4_EAF2_GOD1	YGR027C_RPS25A_RPS31A	YGR056W_RSC1	YGR098C_ESP1	YHR041C_SRB2_HRS2_MED20	YIL084C_SDS3	YIL038C_NOT3	YIL036W_CST6_ACA2_SHF1	YIR005W_IST3_SNU17	YJR074W_MOG1	YJR112W_NNF1	YJR144W_MGM101_MGM9	YKL110C_KTI12_TOT4	YKL016C_ATP7	YKR029C_SET3	YLR055C_SPT8	YLR333C_RPS25B	YLR399C_BDF1	YLR418C_CDC73
53	45	0	YBL087C_RPL23A	YDL122W_UBP1	YDL031W_DBP10	YDR194C_MSS116	YDR312W_SSF2	YDR412W_RRP17	YGL189C_RPS26A_RPS26	YGR085C_RPL11B	YGR150C_DMR1	YHL015W_RPS20_URP2	YHR051W_COX6	YKL112W_ABF1_BAF1_OBF1_REB2_SBF1	YKL009W_MRT4	YKR057W_RPS21A_RPS25	YLR024C_UBR2	YLR075W_RPL10_GRC5_QSR1	YLR300W_EXG1_BGL1	YLR369W_SSQ1_SSC2	YMR100W_MUB1	YOR005C_DNL4_LIG4	YOR191W_RIS1_DIS1
54	46	47	YBR109C_CMD1_CaM	YBR159W_IFA38	YBR234C_ARC40	YCR088W_ABP1	YDL225W_SHS1_SEP7	YDL029W_ARP2_ACT2	YDR172W_SUP35_GST1_PNM2_SAL3_SUF12_SUP2_SUP36_[PSI(+)]_[PSI]	YEL037C_RAD23	YHR114W_BZZ1_LSB7	YIL062C_ARC15	YIR006C_PAN1_DIM2_MDP3_MIP3	YJR065C_ARP3_ACT4	YKL129C_MYO3	YKL013C_ARC19	YLR370C_ARC18	YLR429W_CRN1	YMR109W_MYO5	YNR035C_ARC35_END9	YOR181W_LAS17_BEE1	YPR086W_SUA7_SOH4
55	48	30	YAL041W_CDC24_CLS4	YBR070C_ALG14	YBR077C_SLM4_EGO3_GSE1_NIR1	YBR200W_BEM1_SRO1	YCL032W_STE50	YCL027W_FUS1	YDL240W_LRG1	YDL159W_STE7	YDL150W_RPC53_RPC4	YDL056W_MBP1	YDL008W_APC11	YDR027C_VPS54_CGP1_LUV1_TCS3	YDR143C_SAN1	YDR309C_GIC2	YDR310C_SUM1	YDR311W_TFB1	YDR379W_RGA2	YDR507C_GIN4_ERC47	YEL034W_HYP2_TIF51A	YEL017W_GTT3	YEL013W_VAC8_YEB3	YER111C_SWI4_ART1	YER129W_SAK1_PAK1	YER149C_PEA2_DFG9_PPF2	YER155C_BEM2_IPL2_SUP9_TSL1	YGL179C_TOS3	YGR014W_MSB2	YGR100W_MDR1_GYP2_MIC1	YGR126W	YGR152C_RSR1_BUD1	YGR175C_ERG1	YGR198W_YPP1	YGR200C_ELP2_TOT2	YGR211W_ZPR1	YHR061C_GIC1	YHR072W_ERG7	YHR107C_CDC12_CLA10_PSL7	YHR111W_UBA4_YHR1	YIL140W_AXL2_BUD10_SRO4	YIL131C_FKH1	YIL118W_RHO3	YIL015W_BAR1_SST1	YIR015W_RPR2	YJL157C_FAR1	YJL154C_VPS35_GRD9_VPT7	YJL085W_EXO70	YJR141W
56	49	2	YAL058W_CNE1_FUN48	YAL023C_PMT2_FUN25	YAL022C_FUN26	YBL103C_RTG3	YBL082C_ALG3_RHK1	YBL064C_PRX1	YBL050W_SEC17_RNS3	YBL040C_ERD2	YBR036C_CSG2_CLS2	YBR138C	YBR162W-A_YSY6	YBR171W_SEC66_HSS1_SEC71	YBR183W_YPC1	YBR197C	YBR229C_ROT2_GLS2	YBR283C_SSH1	YBR285W	YCL043C_PDI1_MFP1_TRG1	YCL025C_AGP1_YCC5	YCL001W_RER1	YCR024C-A_PMP1	YCR028C_FEN2	YCR044C_PER1_COS16	YDL231C_BRE4	YDL192W_ARF1	YDL186W	YDL131W_LYS21	YDL072C_YET3	YDR046C_BAP3_PAP1	YDR086C_SSS1	YDR120C_TRM1	YDR134C	YDR266C	YDR297W_SUR2_SYR2	YDR310C_SUM1	YDR331W_GPI8	YDR508C_GNP1	YDR524C_AGE1_SAT1	YDR532C	YDR533C_HSP31	YEL031W_SPF1_COD1_PER9_PIO1	YEL002C_WBP1	YER089C_PTC2	YER093C-A_AIM11	YFL031W_HAC1_ERN4_IRE15	YFL025C_BST1_PER17	YFR041C_ERJ5
57	50	2	YAL030W_SNC1	YBL102W_SFT2	YBL078C_ATG8_APG8_AUT7_CVT5	YBL050W_SEC17_RNS3	YBL040C_ERD2	YBR080C_SEC18_ANU4	YBR131W_CCZ1_CVT16	YBR177C_EHT1	YBR199W_KTR4	YBR205W_KTR3	YDL077C_VAM6_CVT4_VPL18_VPL22_VPS39	YDL058W_USO1_INT1	YDR027C_VPS54_CGP1_LUV1_TCS3	YDR080W_VPS41_CVT8_FET2_SVL2_VAM2_VPL20	YDR100W_TVP15	YDR189W_SLY1	YDR264C_AKR1	YDR468C_TLG1	YDR483W_KRE2_MNT1	YEL064C_AVT2	YEL036C_ANP1_GEM3_MNN8	YEL013W_VAC8_YEB3	YER031C_YPT31_YPT8	YER136W_GDI1_SEC19	YER157W_COG3_GRD20_SEC34	YFL038C_YPT1_YP2	YGL223C_COG1_COD3_LDB11_SEC36	YGL212W_VAM7_VPS43	YGL210W_YPT32	YGL198W_YIP4	YGL167C_PMR1_BSD1_LDB1_SSC1	YGL161C_YIP5	YGL098W_USE1_SLT1	YGL095C_VPS45_STT10_VPL28	YGR040W_KSS1	YGR120C_COG2_SEC35	YGR142W_BTN2	YGR223C_HSV2	YGR261C_APL6_YKS5	YHL031C_GOS1	YHR181W_SVP26_ERV26	YIL041W_GVP36	YIL004C_BET1_SLY12	YJL183W_MNN11	YJL178C_ATG27_ETF1	YJL151C_SNA3	YJR015W
58	51	28	YAR027W_UIP3	YBR106W_PHO88	YBR159W_IFA38	YBR171W_SEC66_HSS1_SEC71	YBR183W_YPC1	YCL025C_AGP1_YCC5	YDL232W_OST4	YDL015C_TSC13	YDR164C_SEC1	YDR276C_PMP3_SNA1	YDR297W_SUR2_SYR2	YDR331W_GPI8	YEL036C_ANP1_GEM3_MNN8	YEL002C_WBP1	YER019C-A_SBH2_SEB2	YER113C_TMN3	YGL233W_SEC15	YGL200C_EMP24_BST2	YGL051W_MST27	YGR172C_YIP1	YGR260W_TNA1	YHL003C_LAG1	YHR026W_PPA1_VMA16	YHR050W_SMF2	YHR133C_NSG1	YJL091C_GWT1	YJL034W_KAR2_GRP78	YJL002C_OST1_NLT1	YJR010C-A_SPC1	YJR015W	YKL154W_SRP102	YKL065C_YET1	YLL028W_TPO1	YLR207W_HRD3	YLR242C_ARV1	YLR292C_SEC72_SEC67_SIM2	YLR343W_GAS2	YLR372W_SUR4_APA1_ELO3_SRE1_VBM1	YLR378C_SEC61	YML125C_PGA3	YML055W_SPC2_SPY1	YML048W_GSF2_ECM6	YML019W_OST6	YMR015C_ERG5_CYP61	YMR022W_UBC7_QRI8	YMR031C	YMR149W_SWP1
59	0	52	YAL034C_FUN19	YAR002W_NUP60	YBR008C_FLR1	YBR176W_ECM31	YBR194W_AIM4_SOY1	YBR216C_YBP1	YBR267W_REI1	YCL009C_ILV6	YCR008W_SAT4_HAL4	YDL227C_HO	YDL189W_RBS1	YDL171C_GLT1	YDL081C_RPP1A_RPLA1	YDL066W_IDP1	YDL055C_PSA1_MPG1_SRB1_VIG9	YDR017C_KCS1	YDR083W_RRP8	YDR224C_HTB1_SPT12	YDR225W_HTA1_H2A1_SPT11	YDR256C_CTA1	YDR315C_IPK1_GSL1	YDR321W_ASP1	YDR372C_VPS74_API1	YDR412W_RRP17	YDR418W_RPL12B	YDR423C_CAD1_YAP2	YEL026W_SNU13	YER119C_AVT6	YFR047C_BNA6_QPT1	YGL197W_MDS3	YGL195W_GCN1	YGL175C_SAE2_COM1	YGL037C_PNC1	YGR009C_SEC9_HSS7	YGR040W_KSS1	YGR097W_ASK10	YGR144W_THI4_ESP35_MOL1	YGR180C_RNR4_CRT3_PSO3	YHL009C_YAP3	YHR038W_RRF1_FIL1_KIM4	YHR178W_STB5	YIL128W_MET18_MMS19	YIL074C_SER33	YIL026C_IRR1_SCC3	YIR037W_HYR1_GPX3_ORP1	YJL210W_PEX2_CRT1_PAS5	YJR049C_UTR1
60	28	49	YAL023C_PMT2_FUN25	YAL022C_FUN26	YBL040C_ERD2	YBR036C_CSG2_CLS2	YBR054W_YRO2	YBR068C_BAP2	YBR183W_YPC1	YBR283C_SSH1	YBR290W_BSD2	YBR293W_VBA2	YBR298C_MAL31_MAL3T_MALT	YCL025C_AGP1_YCC5	YCL001W_RER1	YCR024C-A_PMP1	YCR028C_FEN2	YCR044C_PER1_COS16	YCR061W	YDL232W_OST4	YDL210W_UGA4	YDL054C_MCH1	YDR046C_BAP3_PAP1	YDR276C_PMP3_SNA1	YDR297W_SUR2_SYR2	YDR307W	YDR331W_GPI8	YDR508C_GNP1	YDR524C_AGE1_SAT1	YEL063C_CAN1	YEL017C-A_PMP2	YEL002C_WBP1	YFL025C_BST1_PER17	YGL200C_EMP24_BST2	YGL084C_GUP1	YGR060W_ERG25	YGR175C_ERG1	YGR191W_HIP1	YGR227W_DIE2_ALG10	YGR260W_TNA1	YHL042W	YHR026W_PPA1_VMA16	YHR094C_HXT1_HOR4	YHR123W_EPT1	YHR140W	YHR142W_CHS7	YIL171W	YIL109C_SEC24_ANU1	YIL076W_SEC28_ANU2
61	53	2	YBR127C_VMA2_ATPSV_VAT2	YBR128C_ATG14_APG14_CVT12	YBR155W_CNS1	YDR074W_TPS2_HOG2_PFK3	YDR123C_INO2_DIE1_SCS1	YDR202C_RAV2	YDR259C_YAP6_HAL7	YDR277C_MTH1_BPC1_DGT1_HTR1	YEL051W_VMA8	YER005W_YND1_YEJ5	YER083C_GET2_HUR2_RMD7	YGL020C_GET1_MDM39	YGR020C_VMA7	YGR105W_VMA21	YHR039C-A_VMA10_YHR039BC_YHR039C-B	YHR060W_VMA22_CEV1_VPH6	YIL128W_MET18_MMS19	YIL124W_AYR1	YJR033C_RAV1_SOI3	YJR035W_RAD26	YJR159W_SOR1_SDH1	YKL190W_CNB1_CRV1_YCN2	YKL080W_VMA5_CSL5_VAT3	YKR100C_SKG1_YKR099C-A	YLL040C_VPS13_SOI1_VPT2	YLR025W_SNF7_DID1_RNS4_VPS32	YLR090W_XDJ1	YLR442C_SIR3_CMT1_MAR2_STE8	YMR054W_STV1	YMR071C_TVP18	YMR154C_RIM13_CPL1	YNL323W_LEM3_BRE3_ROS3	YNL313C	YNL169C_PSD1	YNL153C_GIM3_PFD4	YOR231W_MKK1_SSP32	YOR270C_VPH1	YPL234C_TFP3_CLS9_VMA11	YPL201C_YIG1	YPL152W_RRD2_YPA2	YPR036W_VMA13_CLS11	YLR361C_DCR2
62	3	30	YAL020C_ATS1_FUN28_KTI13	YAL002W_VPS8_FUN15_VPT8	YBL007C_SLA1	YBL002W_HTB2	YBR002C_RER2	YBR038W_CHS2	YBR093C_PHO5	YBR108W_AIM3	YBR112C_CYC8_CRT8_SSN6	YBR200W_BEM1_SRO1	YBR211C_AME1_ARP100	YCR024C_SLM5	YDL185W_TFP1_CLS8_VMA1	YDL126C_CDC48	YDL117W_CYK3	YDL056W_MBP1	YDL055C_PSA1_MPG1_SRB1_VIG9	YDL033C_SLM3_MTO2_MTU1	YDR130C_FIN1	YDR162C_NBP2	YDR227W_SIR4_ASD1_STE9_UTH2	YDR310C_SUM1	YDR311W_TFB1	YDR330W_UBX5	YEL065W_SIT1_ARN3	YER149C_PEA2_DFG9_PPF2	YER155C_BEM2_IPL2_SUP9_TSL1	YFL001W_DEG1_PUS3	YFR030W_MET10	YGL254W_FZF1_NRC299_RSU1_SUL1	YGL250W_RMR1	YGL170C_SPO74	YGL060W_YBP2	YGR014W_MSB2	YGR078C_PAC10_GIM2_PFD3_RKS2	YGR109C_CLB6	YGR238C_KEL2	YGR258C_RAD2	YGR270W_YTA7	YIL084C_SDS3	YIL034C_CAP2	YJL184W_GON7_LDB6_PCC2	YJL183W_MNN11	YJL105W_SET4	YJL060W_BNA3	YJL020C_BBC1_MTI1_YJL021C	YJR075W_HOC1
63	30	54	YAL028W_FRT2_HPH2	YBL045C_COR1_QCR1	YBL003C_HTA2_H2A2	YBR015C_MNN2_CRV4_LDB8_TTP1	YBR083W_TEC1_ROC1	YBR086C_IST2	YBR112C_CYC8_CRT8_SSN6	YBR121C_GRS1	YBR125C_PTC4_GCT1	YCL037C_SRO9	YCL014W_BUD3_YCL012W	YDL131W_LYS21	YDL126C_CDC48	YDL055C_PSA1_MPG1_SRB1_VIG9	YDL025C	YDR001C_NTH1	YDR021W_FAL1	YDR168W_CDC37_SMO1	YDR226W_ADK1_AKY1_AKY2	YDR239C	YDR285W_ZIP1	YEL036C_ANP1_GEM3_MNN8	YEL034W_HYP2_TIF51A	YER003C_PMI40_PMI	YER041W_YEN1	YER048C_CAJ1	YER049W_TPA1	YER091C_MET6	YER111C_SWI4_ART1	YER145C_FTR1	YER146W_LSM5	YER177W_BMH1_APR6	YGL250W_RMR1	YGL161C_YIP5	YGL137W_SEC27	YGL073W_HSF1_EXA3_MAS3	YGL056C_SDS23	YGL026C_TRP5	YGR035C	YGR041W_BUD9	YGR048W_UFD1	YGR098C_ESP1	YGR175C_ERG1	YGR211W_ZPR1	YGR234W_YHB1_YHB4	YGR254W_ENO1_HSP48	YGR256W_GND2
64	32	55	YAL041W_CDC24_CLS4	YBR102C_EXO84_USA3	YBR135W_CKS1	YBR200W_BEM1_SRO1	YCL032W_STE50	YCL027W_FUS1	YDL127W_PCL2_CLN4	YDL056W_MBP1	YDR027C_VPS54_CGP1_LUV1_TCS3	YDR309C_GIC2	YDR379W_RGA2	YDR507C_GIN4_ERC47	YER008C_SEC3_PSL1	YER136W_GDI1_SEC19	YER149C_PEA2_DFG9_PPF2	YGR014W_MSB2	YGR218W_CRM1_KAP124_XPO1	YHR061C_GIC1	YIL140W_AXL2_BUD10_SRO4	YIL015W_BAR1_SST1	YJL157C_FAR1	YJR092W_BUD4	YKR090W_PXL1	YLL039C_UBI4_SCD2_UB14	YLR006C_SSK1	YLR319C_BUD6_AIP3	YMR232W_FUS2	YMR273C_ZDS1_CES1_CKM1_NRC1_OSS1	YMR307W_GAS1_CWH52_GGP1	YNL293W_MSB3_GYP3	YNL272C_SEC2	YNL271C_BNI1_PPF3_SHE5	YNL222W_SSU72	YOL133W_HRT1_HRT2_RBX1_ROC1	YOR127W_RGA1_DBM1_THE1	YOR188W_MSB1	YPL256C_CLN2	YPL242C_IQG1_CYK1	YPL115C_BEM3	YPR034W_ARP7_RSC11_SWP61
65	56	0	YAL040C_CLN3_DAF1_FUN10_WHI1	YBL022C_PIM1_LON1	YBR200W_BEM1_SRO1	YCL051W_LRE1	YDL198C_GGC1_YHM1	YDL171C_GLT1	YDL128W_VCX1_HUM1_MNR1	YDL022W_GPD1_DAR1_HOR1_OSG1_OSR5	YDR216W_ADR1	YDR239C	YDR309C_GIC2	YDR312W_SSF2	YDR372C_VPS74_API1	YEL048C	YER098W_UBP9	YER109C_FLO8_PHD5_YER108C	YER136W_GDI1_SEC19	YER167W_BCK2_CTR7	YFL022C_FRS2	YGL190C_CDC55	YGL178W_MPT5_HTR1_PUF5_UTH4	YGL136C_MRM2	YGL062W_PYC1	YGL061C_DUO1	YGL038C_OCH1_LDB12_NGD29	YGR014W_MSB2	YGR108W_CLB1_SCB1	YGR218W_CRM1_KAP124_XPO1	YGR276C_RNH70_REX1_RNA82	YHL021C_AIM17_FMP12	YHR005C_GPA1_CDC70_DAC1_SCG1	YHR033W	YIL049W_DFG10	YIL038C_NOT3	YIL036W_CST6_ACA2_SHF1	YJR069C_HAM1	YJR105W_ADO1	YJR142W	YKL061W	YKR054C_DYN1_DHC1_PAC6	YLR006C_SSK1	YLR154C_RNH203	YLR304C_ACO1_GLU1	YLR307W_CDA1	YLR313C_SPH1_YLR312C-B	YLR319C_BUD6_AIP3	YLR324W_PEX30
66	30	57	YBR002C_RER2	YBR084C-A_RPL19A	YBR095C_RXT2_RAF60	YBR194W_AIM4_SOY1	YBR211C_AME1_ARP100	YBR225W	YBR267W_REI1	YCR024C_SLM5	YDL225W_SHS1_SEP7	YDL191W_RPL35A_SOS1	YDL188C_PPH22_PPH2	YDL181W_INH1	YDL117W_CYK3	YDL056W_MBP1	YDR156W_RPA14	YDR312W_SSF2	YDR322W_MRPL35	YDR507C_GIN4_ERC47	YER155C_BEM2_IPL2_SUP9_TSL1	YER177W_BMH1_APR6	YER178W_PDA1	YFL001W_DEG1_PUS3	YFR019W_FAB1_SVL7	YFR027W_ECO1_CTF7	YFR030W_MET10	YGR006W_PRP18	YGR014W_MSB2	YGR078C_PAC10_GIM2_PFD3_RKS2	YGR161C_RTS3	YGR229C_SMI1_KNR4	YHR061C_GIC1	YHR115C_DMA1_CHF1	YIL153W_RRD1_YPA1	YJL136C_RPS21B	YJR055W_HIT1	YKL204W_EAP1	YKL176C_LST4	YKL048C_ELM1_LDB9	YKL032C_IXR1_ORD1	YKR054C_DYN1_DHC1_PAC6	YLL003W_SFI1	YLR061W_RPL22A	YLR182W_SWI6_PSL8_SDS11	YLR190W_MMR1	YLR200W_YKE2_GIM1_PFD6	YLR204W_QRI5_COX24	YML094W_GIM5_PFD5
67	45	58	YAL035W_FUN12_yIF2	YBL087C_RPL23A	YBL004W_UTP20	YBR031W_RPL4A	YBR142W_MAK5	YCL011C_GBP2_RLF6	YDL213C_NOP6	YDL208W_NHP2	YDL168W_SFA1_ADH5	YDL148C_NOP14_UTP2	YDL060W_TSR1	YDL014W_NOP1_LOT3	YDR012W_RPL4B	YDR025W_RPS11A	YDR064W_RPS13_RPS13B_RPS13C	YDR194C_MSS116	YDR496C_PUF6	YEL055C_POL5	YER120W_SCS2	YER147C_SCC4	YFR031C-A_RPL2A_RPL5B	YGL123W_RPS2_RPS4_SUP138_SUP38_SUP44	YGL120C_PRP43_JA1	YGL103W_RPL28_CYH2	YGL078C_DBP3	YGL076C_RPL7A	YGL030W_RPL30	YGL019W_CKB1	YGL011C_SCL1_PRC2	YGR085C_RPL11B	YGR145W_ENP2	YGR159C_NSR1_SHE5	YHR010W_RPL27A_RPL27	YHR089C_GAR1	YHR183W_GND1	YHR196W_UTP9	YIL035C_CKA1	YJL190C_RPS22A_RPS24	YJL109C_UTP10	YJR145C_RPS4A	YKL180W_RPL17A_RPL17	YKL172W_EBP2	YKL014C_URB1_NPA1	YKR024C_DBP7	YKR057W_RPS21A_RPS25	YKR081C_RPF2	YLR175W_CBF5
68	0	59	YAL028W_FRT2_HPH2	YBR073W_RDH54_TID1	YBR186W_PCH2	YCR073W-A_SOL2_YCRX13W	YDR134C	YDR146C_SWI5	YDR207C_UME6_CAR80_NIM2_RIM16	YDR285W_ZIP1	YDR323C_PEP7_VAC1_VPL21_VPS19_VPT19	YDR440W_DOT1_PCH1	YER095W_RAD51_MUT5	YER173W_RAD24_RS1	YER179W_DMC1_ISC2	YFL034W	YFL033C_RIM15_TAK1	YFL016C_MDJ1	YGL183C_MND1	YGL175C_SAE2_COM1	YGL134W_PCL10	YGL033W_HOP2	YGR085C_RPL11B	YHL022C_SPO11	YHR014W_SPO13	YHR027C_RPN1_HRD2_NAS1	YHR178W_STB5	YIL135C_VHS2	YIL105C_SLM1_LIT2	YIL038C_NOT3	YIL033C_BCY1_SRA1	YJL187C_SWE1_WEE1	YJL146W_IDS2	YJR049C_UTR1	YJR072C_NPA3_EPA1	YKL211C_TRP3	YKL185W_ASH1	YKL093W_MBR1	YKR021W_ALY1	YLR044C_PDC1	YLR067C_PET309	YLR127C_APC2_RSI1	YLR134W_PDC5	YLR258W_GSY2	YLR263W_RED1	YLR319C_BUD6_AIP3	YML058W_SML1	YMR165C_PAH1_SMP2	YNL250W_RAD50
69	48	60	YAL041W_CDC24_CLS4	YBL016W_FUS3_DAC2	YBR200W_BEM1_SRO1	YBR234C_ARC40	YCL027W_FUS1	YCR002C_CDC10	YDL240W_LRG1	YDL127W_PCL2_CLN4	YDR162C_NBP2	YDR170C_SEC7	YDR309C_GIC2	YDR324C_UTP4	YDR507C_GIN4_ERC47	YEL034W_HYP2_TIF51A	YER111C_SWI4_ART1	YER149C_PEA2_DFG9_PPF2	YER155C_BEM2_IPL2_SUP9_TSL1	YFL039C_ACT1_ABY1_END7	YGL106W_MLC1	YGR175C_ERG1	YGR200C_ELP2_TOT2	YHR061C_GIC1	YHR111W_UBA4_YHR1	YHR129C_ARP1_ACT5	YHR196W_UTP9	YIL159W_BNR1	YIL118W_RHO3	YJL187C_SWE1_WEE1	YJL157C_FAR1	YJL020C_BBC1_MTI1_YJL021C	YKL203C_TOR2_DRR2	YKR068C_BET3	YKR090W_PXL1	YLL021W_SPA2_FUS6_PEA1	YLR056W_ERG3_PSO6_SYR1	YLR229C_CDC42	YLR319C_BUD6_AIP3	YLR362W_STE11	YML109W_ZDS2_CES4	YMR232W_FUS2	YMR273C_ZDS1_CES1_CKM1_NRC1_OSS1	YMR312W_ELP6_HAP3_TOT6	YNL293W_MSB3_GYP3	YNL287W_SEC21	YNL271C_BNI1_PPF3_SHE5	YNL222W_SSU72	YNL158W_PGA1
70	4	61	YBL076C_ILS1	YBL039C_URA7	YBR049C_REB1_GRF2	YBR217W_ATG12_APG12	YCR031C_RPS14A_CRY1_RPL59	YDL055C_PSA1_MPG1_SRB1_VIG9	YDR062W_LCB2_SCS1_TSC1	YDR081C_PDC2	YDR127W_ARO1	YDR214W_AHA1	YDR260C_SWM1	YDR311W_TFB1	YDR427W_RPN9	YEL009C_GCN4_AAS3_ARG9	YER090W_TRP2	YGL081W	YGL016W_KAP122_PDR6	YGR218W_CRM1_KAP124_XPO1	YGR240C_PFK1	YHL030W_ECM29	YHR019C_DED81	YHR020W	YHR027C_RPN1_HRD2_NAS1	YHR200W_RPN10_MCB1_SUN1	YIL148W_RPL40A_CEP52A_UB11_UBI1	YIL094C_LYS12_LYS10_LYS11	YIL075C_RPN2_SEN3	YJL130C_URA2	YJL008C_CCT8	YJR109C_CPA2	YKL211C_TRP3	YKL152C_GPM1	YKL145W_RPT1_CIM5_YTA3	YKL104C_GFA1	YKL029C_MAE1	YLL040C_VPS13_SOI1_VPT2	YLR048W_RPS0B_NAB1B_YST2	YLR058C_SHM2_SHMT2	YLR106C_MDN1_REA1	YLR153C_ACS2	YLR180W_SAM1_ETH10	YML124C_TUB3	YMR012W_CLU1_TIF31	YMR186W_HSC82_HSP90	YMR308C_PSE1_KAP121	YNL313C	YNL055C_POR1_OMP2_YVDAC1
71	62	23	YBL072C_RPS8A	YBR189W_RPS9B_RPS13A_SUP46	YCR060W_TAH1	YDR025W_RPS11A	YDR064W_RPS13_RPS13B_RPS13C	YDR449C_UTP6	YER036C_ARB1	YGL019W_CKB1	YGR214W_RPS0A_NAB1_NAB1A_YST1	YHR034C_PIH1_NOP17	YJL190C_RPS22A_RPS24	YJR123W_RPS5	YJR145C_RPS4A	YLR367W_RPS22B	YML063W_RPS1B_PLC2_RP10B	YML024W_RPS17A_RP51A_RPL51A	YNL244C_SUI1_MOF2_RFR1	YNL178W_RPS3_SUF14	YNL096C_RPS7B	YNL069C_RPL16B_RP23	YOR039W_CKB2	YOR061W_CKA2_YOR29-12	YOR096W_RPS7A_RPS30	YOR204W_DED1_SPP81	YPL093W_NOG1	YPL090C_RPS6A	YPL081W_RPS9A	YPR163C_TIF3_RBL3_STM1
72	71	34	YBR200W_BEM1_SRO1	YBR205W_KTR3	YDL226C_GCS1	YDL192W_ARF1	YDL058W_USO1_INT1	YDR170C_SEC7	YDR189W_SLY1	YEL022W_GEA2	YER031C_YPT31_YPT8	YER157W_COG3_GRD20_SEC34	YFL038C_YPT1_YP2	YFL005W_SEC4_SRO6	YGL223C_COG1_COD3_LDB11_SEC36	YGL210W_YPT32	YGL167C_PMR1_BSD1_LDB1_SSC1	YGL158W_RCK1	YGR120C_COG2_SEC35	YGR172C_YIP1	YIL004C_BET1_SLY12	YJR031C_GEA1	YKR014C_YPT52	YKR068C_BET3	YLR026C_SED5	YLR078C_BOS1_SEC32	YLR262C_YPT6	YLR268W_SEC22_SLY2_TSL26	YML077W_BET5	YNL287W_SEC21	YNL264C_PDR17_ISS1_SFH4	YNL263C_YIF1	YNL044W_YIP3	YOR036W_PEP12_VPL6_VPS6_VPT13	YOR307C_SLY41	YPR105C_COG4_COD1_SEC38_SGF1	YPR181C_SEC23
73	3	63	YAL047C_SPC72_LDB4	YAR002W_NUP60	YBR130C_SHE3	YBR194W_AIM4_SOY1	YCL039W_GID7_MOH2	YCR012W_PGK1	YDR159W_SAC3_LEP1	YDR315C_IPK1_GSL1	YER009W_NTF2	YER105C_NUP157	YGL241W_KAP114	YGL238W_CSE1_KAP109	YGL229C_SAP4	YGL170C_SPO74	YGL097W_SRM1_MTR1_PRP20	YGL016W_KAP122_PDR6	YHR129C_ARP1_ACT5	YHR174W_ENO2	YJL041W_NSP1	YJR132W_NMD5_KAP119	YJR141W	YKL205W_LOS1	YKL088W	YKL057C_NUP120_RAT2	YKR082W_NUP133_RAT3	YLR078C_BOS1_SEC32	YLR312C_QNQ1	YML103C_NUP188	YML031W_NDC1	YML007W_YAP1_PAR1_SNQ3	YMR080C_NAM7_IFS2_MOF4_UPF1	YMR129W_POM152	YMR131C_RRB1	YNL078W_NIS1_JIP1	YOL111C_MDY2_TMA24	YOR098C_NUP1	YOR157C_PUP1	YOR160W_MTR10_KAP111	YOR344C_TYE7_SGC1	YPL217C_BMS1
74	54	3	YAR002W_NUP60	YBL103C_RTG3	YCL030C_HIS4	YCR079W_PTC6_AUP1	YDL197C_ASF2	YDL020C_RPN4_SON1_UFD5	YDR082W_STN1	YDR169C_STB3	YDR207C_UME6_CAR80_NIM2_RIM16	YDR226W_ADK1_AKY1_AKY2	YDR239C	YDR390C_UBA2_UAL1	YEL039C_CYC7	YEL038W_UTR4	YEL036C_ANP1_GEM3_MNN8	YER047C_SAP1	YER111C_SWI4_ART1	YER161C_SPT2_EXA1_SIN1	YFR048W_RMD8	YGL250W_RMR1	YGL237C_HAP2	YGL124C_MON1_AUT12	YGR088W_CTT1_SPS101	YGR180C_RNR4_CRT3_PSO3	YGR254W_ENO1_HSP48	YHR007C_ERG11_CYP51	YHR091C_MSR1	YHR121W_LSM12	YHR134W_WSS1	YHR174W_ENO2	YIL159W_BNR1	YIL036W_CST6_ACA2_SHF1	YIR002C_MPH1	YIR003W_AIM21	YJL042W_MHP1	YJR032W_CPR7	YJR121W_ATP2	YKL211C_TRP3	YKL182W_FAS1	YKL052C_ASK1	YKL032C_IXR1_ORD1	YKR099W_BAS1	YLL007C	YLR061W_RPL22A	YLR086W_SMC4	YLR153C_ACS2	YLR176C_RFX1_CRT1
75	64	65	YDR293C_SSD1_CLA1_MCS1_RLT1_SRK1	YER029C_SMB1	YER177W_BMH1_APR6	YGR006W_PRP18	YGR019W_UGA1	YLR386W_VAC14	YML016C_PPZ1	YPL215W_CBP3
76	13	32	YAL041W_CDC24_CLS4	YAL019W_FUN30	YBL079W_NUP170_NLE3	YBL007C_SLA1	YBR083W_TEC1_ROC1	YBR110W_ALG1	YBR272C_HSM3	YCL043C_PDI1_MFP1_TRG1	YCL024W_KCC4	YDL198C_GGC1_YHM1	YDL189W_RBS1	YDL160C_DHH1	YDL159W_STE7	YDL106C_PHO2_BAS2_GRF10	YDL070W_BDF2	YDL035C_GPR1	YDR130C_FIN1	YDR312W_SSF2	YDR440W_DOT1_PCH1	YDR469W_SDC1_CPS25_SAF19	YER075C_PTP3	YER093C_TSC11_AVO3	YER111C_SWI4_ART1	YFL048C_EMP47	YGL190C_CDC55	YGL061C_DUO1	YGR116W_SPT6_CRE2_SSN20	YGR179C_OKP1	YGR186W_TFG1_RAP74_SSU71	YGR270W_YTA7	YGR276C_RNH70_REX1_RNA82	YHL035C_VMR1	YHR082C_KSP1	YHR131C	YHR200W_RPN10_MCB1_SUN1	YIL135C_VHS2	YIL037C_PRM2	YIL036W_CST6_ACA2_SHF1	YIL031W_ULP2_SMT4	YIR023W_DAL81_UGA35	YJL111W_CCT7_TCP7	YJR045C_SSC1_ENS1_mtHSP70	YKL196C_YKT6	YKL178C_STE3_DAF2	YKL095W_YJU2_CWC16	YKL014C_URB1_NPA1	YLL022C_HIF1
77	66	46	YAL013W_DEP1_FUN54	YBL093C_ROX3_MED19_NUT3_SSN7	YBL061C_SKT5_CAL2_CHS4_CSD4	YBL047C_EDE1_BUD15	YBR023C_CHS3_CAL1_CSD2_DIT101_KTI2	YBR234C_ARC40	YBR260C_RGD1	YCR002C_CDC10	YCR009C_RVS161_END6_FUS7_SPE161	YCR044C_PER1_COS16	YDL225W_SHS1_SEP7	YDL192W_ARF1	YDL117W_CYK3	YDL047W_SIT4_LGN4	YDL029W_ARP2_ACT2	YDR129C_SAC6_ABP67	YDR245W_MNN10_BED1_REC41_SLC2	YDR388W_RVS167	YDR389W_SAC7	YER149C_PEA2_DFG9_PPF2	YER155C_BEM2_IPL2_SUP9_TSL1	YFL036W_RPO41	YFR034C_PHO4	YGL084C_GUP1	YGR192C_TDH3_GLD1_HSP35_HSP36_SSS2	YHL002W_HSE1	YHR030C_SLT2_BYC2_MPK1_SLK2	YIL121W_QDR2	YJL196C_ELO1	YJL187C_SWE1_WEE1	YJL183W_MNN11	YJL148W_RPA34	YJL099W_CHS6_CSD3	YJL095W_BCK1_LAS3_SAP3_SLK1_SSP31	YJL020C_BBC1_MTI1_YJL021C	YJR075W_HOC1	YJR117W_STE24_AFC1_PIO2	YJR118C_ILM1	YKL079W_SMY1	YKR042W_UTH1	YKR082W_NUP133_RAT3	YLR056W_ERG3_PSO6_SYR1	YLR110C_CCW12	YLR330W_CHS5_CAL3	YLR337C_VRP1_END5_MDP2_YLR337W	YLR370C_ARC18	YLR425W_TUS1_SOP10
78	0	67	YBL099W_ATP1	YBR039W_ATP3	YGL016W_KAP122_PDR6	YGR281W_YOR1_YRS1	YHR114W_BZZ1_LSB7	YIL128W_MET18_MMS19	YKL054C_DEF1_VID31	YLR014C_PPR1	YLR295C_ATP14	YLR453C_RIF2	YML124C_TUB3	YMR186W_HSC82_HSP90	YNL315C_ATP11	YNL098C_RAS2_CTN5_CYR3_GLC5_TSL7	YPL078C_ATP4_LPF7	YPR024W_YME1_OSD1_YTA11
79	71	68	YBR205W_KTR3	YBR264C_YPT10	YDL226C_GCS1	YDL192W_ARF1	YDL058W_USO1_INT1	YDR170C_SEC7	YER008C_SEC3_PSL1	YER031C_YPT31_YPT8	YER100W_UBC6_DOA2	YER136W_GDI1_SEC19	YFL038C_YPT1_YP2	YFL005W_SEC4_SRO6	YFR009W_GCN20	YGL210W_YPT32	YGL198W_YIP4	YGL161C_YIP5	YGR100W_MDR1_GYP2_MIC1	YGR172C_YIP1	YGR175C_ERG1	YHR007C_ERG11_CYP51	YHR020W	YIL131C_FKH1	YJR031C_GEA1	YKR014C_YPT52	YKR068C_BET3	YLR026C_SED5	YLR078C_BOS1_SEC32	YLR262C_YPT6	YML077W_BET5	YML001W_YPT7_AST4_VAM4	YNL304W_YPT11	YNL293W_MSB3_GYP3	YNL287W_SEC21	YNL272C_SEC2	YNL267W_PIK1_PIK120_PIK41	YNL263C_YIF1	YNL093W_YPT53	YNL044W_YIP3	YNR026C_SEC12_SED2	YOL112W_MSB4	YOL018C_TLG2	YOR036W_PEP12_VPL6_VPS6_VPT13	YOR089C_VPS21_VPS12_VPT12_YPT21_YPT51	YOR115C_TRS33	YOR326W_MYO2_CDC66	YPR017C_DSS4	YPR028W_YOP1_YIP2
80	69	2	YAL022C_FUN26	YBR036C_CSG2_CLS2	YBR041W_FAT1	YBR069C_TAT1_TAP1_VAP1	YBR183W_YPC1	YBR254C_TRS20	YBR255W	YBR283C_SSH1	YBR290W_BSD2	YCL052C_PBN1	YCL045C	YCR024C-A_PMP1	YCR028C_FEN2	YDL232W_OST4	YDL212W_SHR3_APF1	YDL099W_BUG1	YDL012C	YDR046C_BAP3_PAP1	YDR294C_DPL1_BST1	YDR297W_SUR2_SYR2	YDR307W	YDR331W_GPI8	YEL063C_CAN1	YEL031W_SPF1_COD1_PER9_PIO1	YEL017C-A_PMP2	YEL004W_YEA4	YEL002C_WBP1	YEL001C_IRC22	YER026C_CHO1_PSS1	YER083C_GET2_HUR2_RMD7	YFL048C_EMP47	YGL231C	YGL200C_EMP24_BST2	YGR060W_ERG25	YGR284C_ERV29	YGR289C_MAL11_AGT1_MALT	YHR042W_NCP1_CPR1	YHR094C_HXT1_HOR4	YHR110W_ERP5	YHR123W_EPT1	YHR142W_CHS7	YHR188C_GPI16	YIL162W_SUC2	YIL030C_SSM4_DOA10_KIS3	YIL027C_KRE27	YIL016W_SNL1	YJL222W_VTH2
81	4	70	YBL076C_ILS1	YBL054W	YBR025C_OLA1	YBR031W_RPL4A	YBR118W_TEF2_EF-1_alpha	YBR175W_SWD3_CPS30_SAF35	YCR012W_PGK1	YDL225W_SHS1_SEP7	YDL190C_UFD2	YDL064W_UBC9	YDL055C_PSA1_MPG1_SRB1_VIG9	YDL025C	YDR450W_RPS18A	YER041W_YEN1	YER090W_TRP2	YFL007W_BLM10_YFL006W	YFR052W_RPN12_NIN1	YGL026C_TRP5	YGR124W_ASN2	YGR240C_PFK1	YHR020W	YHR027C_RPN1_HRD2_NAS1	YHR102W_KIC1_NRK1	YHR174W_ENO2	YIL148W_RPL40A_CEP52A_UB11_UBI1	YIL125W_KGD1_OGD1	YJL138C_TIF2	YJL008C_CCT8	YJR076C_CDC11_PSL9	YJR077C_MIR1	YJR109C_CPA2	YKL211C_TRP3	YKL152C_GPM1	YKL112W_ABF1_BAF1_OBF1_REB2_SBF1	YKL081W_TEF4_EFC1	YKL029C_MAE1	YKR059W_TIF1	YLR024C_UBR2	YLR048W_RPS0B_NAB1B_YST2	YLR058C_SHM2_SHMT2	YLR153C_ACS2	YLR180W_SAM1_ETH10	YLR199C_PBA1_POC1	YLR276C_DBP9	YLR438W_CAR2_cargB	YML073C_RPL6A_YL16A	YML057W_CMP2_CNA2
82	2	71	YBR205W_KTR3	YBR254C_TRS20	YBR264C_YPT10	YDL192W_ARF1	YDL058W_USO1_INT1	YDR233C_RTN1	YEL022W_GEA2	YER031C_YPT31_YPT8	YER100W_UBC6_DOA2	YER136W_GDI1_SEC19	YER156C	YER157W_COG3_GRD20_SEC34	YFL038C_YPT1_YP2	YFL031W_HAC1_ERN4_IRE15	YGL223C_COG1_COD3_LDB11_SEC36	YGL210W_YPT32	YGL198W_YIP4	YGL167C_PMR1_BSD1_LDB1_SSC1	YGL161C_YIP5	YGR100W_MDR1_GYP2_MIC1	YGR120C_COG2_SEC35	YGR175C_ERG1	YGR202C_PCT1_BSR2_CCT1	YHR079C_IRE1_ERN1	YIL131C_FKH1	YIL068C_SEC6	YIL004C_BET1_SLY12	YJR031C_GEA1	YJR035W_RAD26	YKL116C_PRR1	YKL081W_TEF4_EFC1	YKR014C_YPT52	YKR031C_SPO14_PLD1	YKR068C_BET3	YLR026C_SED5	YLR056W_ERG3_PSO6_SYR1	YLR078C_BOS1_SEC32	YLR133W_CKI1	YLR380W_CSR1_SFH2	YML077W_BET5	YML001W_YPT7_AST4_VAM4	YMR079W_SEC14_PIT1	YNL293W_MSB3_GYP3	YNL287W_SEC21	YNL267W_PIK1_PIK120_PIK41	YNL264C_PDR17_ISS1_SFH4	YNL263C_YIF1
83	3	72	YCR082W_AHC2	YDL074C_BRE1	YDL056W_MBP1	YDL055C_PSA1_MPG1_SRB1_VIG9	YDL003W_MCD1_PDS3_RHC21_SCC1	YDR150W_NUM1_PAC12	YER110C_KAP123_YRB4	YER147C_SCC4	YER149C_PEA2_DFG9_PPF2	YFL008W_SMC1_CHL10	YFR027W_ECO1_CTF7	YFR031C_SMC2	YGL195W_GCN1	YGR056W_RSC1	YGR089W_NNF2	YGR140W_CBF2_CBF3A_CEP2_CSL5_CTF14_NDC10	YHR191C_CTF8	YIL144W_TID3_HEC1_NDC80	YIL126W_STH1_NPS1	YIL026C_IRR1_SCC3	YJL074C_SMC3	YJR112W_NNF1	YKL042W_SPC42	YKR054C_DYN1_DHC1_PAC6	YLR086W_SMC4	YLR182W_SWI6_PSL8_SDS11	YLR357W_RSC2	YMR001C_CDC5_MSD2_PKX2	YMR094W_CTF13_CBF3C	YMR124W	YMR129W_POM152	YNL030W_HHF2	YOL069W_NUF2	YOR005C_DNL4_LIG4	YOR133W_EFT1	YPL235W_RVB2_TIH2_TIP49_TIP49B	YPL155C_KIP2
84	28	0	YBL060W_YEL1	YCL004W_PGS1_PEL1_YCL003W	YCR068W_ATG15_AUT5_CVT17	YDR307W	YDR456W_NHX1_NHA2_VPL27_VPS44	YEL065W_SIT1_ARN3	YEL027W_CUP5_CLS7_GEF2_VMA3	YGL209W_MIG2_MLZ1	YJL059W_YHC3_BTN1	YKL212W_SAC1_RSD1	YKL009W_MRT4	YLR056W_ERG3_PSO6_SYR1	YMR274C_RCE1	YMR279C	YNL321W_VNX1	YNL300W	YOR378W	YPL092W_SSU1_LPG16	YPR124W_CTR1	YJL108C_PRM10
85	54	39	YBL076C_ILS1	YBR112C_CYC8_CRT8_SSN6	YBR155W_CNS1	YBR223C_TDP1	YBR249C_ARO4	YCL030C_HIS4	YCR012W_PGK1	YCR052W_RSC6	YDL208W_NHP2	YDL160C_DHH1	YDL150W_RPC53_RPC4	YDL017W_CDC7_LSD6_SAS1	YDR071C_PAA1	YDR126W_SWF1_PSL10	YDR127W_ARO1	YDR190C_RVB1_TIH1_TIP48_TIP49A	YDR212W_TCP1_CCT1	YDR216W_ADR1	YDR303C_RSC3	YDR385W_EFT2	YDR450W_RPS18A	YER074W_RPS24A_RPS24EA	YER090W_TRP2	YER111C_SWI4_ART1	YER148W_SPT15_BTF1_TBP1	YGL066W_SGF73_SCA7	YGR098C_ESP1	YGR123C_PPT1	YGR234W_YHB1_YHB4	YGR264C_MES1_MESI	YHR121W_LSM12	YHR174W_ENO2	YIL036W_CST6_ACA2_SHF1	YIR023W_DAL81_UGA35	YJL014W_CCT3_BIN2_TCP3	YJR016C_ILV3	YJR109C_CPA2	YJR110W_YMR1	YJR140C_HIR3_HPC1	YKL211C_TRP3	YKL117W_SBA1	YKL112W_ABF1_BAF1_OBF1_REB2_SBF1	YKL060C_FBA1_LOT1	YLR033W_RSC58	YLR176C_RFX1_CRT1	YLR228C_ECM22	YLR277C_YSH1_BRR5
86	30	73	YAL053W_FLC2_HUF2	YAL023C_PMT2_FUN25	YAL009W_SPO7	YBL105C_PKC1_CLY15_HPO2_STT1	YBL047C_EDE1_BUD15	YBR082C_UBC4	YBR121C_GRS1	YBR125C_PTC4_GCT1	YBR138C	YBR182C_SMP1	YBR207W_FTH1	YBR260C_RGD1	YCL051W_LRE1	YDL246C_SOR2	YDL240W_LRG1	YDL223C_HBT1	YDL006W_PTC1_CWH47_KCS2_TPD1	YDR062W_LCB2_SCS1_TSC1	YDR072C_IPT1_KTI6_SYR4	YDR085C_AFR1	YDR156W_RPA14	YDR162C_NBP2	YDR309C_GIC2	YDR508C_GNP1	YEL040W_UTR2_CRH2	YEL036C_ANP1_GEM3_MNN8	YER001W_MNN1	YER049W_TPA1	YGL196W_DSD1	YGL110C_CUE3	YGL081W	YGL045W_RIM8_PAL3_YGL046W	YGR023W_MTL1	YGR032W_GSC2_FKS2	YGR133W_PEX4_PAS2_UBC10	YGR189C_CRH1	YGR217W_CCH1	YGR229C_SMI1_KNR4	YGR231C_PHB2	YHR030C_SLT2_BYC2_MPK1_SLK2	YHR102W_KIC1_NRK1	YHR143W-A_RPC10_RPB12	YIL154C_IMP2'_IMP2	YIL122W_POG1	YIL113W_SDP1	YIL105C_SLM1_LIT2	YIL043C_CBR1_CBR5
87	0	74	YAL032C_PRP45_FUN20	YBL084C_CDC27_APC3_SNB1	YBR065C_ECM2_SLT11	YBR086C_IST2	YBR114W_RAD16_PSO5	YBR127C_VMA2_ATPSV_VAT2	YBR188C_NTC20	YBR221C_PDB1	YDL116W_NUP84	YDL043C_PRP11_RNA11	YDL001W_RMD1	YDR141C_DOP1	YDR188W_CCT6_HTR3_TCP20_TCP6	YER032W_FIR1_PIP1	YGL251C_HFM1_MER3	YGL174W_BUD13_CWC26	YGR240C_PFK1	YGR270W_YTA7	YIL068C_SEC6	YIR009W_MSL1_YIB9_YIB9w	YKL112W_ABF1_BAF1_OBF1_REB2_SBF1	YKL095W_YJU2_CWC16	YKR022C_NTR2	YKR054C_DYN1_DHC1_PAC6	YLR024C_UBR2	YLR187W_SKG3	YLR275W_SMD2	YLR386W_VAC14	YLR426W	YML103C_NUP188	YNL246W_VPS75	YNL078W_NIS1_JIP1	YOL113W_SKM1	YOR036W_PEP12_VPL6_VPS6_VPT13	YOR156C_NFI1_SIZ2	YPL213W_LEA1	YPR023C_EAF3	YPR101W_SNT309_NTC25	YNL245C_CWC25
88	75	76	YBR087W_RFC5	YCL061C_MRC1_YCL060C	YCR086W_CSM1	YDL017W_CDC7_LSD6_SAS1	YDR013W_PSF1_CDC101	YDR052C_DBF4_DNA52_LSD7	YDR489W_SLD5_CDC105	YGL207W_SPT16_CDC68_SSF1	YIL150C_MCM10_DNA43	YJL072C_PSF2_CDC102	YJR043C_POL32	YLR103C_CDC45_SLD4	YLR274W_MCM5_BOB1_CDC46	YML069W_POB3	YML034W_SRC1_HEH1_YML033W	YMR048W_CSM3	YNL273W_TOF1	YPR120C_CLB5	YPR135W_CTF4_CHL15_POB1
89	77	0	YAL042W_ERV46_FUN9	YAL041W_CDC24_CLS4	YAL024C_LTE1_MSI2	YAL020C_ATS1_FUN28_KTI13	YBL097W_BRN1	YBL085W_BOI1_BOB1_GIN7	YBL014C_RRN6	YBL011W_SCT1_GAT2	YBR042C_CST26	YBR063C	YBR086C_IST2	YBR108W_AIM3	YBR122C_MRPL36	YBR273C_UBX7_CUI3	YCR073W-A_SOL2_YCRX13W	YCR086W_CSM1	YCR100C	YDL149W_ATG9_APG9_AUT9_CVT7	YDR023W_SES1	YDR224C_HTB1_SPT12	YDR251W_PAM1	YDR309C_GIC2	YDR330W_UBX5	YDR379W_RGA2	YER063W_THO1	YER094C_PUP3_SCS32	YER098W_UBP9	YER111C_SWI4_ART1	YER149C_PEA2_DFG9_PPF2	YGL038C_OCH1_LDB12_NGD29	YGR014W_MSB2	YGR108W_CLB1_SCB1	YGR152C_RSR1_BUD1	YGR221C_TOS2	YHR061C_GIC1	YHR111W_UBA4_YHR1	YHR149C_SKG6	YHR152W_SPO12	YIL140W_AXL2_BUD10_SRO4	YIL135C_VHS2	YIL008W_URM1	YKL130C_SHE2	YKL080W_VMA5_CSL5_VAT3	YKL049C_CSE4_CSL2	YLR006C_SSK1	YLR182W_SWI6_PSL8_SDS11	YLR314C_CDC3
90	78	10	YAR007C_RFA1_BUF2_FUN3_RPA1	YBR098W_MMS4_SLX2_YBR100W	YBR114W_RAD16_PSO5	YBR136W_MEC1_ESR1_SAD3	YBR223C_TDP1	YBR272C_HSM3	YBR278W_DPB3	YCR092C_MSH3	YDL102W_POL3_CDC2_HPR6_TEX1	YDL059C_RAD59	YDR097C_MSH6_PMS3	YDR217C_RAD9	YDR224C_HTB1_SPT12	YDR419W_RAD30_DBH1	YER095W_RAD51_MUT5	YER142C_MAG1_MMS5	YER171W_RAD3_REM1	YIL143C_SSL2_LOM3_RAD25	YIR002C_MPH1	YJR035W_RAD26	YJR043C_POL32	YJR068W_RFC2	YLR234W_TOP3_EDR1	YML095C_RAD10	YML060W_OGG1	YML032C_RAD52	YMR137C_PSO2_SNM1	YMR167W_MLH1_PMS2	YMR190C_SGS1	YMR201C_RAD14	YMR284W_YKU70_HDF1_KU70_NES24	YNL312W_RFA2_BUF1_RPA2	YNL262W_POL2_DUN2	YNL250W_RAD50	YNL102W_POL1_CDC17_CRT5_HPR3	YNL082W_PMS1	YOL090W_MSH2_PMS5	YOL043C_NTG2_SCR2	YOL006C_TOP1_MAK1_MAK17	YOR033C_EXO1_DHS1	YPL167C_REV3_PSO1	YPL022W_RAD1_LPB9	YPR018W_RLF2_CAC1
91	45	14	YBL002W_HTB2	YBR139W	YDR087C_RRP1	YDR224C_HTB1_SPT12	YDR312W_SSF2	YDR324C_UTP4	YER126C_NSA2	YFR028C_CDC14_OAF3	YGL019W_CKB1	YHR099W_TRA1	YHR138C	YHR183W_GND1	YIL131C_FKH1	YIL035C_CKA1	YJL190C_RPS22A_RPS24	YJL189W_RPL39_PUB2_RPL46_SPB2	YJR144W_MGM101_MGM9	YJR145C_RPS4A	YLR131C_ACE2	YLR300W_EXG1_BGL1	YOR361C_PRT1_CDC63_DNA26	YPL237W_SUI3	YPL198W_RPL7B	YPL143W_RPL33A_RPL37A
92	3	79	YAL020C_ATS1_FUN28_KTI13	YAL019W_FUN30	YBL014C_RRN6	YBR038W_CHS2	YBR136W_MEC1_ESR1_SAD3	YBR138C	YCR065W_HCM1	YDL155W_CLB3	YDL113C_ATG20_CVT20_SNX42	YDL089W	YDL070W_BDF2	YDL064W_UBC9	YDL056W_MBP1	YDR113C_PDS1	YDR130C_FIN1	YDR217C_RAD9	YDR239C	YDR330W_UBX5	YEL065W_SIT1_ARN3	YEL050C_RML2	YEL032W_MCM3	YER098W_UBP9	YFL009W_CDC4	YFR027W_ECO1_CTF7	YFR030W_MET10	YGL116W_CDC20_PAC5	YGL003C_CDH1_HCT1	YGR108W_CLB1_SCB1	YGR109C_CLB6	YGR238C_KEL2	YGR270W_YTA7	YHR118C_ORC6	YHR164C_DNA2_WEB2	YIL135C_VHS2	YIL106W_MOB1	YIL031W_ULP2_SMT4	YJL194W_CDC6	YJL111W_CCT7_TCP7	YJL060W_BNA3	YJL051W_IRC8	YJR046W_TAH11_CDT1_SID2	YJR092W_BUD4	YJR141W	YKL185W_ASH1	YKL168C_KKQ8	YKL048C_ELM1_LDB9	YKR054C_DYN1_DHC1_PAC6
93	30	32	YAL028W_FRT2_HPH2	YBL057C_PTH2	YBL013W_FMT1	YBR038W_CHS2	YBR045C_GIP1	YBR083W_TEC1_ROC1	YBR138C	YBR162C_TOS1	YBR200W_BEM1_SRO1	YCL051W_LRE1	YCL027W_FUS1	YCL014W_BUD3_YCL012W	YCR017C_CWH43	YCR065W_HCM1	YDL189W_RBS1	YDL159W_STE7	YDL127W_PCL2_CLN4	YDL126C_CDC48	YDL113C_ATG20_CVT20_SNX42	YDL089W	YDL070W_BDF2	YDL056W_MBP1	YDL025C	YDR001C_NTH1	YDR042C	YDR093W_DNF2	YDR130C_FIN1	YDR152W_GIR2	YDR223W_CRF1	YDR227W_SIR4_ASD1_STE9_UTH2	YDR285W_ZIP1	YDR309C_GIC2	YDR312W_SSF2	YDR348C	YDR500C_RPL37B	YDR501W_PLM2	YDR507C_GIN4_ERC47	YEL065W_SIT1_ARN3	YEL048C	YER003C_PMI40_PMI	YER041W_YEN1	YER075C_PTP3	YER111C_SWI4_ART1	YER149C_PEA2_DFG9_PPF2	YER158C	YER167W_BCK2_CTR7	YFL044C_OTU1_YOD1
94	0	80	YDL232W_OST4	YDL099W_BUG1	YDL018C_ERP3	YDL017W_CDC7_LSD6_SAS1	YDR270W_CCC2	YDR307W	YDR420W_HKR1	YER083C_GET2_HUR2_RMD7	YFL031W_HAC1_ERN4_IRE15	YGL225W_VRG4_GOG5_LDB3_VAN2_VIG4	YGL161C_YIP5	YGL055W_OLE1_MDM2	YGL051W_MST27	YGL005C_COG7_COD5	YGR060W_ERG25	YGR260W_TNA1	YHR004C_NEM1	YIL140W_AXL2_BUD10_SRO4	YIR033W_MGA2	YJL196C_ELO1	YJR132W_NMD5_KAP119	YKL154W_SRP102	YLL043W_FPS1	YLL006W_MMM1_YME6	YLR018C_POM34	YLR057W	YLR208W_SEC13_ANU3	YLR342W_FKS1_CND1_CWH53_ETG1_GSC1_PBR1	YML067C_ERV41	YMR202W_ERG2_END11	YMR215W_GAS3	YMR274C_RCE1	YMR292W_GOT1	YMR307W_GAS1_CWH52_GGP1	YNL201C_PSY2	YNL049C_SFB2	YOL030W_GAS5	YOL020W_TAT2_LTG3_SAB2_SCM2_TAP2	YPL051W_ARL3	YPR159W_KRE6_CWH48	YPR181C_SEC23	YJL108C_PRM10
95	2	14	YAL024C_LTE1_MSI2	YBR037C_SCO1_PET161	YDL203C_ACK1	YDL106C_PHO2_BAS2_GRF10	YDR107C_TMN2	YDR123C_INO2_DIE1_SCS1	YDR146C_SWI5	YER123W_YCK3_CKI3	YFL056C_AAD6	YFL022C_FRS2	YFL009W_CDC4	YGL019W_CKB1	YGL008C_PMA1	YGR060W_ERG25	YGR089W_NNF2	YIL131C_FKH1	YJL076W_NET1_CFI1_ESC5_SRM8	YKL189W_HYM1	YKL157W_APE2_LAP1_YKL158W	YKL069W	YKL020C_SPT23	YKR044W_UIP5	YLR287C-A_RPS30A	YML125C_PGA3	YML101C_CUE4	YMR016C_SOK2	YMR043W_MCM1_FUN80	YMR184W_ADD37	YMR215W_GAS3	YMR251W-A_HOR7	YNL327W_EGT2	YNL326C_PFA3	YNL309W_STB1	YNL161W_CBK1	YNL068C_FKH2	YNL058C	YOL108C_INO4	YOL031C_SIL1_SLS1	YOL030W_GAS5	YOR061W_CKA2_YOR29-12	YOR185C_GSP2_CNR2	YOR290C_SNF2_GAM1_HAF1_SWI2_TYE3	YPL254W_HFI1_ADA1_GAN1_SRM12_SUP110	YPL016W_SWI1_ADR6_GAM3_LPA1	YPR149W_NCE102_NCE2	YPR183W_DPM1_SED3	YER189W
96	30	52	YBL045C_COR1_QCR1	YBR017C_KAP104	YBR194W_AIM4_SOY1	YBR207W_FTH1	YBR267W_REI1	YDL246C_SOR2	YDL227C_HO	YDL189W_RBS1	YDL055C_PSA1_MPG1_SRB1_VIG9	YDR002W_YRB1_CST20_HTN1_SFO1	YDR017C_KCS1	YDR062W_LCB2_SCS1_TSC1	YDR148C_KGD2	YDR224C_HTB1_SPT12	YDR229W_IVY1	YDR256C_CTA1	YDR395W_SXM1_KAP108	YER023W_PRO3_ORE2	YER049W_TPA1	YER091C_MET6	YER111C_SWI4_ART1	YER119C_AVT6	YER178W_PDA1	YGL215W_CLG1	YGL175C_SAE2_COM1	YGL170C_SPO74	YGL100W_SEH1	YGR040W_KSS1	YGR081C_SLX9	YGR267C_FOL2	YHR108W_GGA2	YIL128W_MET18_MMS19	YIL063C_YRB2	YJL039C_NUP192	YJR077C_MIR1	YJR083C_ACF4	YJR140C_HIR3_HPC1	YJR141W	YJR159W_SOR1_SDH1	YKL135C_APL2	YLR258W_GSY2	YLR401C_DUS3	YLR436C_ECM30	YML117W_NAB6	YML027W_YOX1	YMR129W_POM152	YMR307W_GAS1_CWH52_GGP1
97	48	44	YAL030W_SNC1	YAL003W_EFB1_TEF5	YBR102C_EXO84_USA3	YCL027W_FUS1	YDL056W_MBP1	YDR027C_VPS54_CGP1_LUV1_TCS3	YDR309C_GIC2	YDR310C_SUM1	YDR379W_RGA2	YER008C_SEC3_PSL1	YER129W_SAK1_PAK1	YER149C_PEA2_DFG9_PPF2	YGL116W_CDC20_PAC5	YGR014W_MSB2	YGR126W	YGR152C_RSR1_BUD1	YHL007C_STE20	YHR023W_MYO1	YHR061C_GIC1	YHR073W_OSH3	YHR111W_UBA4_YHR1	YIL140W_AXL2_BUD10_SRO4	YIL131C_FKH1	YJL157C_FAR1	YJR092W_BUD4	YKL189W_HYM1	YKL116C_PRR1	YKR090W_PXL1	YLL021W_SPA2_FUS6_PEA1	YLR006C_SSK1	YLR044C_PDC1	YLR096W_KIN2	YLR319C_BUD6_AIP3	YML007W_YAP1_PAR1_SNQ3	YNL161W_CBK1	YOR127W_RGA1_DBM1_THE1	YOR188W_MSB1	YOR233W_KIN4_KIN3_KIN31	YOR267C_HRK1	YPL256C_CLN2	YPL242C_IQG1_CYK1	YPL115C_BEM3	YPR032W_SRO7_SNI1_SOP1	YGL168W_HUR1
98	0	73	YAL009W_SPO7	YBL047C_EDE1_BUD15	YBR057C_MUM2_SPOT8	YBR082C_UBC4	YBR127C_VMA2_ATPSV_VAT2	YBR138C	YBR158W_AMN1_CST13_ICS4	YBR182C_SMP1	YCL051W_LRE1	YCL028W_RNQ1_[PIN(+)]	YDL166C_FAP7	YDL122W_UBP1	YDL006W_PTC1_CWH47_KCS2_TPD1	YDR072C_IPT1_KTI6_SYR4	YDR155C_CPR1_CPH1_CYP1	YDR156W_RPA14	YDR309C_GIC2	YDR419W_RAD30_DBH1	YDR508C_GNP1	YEL060C_PRB1_CVT1	YEL050C_RML2	YEL040W_UTR2_CRH2	YEL036C_ANP1_GEM3_MNN8	YEL027W_CUP5_CLS7_GEF2_VMA3	YER001W_MNN1	YGL158W_RCK1	YGL045W_RIM8_PAL3_YGL046W	YGL006W_PMC1	YGR020C_VMA7	YGR105W_VMA21	YGR133W_PEX4_PAS2_UBC10	YGR189C_CRH1	YGR229C_SMI1_KNR4	YHR039C-A_VMA10_YHR039BC_YHR039C-B	YHR143W-A_RPC10_RPB12	YHR157W_REC104	YHR193C_EGD2	YHR194W_MDM31	YIL154C_IMP2'_IMP2	YIL122W_POG1	YIL113W_SDP1	YIL040W_APQ12	YJL183W_MNN11	YJL158C_CIS3_CCW11_CCW5_PIR4	YJL136C_RPS21B	YJL046W_AIM22	YJR055W_HIT1
99	56	73	YBL007C_SLA1	YBR200W_BEM1_SRO1	YCL051W_LRE1	YDR190C_RVB1_TIH1_TIP48_TIP49A	YDR309C_GIC2	YER151C_UBP3	YGL240W_DOC1_APC10	YGL008C_PMA1	YGR229C_SMI1_KNR4	YHR200W_RPN10_MCB1_SUN1	YJL124C_LSM1_SPB8	YJR072C_NPA3_EPA1	YKL112W_ABF1_BAF1_OBF1_REB2_SBF1	YKR103W_NFT1	YLL043W_FPS1	YLL021W_SPA2_FUS6_PEA1	YLR113W_HOG1_SSK3	YLR154C_RNH203	YLR313C_SPH1_YLR312C-B	YNL271C_BNI1_PPF3_SHE5	YOL105C_WSC3	YOR030W_DFG16_ECM41_ZRG12	YPL269W_KAR9	YPL268W_PLC1	YER138C
100	1	81	YAR019C_CDC15_LYT1	YBR156C_SLI15	YBR158W_AMN1_CST13_ICS4	YBR160W_CDC28_CDK1_HSL5_SRM5	YBR255W	YDL188C_PPH22_PPH2	YDL155W_CLB3	YDL134C_PPH21_PPH1	YDL028C_MPS1_RPK1	YDR212W_TCP1_CCT1	YER032W_FIR1_PIP1	YFL034C-B_MOB2_YFL035C_YFL035C-A	YFL028C_CAF16	YFR021W_ATG18_AUT10_CVT18_NMR1_SVP1	YGL190C_CDC55	YGL116W_CDC20_PAC5	YGR140W_CBF2_CBF3A_CEP2_CSL5_CTF14_NDC10	YGR240C_PFK1	YHR007C_ERG11_CYP51	YIL169C	YIL153W_RRD1_YPA1	YIL106W_MOB1	YJL076W_NET1_CFI1_ESC5_SRM8	YJR089W_BIR1	YJR122W_IBA57_CAF17	YKL048C_ELM1_LDB9	YLR079W_SIC1_SDB25	YMR001C_CDC5_MSD2_PKX2	YMR036C_MIH1	YMR094W_CTF13_CBF3C	YMR273C_ZDS1_CES1_CKM1_NRC1_OSS1	YMR304W_UBP15	YNL161W_CBK1	YOR014W_RTS1_SCS1	YOR073W_SGO1_YOR29-24	YPL209C_IPL1_PAC15	YPR111W_DBF20	YPR119W_CLB2
[truncated: 167 more columns]
