# Supplementary material for: A novel method to identify cooperative functional modules: study of module coordination in the Saccharomyces cerevisiae cell cycle
Source: BMC Bioinformatics. 2011 Jul 12;12:281. doi: 10.1186/1471-2105-12-281 (PMC3143111; doi:10.1186/1471-2105-12-281)
Supplement: Additional file 9 — Phase-regulated gene set. The phase-regulated gene set consisted of 416 genes with significant periodically changing expression identified by Cho et al. [45]. [file 1471-2105-12-281-S9.XLS]

## Sheet: cell_cycle_gene_cho
YDL179W	early_G1
YLR079W	early_G1
YER111C	early_G1
YBR200W	early_G1
YJL194W	early_G1
YLR274W	early_G1
YBR202W	early_G1
YPR019W	early_G1
YBL023C	early_G1
YEL032W	early_G1
YGR044C	early_G1
YML109W	early_G1
YJL157C	early_G1
YKL185W	early_G1
YHR005C	early_G1
YNR001C	early_G1
YKL150W	early_G1
YLR395C	early_G1
YOR065W	early_G1
YDL181W	early_G1
YGR183C	early_G1
YLR258W	early_G1
YML110C	early_G1
YLR273C	early_G1
YCR005C	early_G1
YMR256C	early_G1
YIL009W	early_G1
YLL040C	early_G1
YNR016C	early_G1
YBR067C	early_G1
YPL058C	early_G1
YGL055W	early_G1
YGR281W	early_G1
YBR083W	early_G1
YBR054W	early_G1
YKL116C	early_G1
YPR002W	early_G1
YNR067C	early_G1
YBR158W	early_G1
YDL117W	early_G1
YGR035C	early_G1
YHL026C	early_G1
YMR007W	early_G1
YMR254C	early_G1
YNL046W	early_G1
YOR264W	early_G1
YPL066W	early_G1
YBR052C	early_G1
YPL158C	early_G1
YHR022C	early_G1
YPL004C	early_G1
YBR157C	early_G1
YNL078W	early_G1
YOR066W	early_G1
YMR031C	early_G1
YBR053C	early_G1
YDR511W	early_G1
YLR254C	early_G1
YDR033W	early_G1
YKL163W	early_G1
YBR231C	early_G1
YDR368W	early_G1
YLR050C	early_G1
YLR049C	early_G1
YOR273C	early_G1
YLR015W	early_G1
YGR109C	late_G1
YPR120C	late_G1
YDL127W	late_G1
YNL289W	late_G1
YPL256C	late_G1
YMR199W	late_G1
YJL187C	late_G1
YDL003W	late_G1
YMR076C	late_G1
YKL042W	late_G1
YFL008W	late_G1
YPL241C	late_G1
YMR078C	late_G1
YLR212C	late_G1
YNL225C	late_G1
YPL209C	late_G1
YJL074C	late_G1
YNL233W	late_G1
YLR313C	late_G1
YGR041W	late_G1
YGR152C	late_G1
YDR507C	late_G1
YLR286C	late_G1
YIL159W	late_G1
YGL027C	late_G1
YML102W	late_G1
YPR018W	late_G1
YBL035C	late_G1
YNL102W	late_G1
YBR278W	late_G1
YPR175W	late_G1
YNL262W	late_G1
YBR088C	late_G1
YLR103C	late_G1
YAR007C	late_G1
YNL312W	late_G1
YJL173C	late_G1
YER070W	late_G1
YOR074C	late_G1
YDL164C	late_G1
YKL045W	late_G1
YBR252W	late_G1
YLR032W	late_G1
YML060W	late_G1
YDR097C	late_G1
YNL082W	late_G1
YOL090W	late_G1
YLR383W	late_G1
YKL113C	late_G1
YLR234W	late_G1
YPL153C	late_G1
YDL101C	late_G1
YHR038W	late_G1
YML021C	late_G1
YML061C	late_G1
YMR179W	late_G1
YML027W	late_G1
YPL127C	late_G1
YGL089C	late_G1
YPL187W	late_G1
YDL227C	late_G1
YNL173C	late_G1
YLL021W	late_G1
YLR382C	late_G1
YJL196C	late_G1
YJR148W	late_G1
YOR317W	late_G1
YKL165C	late_G1
YLL002W	late_G1
YPL124W	late_G1
YKL101W	late_G1
YLR457C	late_G1
YDR297W	late_G1
YBR070C	late_G1
YLR233C	late_G1
YPL057C	late_G1
YBR073W	late_G1
YGL200C	late_G1
YHR153C	late_G1
YNL272C	late_G1
YOR316C	late_G1
YKR077W	late_G1
YDL105W	late_G1
YPL267W	late_G1
YDL156W	late_G1
YOL017W	late_G1
YBR071W	late_G1
YLL022C	late_G1
YLR236C	late_G1
YCL022C	late_G1
YCL024W	late_G1
YLR121C	late_G1
YHR154W	late_G1
YHR110W	late_G1
YDL010W	late_G1
YPR174C	late_G1
YJL181W	late_G1
YLR183C	late_G1
YOL007C	late_G1
YIL026C	late_G1
YJR043C	late_G1
YKL108W	late_G1
YLR326W	late_G1
YLR381W	late_G1
YNL273W	late_G1
YPL014W	late_G1
YJL018W	late_G1
YBR089W	late_G1
YLR349W	late_G1
YCL061C	late_G1
YDR309C	late_G1
YKR013W	late_G1
YJL078C	late_G1
YKL161C	late_G1
YDL018C	late_G1
YKR083C	late_G1
YDR383C	late_G1
YDR013W	late_G1
YGR238C	late_G1
YHR113W	late_G1
YDL119C	late_G1
YDL124W	late_G1
YHR039C	late_G1
YDR493W	late_G1
YNL309W	late_G1
YPL208W	late_G1
YLR376C	late_G1
YNL300W	late_G1
YAR003W	late_G1
YCL060C	late_G1
YDL103C	late_G1
YGL028C	late_G1
YNL303W	late_G1
YNL310C	late_G1
YOR144C	late_G1
YDR113C	S
YNL126W	S
YEL061C	S
YHR172W	S
YPR141C	S
YLR045C	S
YGR140W	S
YBL063W	S
YDR488C	S
YMR198W	S
YOR026W	S
YDR356W	S
YIL140W	S
YKL067W	S
YJR006W	S
YBL003C	S
YBL002W	S
YMR190C	S
YJL115W	S
YDL197C	S
YCR065W	S
YAL001C	S
YPL016W	S
YBL052C	S
YBR275C	S
YIL126W	S
YFR037C	S
YKL127W	S
YAR008W	S
YER001W	S
YER003C	S
YDL093W	S
YIR017C	S
YKR001C	S
YDL095W	S
YNL073W	S
YER118C	S
YJR137C	S
YER017C	S
YER016W	S
YCR035C	S
YOL019W	S
YLR151C	S
YOR284W	S
YMR048W	S
YKR010C	S
YHR061C	S
YEL017W	S
YLL062C	S
YJR155W	S
YLR126C	S
YJL118W	S
YDR179C	S
YDR219C	S
YNL176C	S
YER018C	S
YBR156C	S
YLR455W	S
YBR184W	S
YLR228C	S
YDR252W	S
YNL304W	S
YGR189C	S
YAL034W-A	S
YBR007C	S
YBR276C	S
YCRX04W	S
YDL096C	S
YEL018W	S
YER019W	S
YFR026C	S
YFR027W	S
YFR038W	S
YKL066W	S
YLL061W	S
YNL072W	S
YIL050W	G2
YPR111W	G2
YIL106W	G2
YBL097W	G2
YKL049C	G2
YCL014W	G2
YOR188W	G2
YJR076C	G2
YJL099W	G2
YKL048C	G2
YBR038W	G2
YJL092W	G2
YCR084C	G2
YGL255W	G2
YLR014C	G2
YJL137C	G2
YOR274W	G2
YBR104W	G2
YJR112W	G2
YCR073C	G2
YDL198C	G2
YLL046C	G2
YDR389W	G2
YDR464W	G2
YER069W	G2
YKL068W	G2
YIL131C	G2
YDR451C	G2
YCR085W	G2
YMR003W	G2
YNR009W	G2
YOR073W	G2
YMR215W	G2
YLL047W	G2
YDR366C	G2
YIL158W	G2
YGL101W	G2
YJR110W	G2
YOL012C	G2
YBL032W	G2
YBR043C	G2
YCL012W	G2
YCL013W	G2
YCL062W	G2
YCL063W	G2
YCR086W	G2
YDR324C	G2
YDR325W	G2
YIL169C	G2
YKL052C	G2
YKL053W	G2
YKL069W	G2
YPL116W	G2
YPL264C	G2
YGR108W	M
YPR119W	M
YAL040C	M
YGL116W	M
YOL069W	M
YGR092W	M
YBR138C	M
YOR058C	M
YHR023W	M
YPL242C	M
YJR092W	M
YLR353W	M
YCL037C	M
YMR001C	M
YGL021W	M
YCR042C	M
YOR025W	M
YOR229W	M
YDR146C	M
YLR131C	M
YNL053W	M
YKL130C	M
YIL162W	M
YDL138W	M
YDL048C	M
YGR143W	M
YKL129C	M
YIL167W	M
YHR152W	M
YPR167C	M
YJL079C	M
YAR018C	M
YAL022C	M
YGR279C	M
YGL201C	M
YNL057W	M
YML119W	M
YOL137W	M
YPL186C	M
YCL038C	M
YML033W	M
YML034W	M
YKR021W	M
YPR157W	M
YJL051W	M
YOL014W	M
YOR315W	M
YGR230W	M
YLR190W	M
YMR032W	M
YOL070C	M
YLR297W	M
YHL028W	M
YHR151C	M
YNL058C	M
YBR160W	M
YDL155W	M
YLR210W	M
YOR373W	M
YDR150W	M
YKL092C	M
YDR224C	M
YDR225W	M
YKL032C	M
YDR277C	M
YJR159W	M
YML091C	M
YHR086W	M
YJL103C	M
YBR065C	M
YMR090W	M
YPL044C	M
YKR012C	M
YCR034W	M
YER190W	M
YDL031W	M
YDR094W	M
YMR148W	M
YFR017C	M
YOL155C	M
YAR066W	M
YJL073W	M
YHR173C	M
YER032W	M
YHR178W	M
YHR031C	M
YPL133C	M
YGL059W	M
YLR281C	M
YBR268W	M
