# Supplementary material for: A novel method to identify cooperative functional modules: study of module coordination in the Saccharomyces cerevisiae cell cycle
Source: BMC Bioinformatics. 2011 Jul 12;12:281. doi: 10.1186/1471-2105-12-281 (PMC3143111; doi:10.1186/1471-2105-12-281)
Supplement: Additional file 12 — Protein-protein interaction data. Protein-protein interaction data for yeast were downloaded from the BioGRID database [13]. [file 1471-2105-12-281-S12.TXT]

Gene_ID	interactions
ATP14	YLR295C	
CDC7	YDL017W	
DDR48	YMR173W	
EAF6	YJR082C	
HGNC:10765	YDL030W	YDL043C	
HGNC:10895	YOR196C	YPR173C	
HGNC:12791	YDR096W	
HGNC:14884	YMR161W	
HGNC:1577	YLR079W	
HGNC:1578	YLR079W	
HGNC:1913	YOL021C	
HGNC:3718	YDR519W	
HGNC:9308	YPL152W	
HGNC:9548	YKL145W	
HGNC:9846	YDR002W	YOL021C	
JSN1	YJR091C	
MCM21	YDR318W	
Q0045	Q0250	Q0275	YDL044C	YER154W	YGL064C	YGL143C	YGL187C	YHR051W	YHR086W	YIL111W	YLR067C	YLR203C	YLR395C	YML129C	YMR080C	YMR137C	YMR256C	YNL052W	YOL027C	
Q0050	YER142C	YPR140W	
Q0080	YBL099W	YPL078C	
Q0085	YBL099W	YER154W	YLR393W	YOL027C	YPL078C	
Q0105	YBL045C	YDL044C	YDR375C	YDR529C	YEL024W	YER154W	YHL038C	YHR086W	YJL166W	YJL209W	YMR080C	YOL027C	YOR017W	YOR065W	
Q0110	YGR037C	YMR080C	
Q0115	YIR021W	
Q0120	YDL044C	YLR382C	YPL160W	
Q0130	YBL099W	YJR045C	YOL027C	YPL078C	
Q0140	YER154W	YHL004W	YJR045C	YKL155C	YOL027C	YPL029W	YPR125W	
Q0160	YBL075C	YPR052C	
Q0250	Q0045	YBL090W	YBR024W	YBR037C	YBR122C	YDR231C	YDR494W	YER153C	YER154W	YGL143C	YGR132C	YIL051C	YMR257C	YOL027C	YPL118W	
Q0275	Q0045	YBL090W	YDR494W	YER153C	YER154W	YGR222W	YJL138C	YKR059W	YNR045W	YOL027C	YPL118W	
RPP1B	YDL130W	
TD(GUC)Q	YNR015W	
TQ(CUG)M	YBR126C	
TR(CCG)L	YFL001W	YNL292W	
YAL001C	YBR123C	YDL014W	YDL074C	YDL078C	YDL097C	YDL147W	YDR362C	YDR381W	YDR449C	YDR523C	YER148W	YFR052W	YGR047C	YGR246C	YHR143W-A	YKR092C	YMR093W	YNL039W	YOR110W	YOR204W	YPL007C	YPR104C	
YAL002W	YDL049C	YDL074C	YFL026W	YGR078C	YJL115W	YJR075W	YKL113C	YKL193C	YKR026C	YLR039C	YLR148W	YLR200W	YLR262C	YLR396C	YLR418C	YML094W	YMR231W	YMR263W	YOR080W	YOR089C	YPL045W	YPL055C	
YAL003W	YBR118W	YDR170C	YGL233W	YKL081W	YML064C	YPL048W	YPR080W	
YAL005C	YAR002W	YAR015W	YBL035C	YBL075C	YBL103C	YBR030W	YBR101C	YBR155W	YBR172C	YBR290W	YCL014W	YCR009C	YCR012W	YDL025C	YDL148C	YDL190C	YDL197C	YDL203C	YDL229W	YDR001C	YDR127W	YDR168W	YDR172W	YDR190C	YDR192C	YDR214W	YDR216W	YDR261C	YDR301W	YDR303C	YDR328C	YDR356W	YDR381W	YDR388W	YDR457W	YDR477W	YDR490C	YDR510W	YER006W	YER012W	YER086W	YER091C	YER103W	YER148W	YER151C	YER161C	YER165W	YFL013C	YFR037C	YGL035C	YGL073W	YGL124C	YGL137W	YGR123C	YGR180C	YGR192C	YGR294W	YHR027C	YHR042W	YHR064C	YHR080C	YHR121W	YHR154W	YHR169W	YHR176W	YHR181W	YHR202W	YIL016W	YIL021W	YIL115C	YIL148W	YIL159W	YJL006C	YJL041W	YJL061W	YJL138C	YJR032W	YJR138W	YKL139W	YKR068C	YLL007C	YLL024C	YLL026W	YLL036C	YLR069C	YLR200W	YLR212C	YLR216C	YLR256W	YLR262C	YLR277C	YLR293C	YLR305C	YLR310C	YLR335W	YLR347C	YLR357W	YML074C	YMR014W	YMR075W	YMR078C	YMR091C	YMR128W	YMR167W	YMR186W	YMR282C	YNL007C	YNL025C	YNL064C	YNL124W	YNL186W	YNL189W	YNL197C	YNL209W	YNL233W	YNL281W	YNR011C	YNR050C	YOL012C	YOL031C	YOL135C	YOL149W	YOL151W	YOR009W	YOR027W	YOR033C	YOR057W	YOR098C	YOR151C	YOR164C	YOR185C	YOR332W	YOR377W	YPL016W	YPL106C	YPL141C	YPL207W	YPL233W	YPL240C	YPR002W	YPR010C	YPR029C	YPR089W	YPR119W	YPR178W	
YAL007C	YAR002C-A	YBL003C	YBR009C	YBR036C	YBR183W	YCL025C	YCR044C	YDL054C	YDR086C	YDR087C	YDR100W	YDR101C	YDR127W	YDR174W	YDR196C	YDR381W	YEL002C	YEL063C	YER083C	YER110C	YER122C	YGL008C	YGL055W	YGL200C	YGR060W	YGR085C	YGR231C	YHR026W	YHR110W	YHR140W	YIL090W	YJL034W	YJL117W	YLR026C	YLR075W	YLR150W	YLR342W	YML012W	YMR214W	YMR290C	YNL055C	YNL130C	YNL307C	YOL018C	YOR016C	YPL076W	YPL211W	YPL264C	YPR201W	
YAL008W	YJL033W	
YAL009W	YDL040C	YDL116W	YDR211W	YGL059W	YGL100W	YHR004C	YJL176C	YKL057C	YLR342W	YML103C	YMR165C	
YAL010C	YDL013W	YEL061C	YER016W	YFL048C	YGL058W	YGR132C	YGR231C	YHR194W	YJL066C	YLL006W	YMR091C	YMR203W	YOL009C	YOR147W	YPL235W	
YAL011W	YAL019W	YAL021C	YAR002W	YAR003W	YBL003C	YBL052C	YBR081C	YBR103W	YBR175W	YBR231C	YBR279W	YCL061C	YCR033W	YDL074C	YDL181W	YDR159W	YDR190C	YDR334W	YDR392W	YDR469W	YDR485C	YEL003W	YEL018W	YER081W	YER092W	YER151C	YGL043W	YGL058W	YGL070C	YGL086W	YGL127C	YGL194C	YGL244W	YGR002C	YGR056W	YGR078C	YGR086C	YGR188C	YHR041C	YHR158C	YHR191C	YIL084C	YIL112W	YIR018W	YJL030W	YJL081C	YJL148W	YJL168C	YLR015W	YLR039C	YLR052W	YLR055C	YLR085C	YLR200W	YLR262C	YLR268W	YLR385C	YLR418C	YML034W	YML041C	YML094W	YML124C	YMR055C	YMR091C	YMR168C	YMR263W	YNL097C	YNL107W	YNL136W	YNL153C	YNL330C	YNR010W	YNR051C	YOL012C	YOL017W	YOL072W	YOR026W	YOR123C	YOR127W	YOR269W	YOR349W	YPL055C	YPL138C	YPL181W	YPL235W	YPL241C	YPR023C	YPR070W	
YAL012W	YBR055C	YHR152W	YJR091C	YKL210W	YMR101C	YMR300C	YOL013C	YPL149W	
YAL013W	YBL008W	YBL027W	YBR095C	YBR103W	YBR171W	YCR009C	YCR033W	YDL002C	YDL029W	YDL040C	YDL074C	YDL076C	YDL080C	YDR146C	YDR181C	YDR207C	YDR334W	YDR363W-A	YDR388W	YDR392W	YDR485C	YER016W	YER083C	YER111C	YER139C	YFR010W	YGL020C	YGL127C	YGL133W	YGL161C	YGL167C	YGL194C	YGL244W	YGR105W	YGR181W	YGR200C	YGR270W	YHR041C	YHR060W	YHR082C	YHR178W	YHR200W	YIL084C	YJL115W	YJL168C	YJR073C	YJR140C	YKL185W	YKR029C	YLR055C	YLR085C	YLR087C	YLR268W	YLR384C	YLR418C	YML041C	YML047C	YMR060C	YMR091C	YMR263W	YMR312W	YNL097C	YNL192W	YNL215W	YNL250W	YNL298W	YNL330C	YOL004W	YOL012C	YOR089C	YOR123C	YOR213C	YOR304W	YPL055C	YPL086C	YPL101W	YPL139C	YPL144W	YPL174C	YPL181W	YPL240C	YPR023C	
YAL014C	YAL030W	YER133W	YIL034C	YKL196C	YMR197C	YOR036W	
YAL015C	YDL029W	YDL059C	YDR214W	YDR510W	YEL030W	YEL060C	YJR068W	YKL114C	YML032C	YML060W	YML105C	YMR012W	YMR058W	YMR146C	YMR201C	YNL037C	YOL043C	YPL022W	YPL167C	YPR110C	
YAL016W	YAL024C	YBR079C	YDL134C	YDL188C	YDR482C	YGL190C	YGR161C	YGR281W	YHR082C	YHR135C	YHR158C	YIL069C	YIL153W	YML024W	YML063W	YML109W	YMR028W	YMR273C	YNL127W	YNL209W	YOL113W	YOR014W	YOR073W	YOR162C	YPL090C	YPL152W	
YAL017W	YAR019C	YBR257W	YCL027W	YCL043C	YCR020W-B	YDL100C	YDL153C	YDL189W	YDR099W	YDR134C	YDR190C	YDR195W	YDR259C	YDR293C	YDR388W	YDR390C	YDR422C	YDR454C	YFR024C-A	YGL112C	YGL222C	YGL245W	YHL024W	YJL110C	YKL168C	YLR028C	YLR150W	YLR257W	YML037C	YML073C	YMR184W	YNL247W	YNR047W	YOL045W	YOL125W	YOR163W	YOR196C	YOR204W	YOR303W	YPL119C	YPR034W	YPR160W	
YAL018C	YBR036C	YBR290W	YCL025C	YDR331W	YHR026W	YIL171W	YLL028W	YLR034C	
YAL019W	YAL011W	YAL026C	YBL088C	YBR060C	YBR084W	YBR160W	YDL097C	YDL147W	YDR485C	YFR052W	YIL035C	YJL124C	YJR119C	YLR027C	YLR039C	YLR085C	YLR262C	YML041C	YNL261W	YOL012C	YOL045W	YPR119W	
YAL020C	YBL071W-A	YDL108W	YER083C	YGL020C	YHL007C	YHR082C	YKR048C	YML085C	YNL271C	YPR120C	
YAL021C	YAL011W	YAR002W	YBL008W	YBL022C	YBL099W	YBR073W	YBR089C-A	YBR098W	YBR231C	YBR279W	YCL008C	YCL016C	YCL028W	YCL029C	YCL037C	YCR009C	YCR066W	YCR077C	YCR086W	YCR093W	YDL013W	YDL040C	YDL061C	YDL074C	YDL101C	YDL140C	YDL149W	YDL160C	YDL165W	YDL185W	YDL192W	YDL226C	YDR065W	YDR076W	YDR138W	YDR188W	YDR190C	YDR252W	YDR298C	YDR323C	YDR334W	YDR359C	YDR369C	YDR378C	YDR386W	YDR388W	YDR392W	YDR439W	YDR443C	YDR448W	YDR456W	YDR484W	YDR485C	YEL007W	YER016W	YER068W	YER095W	YER111C	YER116C	YER133W	YER148W	YFL028C	YFR048W	YGL020C	YGL043W	YGL058W	YGL094C	YGL095C	YGL127C	YGL151W	YGL163C	YGL175C	YGL178W	YGL195W	YGL207W	YGR005C	YGR086C	YGR092W	YGR104C	YGR116W	YGR134W	YGR155W	YGR184C	YGR252W	YHR013C	YHR031C	YHR041C	YHR118C	YHR154W	YHR167W	YHR178W	YHR189W	YHR191C	YIL038C	YIL084C	YIR009W	YJL029C	YJL047C	YJL092W	YJL115W	YJL124C	YJL127C	YJL148W	YJL194W	YJL204C	YJR066W	YJR144W	YKL002W	YKL016C	YKL041W	YKL113C	YKL139W	YKL204W	YKL212W	YKR001C	YKR010C	YKR036C	YLL033W	YLR055C	YLR079W	YLR085C	YLR150W	YLR182W	YLR320W	YLR368W	YLR373C	YLR386W	YLR393W	YLR396C	YLR417W	YLR418C	YML010W	YML032C	YML041C	YML061C	YML098W	YMR005W	YMR070W	YMR077C	YMR078C	YMR190C	YMR198W	YMR202W	YMR224C	YMR263W	YNL084C	YNL086W	YNL107W	YNL147W	YNL236W	YNL250W	YNL278W	YNL288W	YNL297C	YNL315C	YNL330C	YNR020C	YNR052C	YOL004W	YOL051W	YOL149W	YOR027W	YOR038C	YOR141C	YOR144C	YOR151C	YOR209C	YPL002C	YPL037C	YPL042C	YPL055C	YPL078C	YPL084W	YPL097W	YPL120W	YPL153C	YPR052C	YPR057W	YPR072W	YPR119W	YPR135W	YPR141C	YPR164W	YPR173C	
YAL022C	YBR159W	YDR497C	YHR140W	YJR117W	YPL240C	
YAL023C	YAR027W	YBL082C	YBL105C	YBR159W	YBR171W	YBR201W	YBR229C	YCR017C	YCR043C	YCR044C	YDL093W	YDL095W	YDR137W	YDR141C	YDR297W	YDR307W	YDR331W	YDR484W	YFL025C	YGL008C	YGL012W	YGL027C	YGL084C	YGL167C	YGL200C	YGR199W	YHR079C	YIL027C	YIL090W	YJL062W	YJL171C	YJR118C	YJR143C	YKL073W	YKL190W	YLR039C	YLR242C	YLR332W	YML012W	YML013W	YML019W	YML125C	YMR010W	YMR264W	YMR272C	YMR307W	YNL297C	YOL031C	YOR002W	YOR008C	YOR085W	YOR089C	YOR321W	YPL026C	YPL240C	YPR183W	
YAL024C	YAL016W	YAL041W	YAR019C	YBL087C	YBR140C	YBR158W	YBR160W	YBR200W	YCL009C	YCL016C	YCL017C	YCL040W	YCL061C	YCR012W	YCR066W	YDL013W	YDL020C	YDL040C	YDL061C	YDL074C	YDL171C	YDR004W	YDR050C	YDR076W	YDR150W	YDR232W	YDR300C	YDR309C	YDR348C	YDR369C	YDR385W	YDR516C	YEL046C	YEL061C	YER016W	YER094C	YER095W	YER109C	YER116C	YER117W	YER177W	YFL018C	YFR028C	YGL037C	YGL058W	YGL148W	YGL163C	YGR098C	YGR118W	YGR152C	YGR234W	YGR238C	YGR254W	YHL007C	YHL021C	YHR013C	YHR061C	YHR152W	YHR154W	YHR158C	YHR174W	YHR191C	YHR200W	YIL033C	YIL106W	YIL109C	YIR009W	YJL047C	YJL092W	YJL115W	YJR043C	YJR104C	YJR123W	YKL113C	YKL152C	YKR001C	YKR054C	YLR032W	YLR044C	YLR058C	YLR079W	YLR084C	YLR103C	YLR229C	YLR259C	YLR320W	YLR388W	YLR438W	YML032C	YML064C	YMR048W	YMR055C	YMR078C	YMR116C	YMR190C	YMR217W	YMR224C	YMR250W	YMR261C	YMR263W	YMR294W	YMR300C	YNL014W	YNL015W	YNL085W	YNL098C	YNL250W	YNL273W	YNL312W	YOL068C	YOL139C	YOL143C	YOR080W	YOR089C	YOR101W	YOR133W	YOR144C	YOR195W	YOR209C	YOR233W	YOR276W	YPL055C	YPL240C	YPR119W	YPR132W	YPR135W	YPR140W	YPR141C	YPR145W	YPR164W	YPR181C	
YAL025C	YDR087C	YGR103W	YHR066W	YJR044C	YKL022C	YLR009W	YNL271C	YOR005C	
YAL026C	YAL019W	YAL053W	YAR042W	YBR171W	YBR254C	YBR255W	YCR017C	YCR094W	YDL019C	YDL072C	YDL095W	YDL137W	YDL192W	YDL226C	YDR054C	YDR108W	YDR137W	YDR141C	YDR320C	YEL022W	YEL042W	YEL043W	YER026C	YER031C	YER083C	YER120W	YER166W	YFL025C	YGL008C	YGL012W	YGL054C	YGL084C	YGL126W	YGL137W	YGL167C	YGL203C	YGL206C	YGL226C-A	YGR060W	YGR078C	YGR089W	YGR166W	YHR004C	YHR039C	YIL044C	YIL048W	YIL076W	YIL090W	YJL024C	YJL117W	YJL204C	YJR040W	YJR117W	YKL010C	YKL065C	YKL079W	YKL190W	YLR039C	YLR292C	YLR350W	YLR447C	YML008C	YML069W	YML094W	YMR015C	YMR123W	YMR183C	YNL044W	YNL111C	YNL243W	YNL258C	YNL267W	YNL271C	YNL322C	YNL323W	YOL018C	YOR070C	YOR115C	YOR254C	YOR311C	YPL048W	YPL137C	YPL146C	YPL155C	YPL195W	
YAL027W	YBR196C	YCL024W	YCR009C	YCR028C-A	YDL014W	YDR174W	YDR381W	YDR388W	YDR507C	YER049W	YGL106W	YIL095W	YIL105C	YLL018C	YLR044C	YLR429W	YML095C	YMR128W	YNL106C	YOL086C	YOR294W	YPL004C	YPL022W	YPL146C	YPR171W	
YAL028W	YBR160W	YCR091W	YDL239C	YFR014C	YGL180W	YGR040W	YHL007C	YHR079C	YHR082C	YHR135C	YIL095W	YJL092W	YJL106W	YJL187C	YJR013W	YKL171W	YLR233C	YMR139W	YMR186W	YNL154C	YNL298W	YNL307C	YOL034W	YOR267C	YOR324C	YOR351C	YPL026C	YPL153C	YPR119W	YPR120C	
YAL029C	YBL032W	YBR081C	YBR109C	YBR130C	YDR101C	YDR448W	YDR457W	YER110C	YFL039C	YGL106W	YGL195W	YGL213C	YHR023W	YKL018W	YKL124W	YKL130C	YKL185W	YLR196W	YLR249W	YLR274W	YLR304C	YML056C	YMR075W	YMR139W	YMR186W	YMR309C	YOL086C	YOR035C	YOR181W	YOR290C	YOR326W	
YAL030W	YAL014C	YBL050W	YCR034W	YDL047W	YDL226C	YDR027C	YDR164C	YDR189W	YDR294C	YDR468C	YER143W	YGL206C	YGR009C	YGR142W	YJL036W	YJL204C	YKR001C	YLR240W	YLR372W	YMR183C	YMR246W	YNL098C	YNR049C	YOL018C	YOR036W	YOR106W	YOR317W	YOR327C	YPL232W	YPR032W	
YAL031C	YBR160W	YBR164C	YCL027W	YER133W	YER172C	YNL317W	YPL209C	YPR119W	
YAL032C	YBL084C	YBL105C	YBR114W	YDL001W	YDL043C	YDL116W	YDL209C	YDR141C	YDR176W	YDR364C	YDR416W	YER013W	YER032W	YER172C	YGL026C	YGL120C	YGL128C	YGR061C	YGR071C	YGR198W	YGR270W	YGR278W	YHR161C	YHR165C	YIL068C	YJL103C	YJL149W	YJL203W	YJR005W	YJR061W	YKL095W	YKL173W	YKR054C	YLL036C	YLR024C	YLR117C	YLR187W	YLR320W	YLR345W	YLR386W	YLR423C	YLR424W	YML049C	YML103C	YMR031C	YMR176W	YMR190C	YMR213W	YMR288W	YNL078W	YNL189W	YNL243W	YNL246W	YNL271C	YNR059W	YOR023C	YOR036W	YOR156C	YPL151C	YPL213W	YPR023C	YPR101W	YPR189W	
YAL033W	YBL018C	YBR167C	YBR257W	YGR030C	YHR062C	YIR015W	YJR115W	YKL205W	YLR145W	YNL221C	YNL282W	
YAL034C	YBL016W	YBR198C	YER110C	YGR274C	YJR123W	YML063W	YNL307C	YOL004W	YOL086C	
YAL034W-A	YBR073W	YBR107C	YBR211C	YCL024W	YCR008W	YDL108W	YDR254W	YDR318W	YDR356W	YER018C	YGL093W	YGL172W	YGR120C	YHR135C	YIL144W	YIR010W	YJL030W	YJL057C	YJR091C	YJR112W	YKL049C	YKL089W	YKL103C	YKL171W	YLR424W	YML032C	YMR117C	YNL154C	YNL307C	YOL069W	YPL018W	YPL026C	YPL233W	YPR046W	
YAL035W	YBR084W	YDL014W	YDL082W	YDL220C	YDR060W	YDR429C	YDR496C	YEL054C	YER025W	YER036C	YER142C	YFR031C-A	YFR034C	YGL030W	YGL076C	YGL130W	YGR102C	YHL033C	YHR010W	YHR052W	YHR216W	YIR001C	YJL122W	YJL190C	YJR123W	YJR145C	YKR024C	YLL045C	YLR075W	YLR175W	YLR241W	YLR340W	YLR367W	YLR427W	YLR432W	YMR106C	YMR142C	YMR194W	YMR229C	YMR242C	YMR260C	YMR309C	YNL030W	YNL178W	YOR063W	YOR361C	YPR041W	
YAL036C	YBR279W	YCR038C	YDL065C	YDL168W	YDR152W	YGR162W	YGR250C	YHR027C	YHR064C	YJL138C	YMR012W	YNL209W	YNR022C	YOR091W	
YAL037W	YHR135C	
YAL038W	YBR221C	YDL055C	YDL066W	YDR148C	YDR335W	YDR510W	YER125W	YER151C	YER171W	YFL045C	YFR049W	YFR053C	YHR128W	YHR169W	YIL128W	YJL074C	YJL101C	YJL164C	YJR059W	YKL029C	YKL110C	YLR153C	YLR166C	YLR180W	YNL271C	YNL289W	YNL307C	YOL098C	YOR136W	YOR160W	YOR226C	YPL031C	YPR010C	
YAL039C	YDL179W	YER141W	YHR082C	YJL164C	YJR059W	YOL001W	
YAL040C	YBL016W	YBR160W	YDL047W	YDL074C	YDL132W	YDL159W	YDL160C	YDR103W	YER083C	YER111C	YER167W	YFR040W	YGL020C	YGL071W	YGR040W	YGR044C	YGR109C	YGR229C	YHL007C	YHR084W	YIL122W	YJL013C	YJL098W	YJL157C	YKL092C	YKL189W	YKR028W	YKR072C	YLR079W	YLR182W	YLR361C	YLR362W	YLR452C	YMR038C	YMR052W	YMR135C	YMR199W	YNL064C	YNL197C	YNL309W	YOL139C	YOL145C	YOR083W	YOR212W	YPL075W	YPL190C	YPL256C	YPR119W	YPR120C	YPR161C	
YAL041W	YAL024C	YBR160W	YBR200W	YCR009C	YDL135C	YDR012W	YDR103W	YDR309C	YDR351W	YER114C	YER177W	YGL127C	YGL233W	YGL244W	YGR014W	YGR152C	YGR221C	YGR268C	YHL007C	YHR061C	YIL079C	YJL157C	YJL177W	YJL187C	YKL049C	YKL080W	YKL130C	YLR206W	YLR229C	YLR340W	YLR357W	YMR168C	YMR232W	YMR298W	YNL007C	YNL232W	YNL293W	YNL298W	YOL112W	YOR188W	YOR212W	YPL161C	
YAL042W	YAR002C-A	YBR229C	YCR044C	YDL097C	YDL147W	YDL239C	YER083C	YFL031W	YFR052W	YGL012W	YGL020C	YGL158W	YGR105W	YHL007C	YHR060W	YIL076W	YIL090W	YJR073C	YKL119C	YLR026C	YML067C	YML130C	YMR272C	YOR198C	YPL218W	YPL240C	
YAL043C	YAL046C	YBL076C	YBL101C	YBR118W	YBR119W	YCR042C	YDL140C	YDL199C	YDR195W	YDR228C	YDR301W	YDR311W	YDR392W	YER133W	YGL044C	YGR047C	YGR156W	YHL001W	YHR135C	YJL033W	YJR093C	YKL006W	YKL018W	YKL059C	YKR002W	YLL045C	YLR115W	YLR277C	YLR303W	YLR340W	YMR039C	YMR061W	YMR182C	YNL222W	YNL298W	YNL313C	YNL317W	YOR063W	YOR179C	YPL008W	YPR107C	
YAL044C	YJR072C	YLR239C	
YAL046C	YAL043C	
YAL047C	YDR150W	YDR179C	YDR356W	YEL061C	YFR028C	YGL212W	YGL216W	YGR218W	YHR158C	YHR172W	YIL061C	YIL149C	YJL113W	YJL114W	YJR053W	YKR054C	YLR045C	YLR179C	YLR212C	YLR429W	YMR001C	YMR047C	YMR055C	YNL126W	YNL188W	YNL209W	YNL224C	YNL225C	YOR373W	YPL155C	YPL269W	YPR141C	
YAL048C	YDL040C	YHR013C	YJR009C	YOR284W	YPL154C	
YAL049C	YDL025C	YNL094W	YPL240C	
YAL051W	YBR060C	YCR087C-A	YDR060W	YDR412W	YGL205W	YGR092W	YIL036W	YKL172W	YLR197W	YNL325C	YOR310C	YOR363C	YPL146C	YPR169W	
YAL053W	YAL026C	YBR172C	YBR199W	YDL006W	YER100W	YGL139W	YHL019C	YJR075W	YKL028W	YLR083C	YLR187W	YLR292C	YLR342W	YML072C	YML115C	YMR307W	YNL053W	YNL322C	YOR153W	YPL221W	
YAL054C	YHR041C	YLR049C	YNL189W	
YAL055W	YDL040C	YDL065C	YDR265W	YGR133W	YHR013C	YNL192W	YOL044W	YOR209C	YPR159W	
YAL056W	YBR140C	YER020W	YGL121C	YJL005W	YJL164C	YKL166C	YOL081W	YOR360C	YOR371C	YPL203W	
YAL058W	YBR171W	YBR229C	YCL001W	YCL052C	YCR044C	YDR137W	YDR484W	YEL002C	YEL031W	YFL025C	YGL027C	YGL084C	YGL225W	YHR101C	YIL120W	YJL034W	YJL062W	YJR117W	YKL194C	YKL197C	YLR039C	YMR200W	YMR214W	YMR307W	YNL064C	YNL322C	YNR036C	YOR085W	YOR236W	YPL227C	
YAL059W	YBR115C	YDR395W	YER006W	YER110C	YFR031C-A	YGL195W	YJL194W	YKL186C	YMR124W	YMR186W	YMR308C	YOL086C	
YAL060W	YAL061W	YER081W	YOL001W	
YAL061W	YAL060W	YMR308C	
YAL062W	YAR071W	YCR009C	YCR020W-B	YDR388W	YGL070C	YIL033C	YLR267W	YNL189W	YOR362C	YOR375C	YPL160W	
YAL063C	YCR032W	
YAL064C-A	YPL269W	
YAL064W	YHR114W	YKR011C	YMR149W	
YAL067C	YER118C	YGR055W	YGR260W	YHR042W	YNL162W	
YAL068C	YGL158W	
YAR002C-A	YAL007C	YAL042W	YBR171W	YCL001W	YDR137W	YFL048C	YGL002W	YGL008C	YGL020C	YGL054C	YGL167C	YGL200C	YGR086C	YGR132C	YGR157W	YGR284C	YHR079C	YIL004C	YIL090W	YJR073C	YJR091C	YLR026C	YML012W	YML067C	YNL030W	YNL044W	YNL263C	YOR311C	
YAR002W	YAL005C	YAL011W	YAL021C	YBR160W	YBR231C	YCL016C	YCL061C	YCR086W	YDL013W	YDL084W	YDL229W	YDR159W	YDR334W	YDR363W	YDR381W	YDR439W	YDR485C	YER110C	YER116C	YER165W	YGL086W	YGL097W	YKL057C	YKL186C	YKR082W	YLR085C	YLR166C	YLR293C	YLR335W	YLR347C	YLR418C	YML041C	YMR047C	YMR078C	YNL107W	YNL189W	YNL250W	YNL273W	YNR052C	YOL012C	YOL072W	YOR098C	YOR144C	YPL169C	YPR119W	YPR135W	YPR141C	
YAR003W	YAL011W	YBL026W	YBR010W	YBR175W	YBR231C	YBR258C	YDL020C	YDL040C	YDR069C	YDR140W	YDR334W	YDR363W	YDR363W-A	YDR392W	YDR469W	YDR485C	YER081W	YER083C	YFR010W	YGL020C	YGL043W	YGL244W	YGR063C	YGR135W	YGR200C	YHR119W	YHR200W	YJL006C	YJL026W	YJL168C	YJR035W	YJR113C	YKL018W	YKL139W	YLL039C	YLR015W	YLR055C	YLR085C	YLR384C	YLR418C	YML041C	YMR091C	YMR312W	YNL031C	YNL107W	YNL250W	YNL317W	YOL012C	YOR123C	YPL086C	YPL101W	YPL138C	YPR120C	YPR135W	
YAR007C	YBL002W	YBL023C	YBL035C	YBL088C	YBR073W	YBR089C-A	YBR136W	YCR012W	YCR092C	YDL007W	YDL029W	YDL140C	YDL156W	YDR004W	YDR013W	YDR034C	YDR052C	YDR097C	YDR121W	YDR129C	YDR174W	YDR190C	YDR217C	YDR335W	YDR409W	YDR499W	YEL030W	YER078C	YER095W	YER177W	YFL009W	YFL014W	YFR013W	YGL116W	YGL207W	YHR164C	YIR002C	YJL115W	YJL165C	YJL173C	YKR030W	YLR103C	YLR274W	YLR288C	YLR304C	YLR347C	YLR429W	YML032C	YML069W	YML095C	YMR116C	YMR224C	YMR234W	YNL031C	YNL124W	YNL250W	YNL262W	YNL312W	YOL090W	YOL094C	YOR144C	YPL022W	YPR161C	YPR175W	
YAR008W	YBL051C	YJR091C	YLR105C	YMR059W	YNL271C	
YAR009C	YHL002W	YNL118C	YOL133W	
YAR010C	YBR264C	YDL095W	YDR044W	YDR510W	YGL035C	YGL167C	YIL043C	YIL148W	YJR010C-A	YJR135C	YLR022C	YML131W	YNR051C	YPR161C	YPR164W	
YAR014C	YDL082W	YDR195W	YDR477W	YER016W	YER054C	YER068W	YER133W	YER155C	YER158C	YGL153W	YGL179C	YGR078C	YGR285C	YHR064C	YHR135C	YHR158C	YIL045W	YJL187C	YLR039C	YLR096W	YLR262C	YML131W	YMR071C	YMR116C	YNL322C	YNL333W	YOL154W	YPL153C	YPL204W	YPL209C	YPR141C	
YAR015W	YAL005C	YDL229W	YHR082C	YLL024C	YLR291C	YPL240C	
YAR018C	YBL106C	YDL214C	YDL239C	YGR285C	YHR064C	YIL061C	YJL092W	YJR059W	YKL166C	YML064C	YMR116C	YOL113W	YOR167C	
YAR019C	YAL017W	YAL024C	YBR017C	YBR151W	YBR156C	YBR158W	YBR162C	YCR008W	YCR073C	YCR091W	YDL028C	YDL029W	YDL101C	YDL185W	YDL214C	YDL220C	YDR168W	YDR478W	YER173W	YFR028C	YFR031C	YGL086W	YGL190C	YGL245W	YGR052W	YGR092W	YGR098C	YGR152C	YGR173W	YGR230W	YHR079C	YHR107C	YHR152W	YHR169W	YIL031W	YIL095W	YIL106W	YJL057C	YJL076W	YJL095W	YJL141C	YJL194W	YKL166C	YLL019C	YLR079W	YLR127C	YML037C	YML064C	YMR001C	YMR032W	YMR089C	YNL098C	YNL189W	YNL223W	YNL271C	YNL298W	YNL307C	YOR018W	YOR101W	YOR160W	YOR231W	YOR233W	YOR267C	YOR360C	YPL026C	YPL124W	YPL141C	YPL209C	YPL240C	YPR111W	YPR119W	
YAR023C	YDL217C	YHL048W	
YAR027W	YAL023C	YAR028W	YBR106W	YBR135W	YBR159W	YCL073C	YDL198C	YDR406W	YEL041W	YEL063C	YGL129C	YGR014W	YGR060W	YGR284C	YHR048W	YIL004C	YIL016W	YIL111W	YIR033W	YJL002C	YJL093C	YJR040W	YKL196C	YKR105C	YLR018C	YLR214W	YML002W	YML038C	YMR149W	YMR264W	YMR279C	YNL125C	YOL030W	YOL156W	YOR273C	YPL094C	YPR128C	
YAR028W	YAR027W	YBR159W	YDR331W	YGL104C	YGR055W	YHR026W	YJL219W	YML067C	YML129C	YPL264C	YPR128C	
YAR031W	YBR069C	YBR217W	YCL025C	YCR030C	YDL054C	YGL053W	YHR110W	YJR015W	YJR091C	YLL028W	
YAR033W	YGL051W	YGR260W	YHL048W	YIL109C	YKL174C	YLL028W	YPL076W	YPR198W	
YAR035W	YCR005C	YLR295C	YLR381W	YLR447C	
YAR042W	YAL026C	YBR079C	YBR143C	YCR017C	YDL019C	YDL040C	YDR062W	YDR137W	YER120W	YGL055W	YGR192C	YHL031C	YHR001W	YHR195W	YIL044C	YIL074C	YJR145C	YKL212W	YLR119W	YLR191W	YLR229C	YLR397C	YML069W	YML105C	YML125C	YMR047C	YMR149W	YMR202W	YOR096W	YOR361C	YPR080W	YPR165W	
YAR050W	YCR032W	YHR211W	
YAR061W	YJR086W	YMR182C	
YAR062W	YMR108W	
YAR064W	YBR109C	YGL070C	
YAR066W	YDR074W	YMR047C	
YAR068W	YFR024C-A	
YAR071W	YAL062W	YBR093C	YCR038C	YFR055W	YGL245W	YLR453C	
YBL001C	YDR510W	YER067W	YMR060C	YNL189W	YPL068C	
YBL002W	YAR007C	YBL003C	YBL046W	YBR009C	YBR010W	YBR060C	YBR114W	YBR245C	YBR274W	YCL066W	YCR043C	YDL095W	YDL156W	YDL213C	YDR044W	YDR075W	YDR121W	YDR224C	YDR225W	YDR496C	YER091C	YER142C	YER148W	YGL035C	YGL097W	YGL112C	YGL150C	YGL207W	YGL241W	YGR054W	YGR067C	YGR252W	YGR275W	YHL007C	YHR118C	YHR197W	YIL035C	YIL076W	YIL126W	YJL020C	YJR010C-A	YJR090C	YKL089W	YKL213C	YKR001C	YKR048C	YLR074C	YLR133W	YLR320W	YLR385C	YLR455W	YML065W	YML069W	YMR036C	YMR044W	YMR072W	YMR075W	YMR091C	YNL030W	YNL068C	YNL088W	YNL157W	YNL201C	YNL261W	YNL262W	YOL006C	YOL012C	YOL054W	YOL087C	YOL108C	YOR116C	YOR207C	YOR304W	YPL001W	YPL082C	YPR010C	YPR161C	YPR162C	YPR175W	YPR190C	
YBL003C	YAL007C	YAL011W	YBL002W	YBL046W	YBL052C	YBR009C	YBR010W	YBR017C	YBR049C	YBR060C	YBR245C	YBR247C	YCR028C-A	YCR057C	YCR087C-A	YDL002C	YDL014W	YDL019C	YDL051W	YDL070W	YDL095W	YDL105W	YDL188C	YDL208W	YDR044W	YDR052C	YDR075W	YDR083W	YDR174W	YDR190C	YDR207C	YDR224C	YDR225W	YDR303C	YDR463W	YEL012W	YEL018W	YER092W	YER116C	YER147C	YER148W	YER165W	YFL013C	YFL024C	YFR013W	YGL035C	YGL097W	YGL150C	YGL207W	YGL227W	YGL241W	YGL252C	YGR250C	YGR252W	YGR275W	YHL024W	YHL034C	YHR090C	YHR099W	YHR118C	YHR193C	YIL026C	YIL035C	YIL043C	YIL056W	YIL076W	YIL148W	YIL173W	YJL033W	YJL034W	YJL047C	YJL081C	YJL138C	YJR010C-A	YJR052W	YJR082C	YJR145C	YKL089W	YKR048C	YLR022C	YLR033W	YLR385C	YLR432W	YML069W	YML103C	YMR044W	YMR072W	YMR223W	YMR284W	YNL030W	YNL031C	YNL059C	YNL088W	YNL178W	YNL201C	YNL209W	YNL262W	YNL290W	YOL004W	YOL012C	YOL051W	YOL054W	YOL059W	YOL094C	YOR058C	YOR061W	YOR207C	YOR217W	YOR244W	YOR290C	YPL001W	YPL032C	YPL082C	YPL090C	YPL128C	YPL153C	YPR008W	YPR161C	
YBL004W	YBL038W	YBR009C	YBR143C	YBR247C	YBR251W	YCL059C	YCR057C	YDL111C	YDL148C	YDL213C	YDR060W	YDR280W	YDR449C	YER082C	YER100W	YGR090W	YGR220C	YHR089C	YHR196W	YIL019W	YJL109C	YJL124C	YJR002W	YLR074C	YMR186W	YNL110C	YNL271C	YNL284C	YOL010W	YOL139C	YOR078W	YOR310C	YPL043W	YPR137W	YPR144C	
YBL005W	YBR149W	YBR179C	YDR176W	YER154W	YGL013C	YJL097W	YLR056W	YNL121C	YOR153W	YPL240C	
YBL005W-A	YDL003W	YDL106C	
YBL005W-B	YDR510W	
YBL006C	YCR020W-B	YDL020C	YDR303C	YDR489W	YER083C	YGL020C	YGR275W	YHR200W	YIL126W	YMR033W	YMR091C	YPL240C	
YBL007C	YBL061C	YBR023C	YBR084C-A	YBR143C	YBR205W	YCL034W	YCR009C	YCR030C	YCR088W	YDL020C	YDL191W	YDL214C	YDR025W	YDR054C	YDR069C	YDR172W	YDR388W	YEL003W	YEL054C	YER125W	YER133W	YFR024C-A	YGL103W	YGL104C	YGL153W	YGR040W	YGR078C	YGR229C	YGR268C	YHR007C	YHR016C	YHR079C	YHR114W	YHR135C	YHR142W	YIL002C	YIL095W	YIR006C	YJL004C	YJL020C	YJL095W	YJL106W	YJL151C	YJL191W	YJL201W	YJR075W	YKL079W	YKR001C	YKR030W	YLL050C	YLR026C	YLR064W	YLR078C	YLR150W	YLR200W	YLR248W	YLR325C	YLR330W	YLR337C	YLR342W	YLR435W	YLR448W	YML016C	YML032C	YML094W	YMR092C	YMR253C	YNL020C	YNL084C	YNL094W	YNL106C	YNL138W	YNL152W	YNL153C	YNL154C	YNL238W	YNL243W	YNL271C	YOL006C	YOR035C	YOR181W	YOR284W	YOR351C	YPL129W	YPL141C	YPL153C	YPL240C	YPL246C	YPR102C	YPR120C	YPR135W	YPR159W	YPR171W	
YBL008W	YAL013W	YAL021C	YBR009C	YBR010W	YBR088C	YBR195C	YBR215W	YBR289W	YCR077C	YDL017W	YDL020C	YDR052C	YDR323C	YDR359C	YDR378C	YDR432W	YEL044W	YER082C	YER161C	YGL207W	YGR063C	YGR140W	YHR041C	YIR033W	YJL006C	YJL046W	YJL115W	YJL124C	YJL176C	YJR140C	YKL049C	YKL113C	YKL139W	YKL160W	YKR082W	YKR101W	YLR103C	YLR226W	YLR399C	YLR418C	YML069W	YML102W	YML112W	YMR005W	YMR127C	YMR168C	YMR231W	YNL098C	YNL107W	YNL147W	YNL148C	YNR052C	YOR026W	YOR038C	YOR080W	YOR141C	YOR249C	YOR290C	YPL042C	YPL153C	YPR018W	YPR070W	
YBL009W	YGL127C	
YBL010C	YHR082C	YKL171W	YKL193C	YKR022C	YLR424W	YNL154C	YNL317W	
YBL011W	YBL016W	YDL101C	YDL179W	YDR137W	YEL002C	YER083C	YFL033C	YFR014C	YGL008C	YGL180W	YGR157W	YHL007C	YHR135C	YJL057C	YJL095W	YJL187C	YKL116C	YKR067W	YLR268W	YMR272C	YNL289W	YNL307C	YOL001W	YOL113W	YOR198C	YOR233W	YOR267C	YOR311C	YPL031C	YPR124W	
YBL013W	YBR160W	YPR119W	
YBL014C	YDL042C	YER148W	YHL004W	YHL007C	YHR135C	YJL025W	YKL125W	YLR141W	YML043C	YMR236W	YNL154C	YOR158W	YPR120C	
YBL015W	YJR035W	YJR068W	YMR059W	YOR023C	YPR110C	
YBL016W	YAL034C	YAL040C	YBL011W	YBL023C	YBL055C	YBL057C	YBR055C	YBR072W	YBR083W	YBR200W	YBR259W	YCL027W	YDL070W	YDL153C	YDL159W	YDL173W	YDR034C-C	YDR103W	YDR120C	YDR152W	YDR153C	YDR171W	YDR225W	YDR264C	YDR266C	YDR388W	YDR439W	YDR440W	YDR469W	YDR480W	YEL032W	YEL050C	YEL053C	YER020W	YER075C	YER082C	YER098W	YER122C	YER151C	YFL023W	YFR039C	YGL055W	YGL057C	YGL082W	YGL099W	YGL158W	YGL178W	YGR027W-A	YGR040W	YGR237C	YHL019C	YHR005C	YHR084W	YHR117W	YHR131C	YHR168W	YHR214C-C	YIL169C	YJL117W	YJL157C	YJR014W	YKL064W	YKL081W	YLR003C	YLR192C	YLR259C	YLR310C	YLR362W	YLR394W	YLR451W	YLR452C	YML045W-A	YMR052W	YMR078C	YMR186W	YMR199W	YMR232W	YMR235C	YMR262W	YNL053W	YNL054W-A	YNL098C	YNL135C	YNL136W	YNL186W	YNL227C	YNL246W	YNL271C	YNL284C-A	YNL293W	YNR019W	YNR050C	YOL016C	YOL023W	YOL103W-A	YOL127W	YOL130W	YOR141C	YOR151C	YOR212W	YOR276W	YPL049C	YPL133C	YPL146C	YPL256C	YPL257W-A	YPR086W	YPR115W	YPR137C-A	YPR139C	YPR158C-C	YPR158W-A	
YBL017C	YDL097C	YDR432W	YDR484W	YEL002C	YEL031W	YFL026W	YGL167C	YGL206C	YGR167W	YIL173W	YJL029C	YJL053W	YJL154C	YJL222W	YLR039C	YMR123W	YOL018C	YOR089C	YOR181W	YPL049C	YPL154C	YPL195W	YPR079W	
YBL018C	YAL033W	YBR167C	YBR257W	YHR041C	YLR145W	YNL282W	
YBL019W	YBR088C	YBR252W	YCR020W-B	YCR028C-A	YEL009C	YER142C	YJR035W	YKL114C	YML021C	YML032C	YML095C	YMR156C	YMR201C	YPL022W	
YBL020W	YDL140C	YDR170C	YFL039C	YGL011C	YKR037C	YNL048W	YNL271C	YPR086W	
YBL021C	YDL185W	YGL045W	YGL237C	YHL006C	YHR187W	YKL093W	YKL109W	YLR200W	YML048W	YMR081C	YOR358W	
YBL022C	YAL021C	YBR084W	YCR052W	YDL040C	YDR086C	YER017C	YGR040W	YHR013C	YIL061C	YLR180W	YLR340W	YML029W	YMR089C	YMR091C	YNR052C	YOR136W	
YBL023C	YAR007C	YBL016W	YBR126C	YBR202W	YCL016C	YCL061C	YDL017W	YDL042C	YDL171C	YDR013W	YDR052C	YDR217C	YDR489W	YEL032W	YGL201C	YGR040W	YHR191C	YIL150C	YJL072C	YJL194W	YJR046W	YLL004W	YLR002C	YLR103C	YLR274W	YNL261W	YNL262W	YNL307C	YOL001W	YOR080W	YOR196C	YPL001W	YPL150W	YPR019W	
YBL024W	YBR084W	YDL014W	YDL201W	YDL214C	YDR165W	YDR247W	YDR381W	YDR382W	YEL003W	YGL158W	YGL180W	YGR040W	YGR078C	YGR092W	YGR237C	YHR082C	YHR135C	YIL035C	YIL070C	YJL095W	YKL101W	YKL116C	YLR096W	YLR150W	YLR200W	YML094W	YNL153C	YNL154C	YNL284C	YNL289W	YNL307C	YOL113W	YOL115W	YOR001W	YPL150W	YPL153C	YPL256C	
YBL025W	YDL113C	YER148W	YGR143W	YGR166W	YHR200W	YLR141W	YMR270C	YPL240C	
YBL026W	YAR003W	YBL066C	YBR055C	YCR020C-A	YCR066W	YCR077C	YDL097C	YDL160C	YDL175C	YDR166C	YDR378C	YDR381W	YDR440W	YDR473C	YEL015W	YER025W	YER029C	YER112W	YER146W	YER165W	YER172C	YGL173C	YGL185C	YGL234W	YGR074W	YGR075C	YGR077C	YGR091W	YGR158C	YHR165C	YIL048W	YIL066C	YIL132C	YJL124C	YJL140W	YJL157C	YJR022W	YKL173W	YLL036C	YLR039C	YLR074C	YLR117C	YLR120C	YLR126C	YLR128W	YLR264W	YLR275W	YLR438C-A	YMR066W	YMR207C	YMR237W	YMR268C	YNL118C	YNL147W	YNL264C	YNL287W	YOL102C	YOL149W	YOL163W	YOR017W	YOR043W	YOR159C	YOR167C	YOR191W	YOR308C	YPL042C	YPL115C	YPL119C	YPL249C	YPL249C-A	YPR032W	YPR178W	YPR184W	
YBL027W	YAL013W	YCL029C	YDR510W	
YBL029W	YKR036C	
YBL030C	YBR017C	YBR085W	YDR212W	YDR328C	YGL137W	YGL167C	YGL195W	YHR082C	YHR133C	YIL142W	YJL014W	YKR026C	YLR268W	YMR056C	YNL083W	
YBL031W	YGL158W	YGL216W	YGR218W	YLR293C	
YBL032W	YAL029C	YBL072C	YBR084W	YDR025W	YER165W	YFR003C	YFR012W	YGL049C	YGL105W	YGL173C	YGL180W	YGL245W	YGR162W	YHR135C	YHR216W	YIL069C	YJR145C	YKL113C	YLR150W	YLR175W	YLR363W-A	YLR432W	YML024W	YML105C	YML117W	YMR125W	YMR142C	YMR310C	YNL005C	YNL030W	YNL112W	YOL001W	YOL139C	YOR209C	YPL090C	YPL198W	YPL237W	YPL249C-A	YPL259C	YPR102C	
YBL033C	YDL020C	YPR172W	
YBL034C	YDL122W	YDR016C	YDR330W	YDR356W	YEL003W	YEL061C	YER016W	YER151C	YER177W	YFL037W	YGL173C	YGR078C	YGR113W	YKL193C	YLR200W	YML094W	YML124C	YNL118C	YNL153C	YNR003C	
YBL035C	YAL005C	YAR007C	YBR084W	YBR087W	YDL058W	YDL229W	YDR054C	YDR082W	YER016W	YIL150C	YIR008C	YKL045W	YKL210W	YLR432W	YNL102W	YNL290W	YNR052C	YOL094C	YOR217W	YPL090C	YPL106C	YPL211W	YPL240C	
YBL036C	YDR023W	YDR226W	YDR342C	YDR343C	YGR087C	YGR185C	YLR150W	YMR319C	YOL078W	YPL153C	
YBL037W	YJL084C	YJR005W	YJR058C	YKR026C	YNL118C	YNL265C	YNL307C	YOL062C	
YBL038W	YBL004W	YCL014W	YCR046C	YDR164C	YDR237W	YDR296W	YDR322W	YDR462W	YER155C	YGL058W	YGR033C	YGR093W	YGR220C	YJL005W	YJL063C	YJL176C	YJL200C	YJR138W	YKR006C	YKR085C	YLR189C	YLR399C	YLR439W	YML025C	YMR024W	YNL005C	YNL284C	YOL027C	YOR150W	YOR204W	YOR290C	YPR100W	
YBL039C	YBL105C	YBR031W	YBR084C-A	YCR031C	YDL055C	YDL191W	YDR260C	YDR388W	YDR394W	YDR510W	YFR004W	YFR031C-A	YFR034C	YGL022W	YGL048C	YGL081W	YGR124W	YGR252W	YGR262C	YHR027C	YHR200W	YIL075C	YIL094C	YJL030W	YJL138C	YJL177W	YJR103W	YJR109C	YJR123W	YKL029C	YKL196C	YKR059W	YLR180W	YML073C	YML085C	YMR012W	YMR024W	YOL001W	YOR117W	YOR133W	YOR151C	YOR261C	YOR388C	YPL070W	YPL090C	YPL220W	
YBL040C	YCR067C	YDR077W	YDR331W	YDR414C	YEL003W	YEL022W	YEL063C	YGL233W	YGR060W	YHR079C	YJR010C-A	YLR026C	YMR215W	YNL153C	YNR026C	YOL020W	YPR156C	YPR183W	
YBL041W	YCR073C	YDL020C	YDL147W	YDL188C	YER012W	YER094C	YER105C	YFR050C	YGL011C	YGR135W	YGR253C	YHR200W	YIL007C	YJL001W	YML092C	YMR314W	YOL038W	YOR157C	YOR362C	YPR103W	
YBL042C	YBR021W	YER021W	YJL062W	YLR039C	YNL121C	
YBL043W	YBL100W-A	YDR099W	
YBL044W	YJL159W	YLR074C	YMR224C	YMR304W	
YBL045C	Q0105	YDL179W	YDR339C	YDR388W	YDR529C	YEL024W	YGL137W	YGR183C	YIL061C	YJL166W	YKL095W	YLR090W	YLR132C	YLR442C	YML028W	YML064C	YMR036C	YMR047C	YMR059W	YNL118C	YNL177C	YOR125C	YPL204W	YPR054W	YPR191W	
YBL046W	YBL002W	YBL003C	YDL112W	YDR075W	YDR224C	YDR225W	YDR293C	YGR063C	YML010W	YNL201C	YPR040W	
YBL047C	YBL061C	YBR023C	YBR059C	YBR109C	YCR030C	YDL127W	YDL161W	YDL179W	YDR192C	YDR348C	YER125W	YFR014C	YFR031C-A	YGR241C	YHR030C	YHR118C	YHR135C	YHR142W	YIR006C	YJL148W	YJL187C	YJL194W	YJR075W	YLL039C	YLR330W	YLR342W	YNL084C	YNL124W	YNL233W	YNL243W	YNL298W	YOL001W	YOL054W	YOL087C	YPL141C	YPL153C	YPL204W	
YBL049W	YCL039W	YDR255C	YGL227W	YGR172C	YHL010C	YIL017C	YIL034C	YIL097W	YIL142W	YJL014W	YJR091C	YMR135C	
YBL050W	YAL030W	YBL078C	YBR080C	YBR200W	YDL014W	YDR189W	YDR468C	YGL095C	YGL098W	YGL212W	YGL223C	YGR009C	YHL031C	YHR079C	YJR063W	YKL196C	YKR068C	YLR026C	YLR078C	YLR093C	YLR268W	YML001W	YMR197C	YOL018C	YOR036W	YOR075W	YOR106W	YOR198C	YOR216C	YPL232W	
YBL051C	YAR008W	YBR136W	YDL047W	YEL003W	YFR040W	YGL127C	YGR078C	YIL151C	YKR059W	YKR096W	YLR200W	YML094W	YMR186W	YNL271C	YOR368W	YPL153C	YPL204W	YPL235W	YPL240C	
YBL052C	YAL011W	YBL003C	YBR010W	YBR274W	YDR121W	YDR334W	YDR485C	YGL207W	YGR252W	YGR270W	YJR082C	YKR101W	YLR455W	YML041C	YNL258C	YOL012C	YOR064C	YPL129W	YPR031W	
YBL054W	YDL147W	YDR363W-A	YDR510W	YFR010W	YNL118C	
YBL055C	YBL016W	YDR280W	YDR477W	YFR014C	YGL180W	YHR135C	YJL164C	YNL154C	YOR052C	YPL209C	
YBL056W	YBR097W	YBR247C	YDL059C	YDL060W	YDL145C	YDR071C	YDR076W	YER089C	YGR205W	YGR240C	YHL030W	YIL147C	YLR240W	YNL250W	YOR020C	YOR086C	YOR208W	YPL075W	YPL204W	
YBL057C	YBL016W	YDR394W	YEL037C	YER021W	YHR082C	YJL164C	YJL187C	YMR276W	YNL154C	
YBL058W	YBR114W	YBR223C	YDL020C	YDL126C	YDL190C	YDR295C	YDR332W	YDR388W	YEL061C	YER133W	YFL044C	YHR064C	YJL092W	YJL115W	YJL164C	YJR059W	YJR098C	YKL213C	YLR377C	YML064C	YMR048W	YMR078C	YMR223W	YNL155W	YNL273W	YOL001W	YOR342C	YPL047W	YPL133C	YPL240C	YPR168W	
YBL059W	YCR099C	YGL070C	YJR091C	
YBL060W	YBR159W	YJL047C	YMR214W	
YBL061C	YBL007C	YBL047C	YBL067C	YBL069W	YBL072C	YBR023C	YBR234C	YCR009C	YDL029W	YDL044C	YDL223C	YDR129C	YDR207C	YDR245W	YDR247W	YDR377W	YDR388W	YDR477W	YEL015W	YEL031W	YER096W	YER111C	YFL036W	YFR019W	YGL073W	YGL084C	YGL180W	YGR214W	YGR229C	YHR010W	YHR030C	YHR082C	YHR107C	YHR135C	YIL007C	YIL084C	YJL020C	YJL095W	YJL099W	YJL148W	YJL164C	YJL187C	YJR073C	YJR118C	YKL079W	YKL126W	YKL176C	YLL043W	YLR087C	YLR110C	YLR268W	YLR330W	YLR337C	YLR342W	YLR370C	YLR425W	YLR432W	YML115C	YMR089C	YMR116C	YMR190C	YMR242C	YMR307W	YNL079C	YNL154C	YNL233W	YNL271C	YNL289W	YNL298W	YNL322C	YNL330C	YNR051C	YOR035C	YOR326W	YPL131W	YPL193W	YPR080W	
YBL063W	YDR356W	YEL061C	YFL037W	YIL061C	YMR016C	YPR141C	
YBL064C	YDR069C	YDR488C	YFR014C	YHR079C	YHR082C	YKL101W	YLR318W	YNL154C	YOL001W	
YBL066C	YBL026W	YDR099W	YDR162C	YDR247W	YEL015W	YGR117C	YJL141C	YML091C	YPL026C	
YBL067C	YBL061C	YER030W	YHR082C	YJL203W	YML105C	YOL087C	
YBL068W	YER099C	YHR030C	YNL124W	YOL061W	
YBL069W	YBL061C	YGL008C	YHR082C	
YBL071W-A	YAL020C	YCR009C	YDR385W	YDR388W	YEL037C	YGR200C	YIL103W	YKL191W	YLR384C	YLR429W	YOL121C	YOR096W	YPL086C	
YBL072C	YBL032W	YBL061C	YBR009C	YBR023C	YBR079C	YBR247C	YCL059C	YCR057C	YDL020C	YDL148C	YDL213C	YDR091C	YDR328C	YDR429C	YDR449C	YDR510W	YER007C-A	YGL120C	YGL246C	YGR081C	YGR090W	YGR214W	YHL034C	YHR169W	YHR196W	YIL161W	YJL124C	YKL067W	YLR192C	YLR330W	YML056C	YMR047C	YMR229C	YMR309C	YNL055C	YNL207W	YNL308C	YOL010W	YOL123W	YOL139C	YOR056C	YOR078W	YOR310C	YOR361C	YPL012W	YPL204W	YPR144C	
YBL074C	YDL208W	YDL214C	YDR283C	YER029C	YGR074W	YHR165C	YJL072C	YKL173W	YLR347C	YPR182W	
YBL075C	Q0160	YAL005C	YBR247C	YCR043C	YDL095W	YDR044W	YDR128W	YDR449C	YEL037C	YER022W	YER103W	YGL130W	YGR104C	YIL004C	YJL061W	YJR032W	YKL088W	YKR072C	YLL024C	YLL060C	YLR026C	YLR310C	YLR320W	YLR325C	YLR345W	YLR362W	YMR123W	YNL025C	YNL064C	YNL124W	YNL189W	YNL215W	YNL250W	YNL293W	YOR027W	YOR181W	YOR250C	YPL042C	YPL240C	YPR119W	
YBL076C	YAL043C	YBR055C	YBR058C	YBR109C	YBR123C	YDL100C	YDR238C	YDR328C	YDR510W	YFR052W	YHR019C	YKL029C	YLR016C	YLR060W	YNL244C	YOR080W	YPL235W	YPR110C	
YBL078C	YBL050W	YFR014C	YGL180W	YHR082C	YHR135C	YHR171W	YIL004C	YLR093C	YLR268W	YLR295C	YNL223W	YNR007C	YOL001W	YOL082W	YOL083W	YOR100C	YOR106W	
YBL079W	YDL088C	YDL116W	YER009W	YER083C	YER105C	YGL020C	YGL092W	YGL106W	YGR037C	YJL061W	YKL057C	YKL068W	YKR082W	YLR018C	YLR079W	YLR335W	YLR429W	YMR047C	YMR129W	YMR153W	YMR190C	YMR235C	YOR098C	YPL075W	YPL256C	YPR119W	
YBL080C	YCR106W	YMR104C	
YBL081W	YDL167C	YKL113C	YOR167C	YPL153C	YPR173C	
YBL082C	YAL023C	YBR193C	YDL095W	YDR517W	YEL002C	YFL031W	YGL022W	YGL070C	YGL084C	YGL167C	YGL203C	YGL226C-A	YHR079C	YJL002C	YJR117W	YKL210W	YNL048W	YNL322C	YOR085W	
YBL084C	YAL032C	YBR054W	YBR087W	YBR135W	YBR160W	YDL008W	YDL028C	YDR054C	YDR118W	YDR260C	YDR311W	YFL009W	YFR036W	YGL003C	YGL116W	YGL240W	YHR007C	YHR166C	YIR025W	YJL030W	YKL022C	YKL028W	YKL166C	YLR005W	YLR079W	YLR102C	YLR127C	YLR432W	YMR001C	YNL172W	YNL289W	YOR242C	YOR249C	YPL203W	YPR056W	
YBL085W	YBR195C	YBR200W	YBR238C	YDL150W	YDL156W	YDR085C	YDR239C	YER114C	YER124C	YER158C	YER165W	YGL097W	YHL007C	YIL118W	YIR029W	YJL164C	YJR056C	YJR113C	YKR055W	YLR086W	YLR144C	YLR229C	YML109W	YMR032W	YMR224C	YMR284W	YNL078W	YOL070C	YPR171W	
YBL086C	YDL182W	YJR040W	YLR045C	YNL154C	YNL289W	
YBL087C	YAL024C	YBR142W	YCL059C	YDL171C	YDR012W	YDR361C	YDR496C	YER103W	YER110C	YER148W	YFR001W	YFR034C	YGL227W	YGR103W	YHR052W	YHR084W	YJL130C	YJR010C-A	YJR123W	YKL104C	YKL117W	YML073C	YNL209W	YNL298W	YOL077C	YOL098C	YOR133W	YOR206W	YPL131W	YPL208W	YPL211W	
YBL088C	YAL019W	YAR007C	YBR009C	YBR087W	YBR097W	YBR136W	YBR275C	YDL059C	YDL101C	YDL160C	YDL220C	YDR069C	YDR076W	YDR113C	YDR369C	YDR499W	YER095W	YHR119W	YJL115W	YLR288C	YLR318W	YLR453C	YML058W	YML061C	YMR190C	YMR224C	YNL216W	YNL312W	YOL090W	YOR144C	YPL002C	YPL065W	YPL110C	YPL153C	YPL194W	YPR018W	
YBL089W	YBR068C	YJR091C	YLR325C	
YBL090W	Q0250	Q0275	YBR251W	YDL040C	YHL004W	YHR013C	YIL070C	YIL093C	YJL063C	YPL013C	YPR125W	
YBL091C	YLR244C	YML010W	YNL290W	
YBL091C-A	YER120W	YOL113W	
YBL092W	YDR026C	YDR087C	YDR398W	YDR510W	YGL099W	YHR052W	YHR066W	YKL014C	YNL124W	
YBL093C	YBR193C	YBR253W	YCR081W	YDL005C	YDL140C	YDR232W	YDR308C	YDR381W	YDR443C	YDR477W	YER022W	YER111C	YGL025C	YGL035C	YGL127C	YGL151W	YGR104C	YGR198W	YHR041C	YHR058C	YHR121W	YHR147C	YKL129C	YLR071C	YLR150W	YLR182W	YML007W	YMR109W	YMR112C	YNL236W	YNR010W	YOL051W	YOL135C	YOR014W	YOR140W	YOR174W	YPL042C	YPL129W	YPL240C	YPR070W	YPR168W	
YBL095W	YBR162C	YJL187C	YLR453C	
YBL097W	YDL003W	YDR309C	YDR325W	YDR388W	YFR031C	YGR135W	YHL002W	YLR086W	YLR272C	YLR373C	
YBL098W	YDL226C	YOR209C	
YBL099W	Q0080	Q0085	Q0130	YAL021C	YCR063W	YDR322C-A	YGR281W	YJL180C	YJR121W	YLR052W	YNL098C	YNL315C	YNR052C	YPL078C	YPR024W	
YBL100W-A	YBL043W	YNL229C	
YBL101C	YAL043C	YER125W	YGR166W	YGR229C	YJL062W	YJL203W	YLR330W	YNL192W	YOR124C	
YBL102W	YBR164C	YDR137W	YDR414C	YDR495C	YEL003W	YEL031W	YER083C	YFL058W	YGL005C	YGL008C	YGL020C	YGL137W	YGL167C	YGR068C	YHL031C	YIL076W	YLR026C	YLR039C	YLR083C	YLR262C	YLR453C	YML071C	YMR272C	YMR292W	YNL041C	YNL051W	YOL018C	YOR036W	YOR216C	
YBL103C	YAL005C	YBR010W	YBR112C	YDL229W	YDR099W	YDR162C	YER177W	YFR021W	YHR079C	YLL024C	YMR227C	YOL067C	YOL108C	YPL240C	
YBL104C	YDL229W	YDR316W	YER029C	YER172C	YGL190C	YJL062W	YMR186W	YNL054W	YOR080W	YPL106C	YPL240C	YPL259C	
YBL105C	YAL023C	YAL032C	YBL039C	YBR045C	YBR160W	YBR166C	YCL027W	YCR017C	YCR020W-B	YDL006W	YDL055C	YDL160C	YDL240W	YDR017C	YDR217C	YDR356W	YDR436W	YEL002C	YEL034W	YER016W	YER111C	YER118C	YER133W	YER165W	YER167W	YER177W	YGL022W	YGL035C	YGL095C	YGL178W	YGR221C	YGR229C	YGR238C	YGR254W	YGR282C	YHR030C	YHR061C	YHR070W	YHR158C	YHR206W	YIL084C	YIL105C	YIL126W	YIL143C	YJL002C	YJL020C	YJL062W	YJL095W	YJL128C	YJR075W	YJR110W	YJR143C	YKL126W	YKL203C	YLL021W	YLR150W	YLR234W	YLR305C	YLR332W	YLR342W	YLR425W	YLR433C	YML016C	YML109W	YMR022W	YMR113W	YMR149W	YMR219W	YMR307W	YNL047C	YNL088W	YNL154C	YNL188W	YNL232W	YNL271C	YNR052C	YOL078W	YOL100W	YOL105C	YOR008C	YOR231W	YOR257W	YPL151C	YPL161C	YPL256C	YPR106W	YPR119W	YPR120C	YPR154W	YPR159W	YPR165W	
YBL106C	YAR018C	YBR102C	YFL013C	YGR009C	YGR092W	YGR172C	YHR023W	YHR161C	YIL033C	YIL118W	YJL140W	YKL117W	YLR206W	YLR423C	YNL094W	YOR197W	YOR326W	YPL174C	YPR032W	
YBL107C	YML116W	YPL240C	
YBL111C	YIL069C	
YBL113C	YLR348C	
YBR001C	YBR109C	YBR127C	YDR001C	YDR099W	YDR171W	YFR014C	YGL106W	
YBR002C	YER016W	YHR007C	YHR030C	YHR107C	YMR101C	YNL271C	YNL322C	
YBR003W	YER022W	YJR022W	YPL188W	
YBR004C	YLR082C	YPL055C	
YBR005W	YDR003W	YDR414C	
YBR006W	YDR382W	YKL023W	
YBR007C	YMR127C	
YBR008C	YKL007W	YML007W	YMR047C	
YBR009C	YAL007C	YBL002W	YBL003C	YBL004W	YBL008W	YBL072C	YBL088C	YBR010W	YBR034C	YBR049C	YBR060C	YBR083W	YBR084W	YBR114W	YBR115C	YBR189W	YBR245C	YCL030C	YCL040W	YCR043C	YCR084C	YDL002C	YDL042C	YDL058W	YDL070W	YDL095W	YDR025W	YDR044W	YDR138W	YDR174W	YDR190C	YDR224C	YDR225W	YDR227W	YDR300C	YDR303C	YDR310C	YDR332W	YDR356W	YDR386W	YDR499W	YEL046C	YEL056W	YER065C	YER075C	YER093C	YER110C	YER116C	YER148W	YER164W	YFL024C	YFL037W	YFR006W	YFR013W	YFR037C	YGL019W	YGL030W	YGL049C	YGL097W	YGL150C	YGL190C	YGL195W	YGL207W	YGR063C	YGR116W	YGR170W	YGR240C	YGR252W	YGR274C	YGR275W	YHL025W	YHL034C	YHR118C	YHR200W	YIL035C	YIL070C	YIL076W	YIL126W	YIL131C	YIL133C	YJL047C	YJL081C	YJL115W	YJL130C	YJL222W	YJR109C	YJR132W	YJR138W	YJR145C	YKL029C	YKL049C	YKL067W	YKL139W	YKR048C	YKR054C	YKR101W	YLL022C	YLR029C	YLR074C	YLR075W	YLR106C	YLR141W	YLR180W	YLR239C	YLR247C	YLR320W	YLR321C	YLR325C	YLR340W	YLR357W	YLR381W	YLR383W	YLR399C	YLR442C	YLR449W	YML010W	YML012W	YML065W	YML069W	YML102W	YMR021C	YMR043W	YMR059W	YMR069W	YMR072W	YMR127C	YMR142C	YMR176W	YMR242C	YMR284W	YMR308C	YNL030W	YNL031C	YNL113W	YNL132W	YNL175C	YNL178W	YNL182C	YNL206C	YOL004W	YOL012C	YOL054W	YOL108C	YOR038C	YOR039W	YOR064C	YOR133W	YOR141C	YOR188W	YOR217W	YOR244W	YOR290C	YOR293W	YOR303W	YPL001W	YPL081W	YPL082C	YPL086C	YPL153C	YPL198W	YPL204W	YPL235W	YPL256C	YPR010C	YPR018W	YPR034W	YPR046W	YPR052C	YPR104C	YPR110C	
YBR010W	YAR003W	YBL002W	YBL003C	YBL008W	YBL052C	YBL103C	YBR009C	YBR017C	YBR087W	YBR111W-A	YBR175W	YBR245C	YBR274W	YCR084C	YCR087C-A	YDL042C	YDL047W	YDL200C	YDR052C	YDR138W	YDR146C	YDR174W	YDR224C	YDR225W	YDR227W	YDR440W	YDR448W	YDR463W	YDR469W	YDR477W	YEL056W	YER110C	YER142C	YER147C	YER161C	YER164W	YFR034C	YFR037C	YGL035C	YGL058W	YGL097W	YGL112C	YGL150C	YGL207W	YGR063C	YGR081C	YGR116W	YGR200C	YGR252W	YHR119W	YIL035C	YIL070C	YIL126W	YJL047C	YJL081C	YJL115W	YJL176C	YKL049C	YKL103C	YKL139W	YKR048C	YLL022C	YLR015W	YLR141W	YLR320W	YLR399C	YLR442C	YLR449W	YML010W	YML058W	YML069W	YMR031C	YMR044W	YMR284W	YMR288W	YMR308C	YMR312W	YNL031C	YNL054W	YNL167C	YNL206C	YNL330C	YOL012C	YOR038C	YOR141C	YOR244W	YOR290C	YPL001W	YPL016W	YPL086C	YPL101W	YPL153C	YPL209C	YPR018W	YPR052C	YPR161C	
YBR011C	YBR109C	YBR217W	YDL203C	YFR031C-A	YGL120C	YGL237C	YHR010W	YHR030C	YIL103W	YIL133C	YJL033W	YJL098W	YJL191W	YJR062C	YKL108W	YKR043C	YLL060C	YLR371W	YLR425W	YML056C	YMR142C	YMR267W	YPL066W	YPL111W	YPL153C	YPL204W	YPR080W	
YBR012W-B	YLR116W	YLR157C-A	YLR373C	
YBR013C	YGR292W	
YBR014C	YBR101C	YBR288C	YDL100C	YJR091C	YPR086W	
YBR015C	YBR023C	YCR009C	YDR388W	YGR260W	YHR030C	YJL095W	YLR026C	
YBR017C	YAR019C	YBL003C	YBL030C	YBR010W	YBR120C	YBR189W	YBR205W	YBR247C	YDL014W	YDL015C	YDL063C	YDL204W	YDR002W	YDR062W	YDR064W	YDR071C	YDR192C	YDR216W	YDR224C	YDR225W	YEL051W	YEL054C	YER110C	YGL092W	YGL105W	YGL122C	YGL172W	YGL195W	YGL256W	YGR005C	YGR119C	YGR282C	YHL030W	YHR089C	YIL124W	YJL130C	YJR077C	YKL009W	YKL068W	YKL120W	YKL212W	YKR046C	YLL018C	YLR293C	YLR340W	YLR426W	YML085C	YMR012W	YMR047C	YMR105C	YMR145C	YMR241W	YMR308C	YNL016W	YNL035C	YNL169C	YNR069C	YOL123W	YOR098C	YOR176W	YOR185C	YOR259C	YOR317W	YOR374W	YPL266W	
YBR018C	YDR009W	YER081W	YGL137W	YHR030C	YKL108W	YMR106C	YNL161W	YPL203W	YPR054W	
YBR019C	YDR009W	YDR432W	YGL252C	YGR063C	YGR116W	YHL019C	YLR055C	YLR170C	YOL001W	YPL203W	YPL240C	
YBR020W	YCL011C	YDR009W	YER081W	YGL244W	YGL253W	YML051W	YMR117C	YNL004W	YNL025C	YPL203W	YPL248C	
YBR021W	YBL042C	YEL021W	YEL063C	YHR042W	YML052W	YOR128C	
YBR023C	YBL007C	YBL047C	YBL061C	YBL072C	YBR015C	YBR038W	YBR057C	YBR077C	YBR234C	YCR009C	YDL029W	YDL033C	YDL090C	YDL117W	YDL223C	YDR129C	YDR245W	YDR388W	YEL036C	YEL044W	YER001W	YER039C	YER111C	YFR019W	YFR036W	YGL084C	YGL200C	YGL212W	YGL240W	YGR135W	YGR229C	YGR282C	YHR030C	YHR077C	YHR107C	YHR123W	YJL095W	YJL099W	YJL148W	YJR013W	YJR073C	YJR076C	YJR117W	YJR118C	YKL041W	YKL079W	YKL104C	YKL194C	YKR020W	YKR027W	YLL039C	YLR087C	YLR110C	YLR242C	YLR314C	YLR330W	YLR337C	YLR342W	YLR370C	YLR388W	YML115C	YMR060C	YMR089C	YMR116C	YMR237W	YMR307W	YNL079C	YNL138W	YNL271C	YNL294C	YNL298W	YNL322C	YNR051C	YOL003C	YOR035C	YOR299W	YOR312C	YOR326W	YPL050C	YPL055C	YPL069C	YPL096C-A	
YBR024W	Q0250	YBR037C	YDL108W	YHL042W	YLL009C	YPR119W	
YBR025C	YBR055C	YBR175W	YBR198C	YDR398W	YGL039W	YGL195W	YHR027C	YHR167W	YHR169W	YKL081W	YLR153C	YML062C	YMR047C	YMR059W	YNL088W	YNL154C	YNL207W	YNL272C	YOL090W	YOL142W	YPL002C	
YBR026C	YDR054C	YIL148W	
YBR028C	YGL059W	YHR135C	YIL144W	YJL164C	YJR059W	YLR447C	
YBR029C	YCR061W	YGL233W	YHR081W	
YBR030W	YAL005C	YDL229W	YGL106W	YLR244C	YMR186W	YPL106C	YPL240C	
YBR031W	YBL039C	YBR142W	YBR205W	YBR247C	YCL059C	YDL018C	YDL055C	YDL148C	YDR060W	YDR091C	YDR101C	YDR170C	YDR365C	YDR510W	YER012W	YER082C	YFR031C-A	YGL171W	YGL246C	YGR103W	YGR214W	YGR281W	YHR169W	YIL161W	YJL033W	YJL109C	YLR175W	YLR185W	YLR347C	YLR424W	YML072C	YMR049C	YNL023C	YNL055C	YNL124W	YNL132W	YNL301C	YOL120C	YOR272W	YPL043W	YPR143W	YPR144C	
YBR033W	YDL049C	
YBR034C	YBR009C	YDL014W	YDR249C	YDR432W	YEL016C	YER017C	YGL122C	YGR159C	YGR165W	YGR181W	YHL034C	YHR089C	YIL061C	YIL079C	YIL091C	YJR022W	YLR315W	YMR125W	YNL004W	YNL030W	YNL078W	YOL123W	YPL063W	
YBR035C	YDL101C	YDL214C	YFL033C	YJR059W	YNL189W	YOR080W	YPL240C	
YBR036C	YAL007C	YAL018C	YBR058C-A	YBR106W	YBR159W	YBR161W	YBR265W	YCL052C	YCR034W	YDL015C	YDL101C	YDL212W	YDR062W	YDR208W	YDR270W	YDR276C	YDR297W	YDR307W	YEL027W	YEL063C	YER026C	YER083C	YER093C	YER116C	YER120W	YGL020C	YGL051W	YGL126W	YGR284C	YHL003C	YHR026W	YHR110W	YHR140W	YIL016W	YIL105C	YIL114C	YJL196C	YJL214W	YJR117W	YKL004W	YKL065C	YKL154W	YKL190W	YKL203C	YLL048C	YLR018C	YLR085C	YLR103C	YLR305C	YLR372W	YML048W	YMR215W	YMR272C	YMR296C	YMR306W	YMR307W	YNL044W	YNL330C	YOL004W	YOR016C	YOR070C	YPL057C	YPL076W	YPL227C	YPL231W	YPL240C	YPL264C	YPR198W	
YBR037C	Q0250	YBR024W	YLL009C	YPL240C	YPR079W	
YBR038W	YBR023C	YBR160W	YHR123W	YPL020C	YPR106W	YPR119W	YPR120C	
YBR039W	YDL029W	YDL047W	YDL059C	YDL145C	YDR168W	YDR523C	YEL056W	YER036C	YER171W	YFR028C	YGL237C	YGR250C	YHR197W	YJR007W	YJR068W	YJR121W	YKR036C	YLR075W	YML058W	YMR059W	YMR106C	YMR186W	YOL087C	YPL078C	YPL256C	YPR024W	
YBR040W	YCL040W	YNL325C	
YBR041W	YBR177C	YCR034W	YDL052C	YDL153C	YDL193W	YGR175C	YGR192C	YGR229C	YHR072W	YIL124W	YJL052W	YJR009C	YKL094W	YKL140W	YKR046C	YLR372W	YML008C	YMR152W	YMR246W	YMR313C	YOR059C	YOR317W	
YBR042C	YER081W	YHL007C	YHR115C	YJL092W	YJL164C	YLR170C	YNL154C	YNL289W	YPR159W	
YBR043C	YGR074W	YGR157W	YJL155C	YNL307C	
YBR044C	YBR221C	YDL093W	YHR042W	YIL069C	YIL126W	YJR010C-A	YJR022W	YKL004W	YKL141W	YKL148C	YLL041C	YLR435W	
YBR045C	YBL105C	YDR103W	YER133W	YGL057C	
YBR047W	YDR238C	YER022W	YJL128C	YPL240C	
YBR048W	YBR247C	YCL059C	YDL148C	YDR510W	YHR196W	
YBR049C	YBL003C	YBR009C	YCR047C	YDR130C	YDR145W	YDR303C	YDR490C	YGL234W	YGR274C	YHR107C	YJR123W	YJR145C	YKR001C	YLR176C	YLR357W	YMR091C	YMR242C	YNL088W	YNL178W	YNL189W	YOL006C	YOR340C	YOR341W	YPL082C	YPR110C	
YBR050C	YBR109C	YDR028C	YDR099W	YER133W	
YBR052C	YBR080C	YDR032C	YDR076W	YGL058W	YLL024C	
YBR054W	YBL084C	YBR159W	YCL038C	YDL013W	YDR190C	YDR381W	YGL022W	YHR072W	YJR010C-A	YJR091C	YKR039W	YLR372W	YML132W	YNL048W	YNR017W	YOR016C	YOR040W	YOR254C	YPL263C	
YBR055C	YAL012W	YBL016W	YBL026W	YBL076C	YBR025C	YBR121C	YBR126C	YBR133C	YBR149W	YBR152W	YCR002C	YCR053W	YDL064W	YDL078C	YDL124W	YDR028C	YDR037W	YDR129C	YDR158W	YDR283C	YDR353W	YDR378C	YDR473C	YEL034W	YER003C	YER029C	YER112W	YER146W	YER165W	YER172C	YFL017W-A	YGR061C	YGR074W	YGR091W	YGR204W	YHR019C	YHR064C	YHR135C	YHR165C	YHR208W	YJL080C	YJL167W	YJR022W	YJR059W	YJR104C	YJR105W	YKL085W	YKL157W	YKL173W	YKL210W	YLL018C	YLL036C	YLR147C	YLR153C	YLR424W	YLR432W	YLR438C-A	YLR446W	YMR012W	YMR105C	YMR120C	YMR205C	YNL147W	YNL154C	YNR011C	YOR120W	YOR159C	YOR308C	YOR335C	YPL004C	YPL028W	YPR082C	YPR160W	YPR178W	YPR182W	
YBR056W	YFR007W	
YBR057C	YBR023C	YBR060C	YCL055W	YDR034C	YDR206W	YGL036W	YGL192W	YGR166W	YIL144W	YJL099W	YKR031C	YLL040C	YLR222C	YMR078C	YNL102W	YPR135W	YPR141C	
YBR058C	YBL076C	YBR112C	YCL016C	YCR073W-A	YDL182W	YDR388W	YEL030W	YGL058W	YGL106W	YGR268C	YHR191C	YIL148W	YKL113C	YKL213C	YKR049C	YMR078C	YMR304W	YMR309C	YOL006C	YOL020W	YOL059W	YOL064C	YOL086C	YOL113W	YOL132W	YOL156W	YOR123C	YPL085W	YPR135W	
YBR058C-A	YBR036C	YBR201W	YDL019C	YDR056C	YDR062W	YDR137W	YDR221W	YDR294C	YEL001C	YEL031W	YER005W	YGL020C	YGL126W	YGR106C	YGR177C	YHR039C	YHR079C	YHR142W	YIL027C	YIR033W	YJL134W	YJR131W	YKL063C	YLR207W	YLR268W	YLR450W	YMR296C	YMR307W	YMR313C	YNL238W	YNL297C	YNR039C	YNR075W	YOL013C	YOR044W	YOR165W	YOR216C	YOR245C	YPR149W	
YBR059C	YBL047C	YCL032W	YCR027C	YDR229W	YDR239C	YDR247W	YDR312W	YDR354W	YER131W	YER144C	YER177W	YFR021W	YFR024C-A	YGL059W	YGL105W	YGL153W	YGL172W	YGL207W	YGL213C	YGL234W	YGR021W	YGR135W	YGR159C	YGR199W	YGR240C	YHR015W	YHR161C	YIL091C	YIL095W	YIL148W	YJL039C	YJL084C	YJR059W	YKL166C	YKR006C	YKR009C	YKR092C	YKR094C	YLL018C	YLR085C	YLR206W	YLR276C	YML014W	YMR144W	YMR222C	YMR250W	YMR297W	YMR304W	YNL027W	YNL227C	YNL272C	YNL277W	YOL068C	YOR054C	YOR239W	YOR257W	YOR329C	YPL106C	YPL203W	YPL223C	YPR033C	
YBR060C	YAL019W	YAL051W	YBL002W	YBL003C	YBR009C	YBR057C	YBR160W	YBR202W	YBR245C	YCL016C	YCL061C	YDL017W	YDL040C	YDL127W	YDR052C	YDR076W	YDR174W	YDR217C	YDR289C	YDR310C	YEL056W	YER016W	YER165W	YER173W	YFR028C	YGL127C	YGL161C	YGL168W	YGL244W	YGR024C	YGR103W	YHR118C	YHR191C	YIL150C	YJL092W	YJL115W	YJL124C	YJL194W	YJR043C	YKL032C	YKL210W	YKR001C	YKR101W	YLL002W	YLL004W	YLR103C	YLR117C	YLR274W	YML032C	YML065W	YMR001C	YMR048W	YMR078C	YMR127C	YMR190C	YMR198W	YMR307W	YNL261W	YNL273W	YNL298W	YNR051C	YOL068C	YOR025W	YOR294W	YPL001W	YPR019W	YPR119W	YPR135W	YPR162C	
YBR061C	YDR383C	YDR461W	YER028C	YGR195W	YGR201C	YGR235C	YGR277C	YHL011C	YHR008C	YHR022C	YHR026W	YHR058C	YHR059W	YJL016W	YJL097W	YJL140W	YJL166W	YMR259C	YNL298W	YPL183C	
YBR062C	YMR083W	
YBR063C	YDR369C	YHL007C	
YBR065C	YDL209C	YDR088C	YDR364C	YDR429C	YER081W	YER172C	YHR165C	YKL081W	YKR048C	YKR086W	YLL026W	YLL036C	YLR117C	YLR424W	YMR146C	YMR186W	YMR213W	YMR309C	YNL192W	YNL250W	YPL004C	YPL151C	YPL213W	YPL240C	YPR080W	YPR101W	YPR182W	
YBR066C	YCR082W	YDR043C	YDR477W	YER027C	YJR091C	YKR015C	
YBR067C	YDR137W	YER151C	YIL027C	YJR073C	YJR091C	YML125C	YMR307W	YNL237W	YOL018C	YPR138C	
YBR068C	YBL089W	YDL212W	YDR046C	YDR354W	YJL129C	YJR001W	YKR050W	YOR133W	
YBR069C	YAR031W	YCR034W	YDL015C	YDL043C	YDL100C	YDL199C	YDR007W	YDR171W	YDR427W	YER026C	YER110C	YGL051W	YGL200C	YGR191W	YGR218W	YGR284C	YHR020W	YHR064C	YHR110W	YJL117W	YJR010C-A	YJR077C	YKL065C	YLR044C	YLR343W	YLR372W	YML048W	YNL064C	YOL109W	YOR016C	YPL151C	YPL233W	YPR108W	YPR198W	
YBR070C	YGL047W	YGL233W	YHR107C	YJL019W	YML024W	
YBR071W	YHL007C	
YBR072W	YBL016W	YBR127C	YDL239C	YDR213W	YDR507C	YER070W	YJL047C	YJR043C	YML064C	YMR083W	YNL189W	YNL313C	YOR159C	YOR267C	YPL169C	YPL226W	YPR056W	YPR161C	
YBR073W	YAL021C	YAL034W-A	YAR007C	YDL003W	YDR217C	YER095W	YER179W	YGL163C	YGL213C	YHL022C	YKL113C	YKR072C	YLR234W	YLR453C	YML032C	YMR001C	YMR284W	YNR052C	YOR290C	
YBR074W	YER081W	YJR091C	YMR083W	
YBR076W	YJL062W	YJR091C	YLR418C	
YBR077C	YBR023C	YDR208W	YGR163W	YGR201C	YJR066W	YKR007W	YKR039W	YLR229C	YML121W	YMR004W	YOR045W	
YBR078W	YDR054C	YDR055W	YHR030C	YJL062W	YKL165C	YLL031C	YNL124W	YOL133W	
YBR079C	YAL016W	YAR042W	YBL072C	YBR143C	YDL005C	YDL019C	YDR064W	YDR091C	YDR429C	YER025W	YER036C	YGL019W	YGL106W	YGL130W	YGR214W	YGR252W	YHL004W	YIL071C	YJR007W	YJR045C	YJR145C	YKL004W	YLR192C	YLR199C	YLR259C	YML085C	YMR146C	YMR186W	YMR309C	YNL243W	YNL244C	YNL289W	YOL087C	YOR039W	YOR052C	YOR061W	YOR096W	YOR361C	YPL001W	YPL031C	YPL081W	YPL237W	YPR016C	YPR041W	YPR086W	YPR116W	
YBR080C	YBL050W	YBR052C	YBR106W	YBR135W	YBR200W	YBR217W	YDL147W	YDL153C	YDR141C	YDR164C	YDR166C	YDR189W	YDR331W	YDR363W-A	YDR427W	YGL054C	YGL137W	YGL223C	YGR005C	YGR198W	YGR209C	YGR262C	YHR072W	YHR081W	YHR088W	YJL062W	YKL009W	YKR068C	YLR043C	YLR207W	YLR262C	YLR268W	YLR459W	YML077W	YML127W	YMR272C	YMR292W	YNL015W	YNL079C	YNL222W	YOL133W	YOR036W	YOR075W	YOR106W	YOR122C	YOR216C	YPL076W	YPL232W	YPR110C	
YBR081C	YAL011W	YAL029C	YBR091C	YBR111W-A	YBR133C	YBR198C	YBR231C	YBR253W	YCL010C	YDR071C	YDR145W	YDR146C	YDR167W	YDR176W	YDR334W	YDR392W	YDR448W	YDR485C	YEL009C	YEL020W-A	YER148W	YER164W	YGL043W	YGL048C	YGL066W	YGL070C	YGL112C	YGL244W	YGL252C	YGR200C	YGR252W	YHR099W	YJL140W	YLR055C	YLR085C	YLR384C	YML007W	YML114C	YMR223W	YMR236W	YMR312W	YNL236W	YOL012C	YOL051W	YOL148C	YOR290C	YPL031C	YPL047W	YPL086C	YPL101W	YPL129W	YPL254W	YPR025C	
YBR082C	YCL016C	YDL008W	YDL040C	YDR059C	YDR177W	YDR529C	YEL037C	YER012W	YER068W	YER116C	YGL058W	YGR229C	YHR013C	YHR191C	YHR193C	YHR200W	YJR075W	YKL010C	YKL034W	YKL210W	YLR320W	YLR342W	YMR078C	YMR190C	YNL209W	YOL115W	YOR294W	YPL037C	YPR103W	
YBR083W	YBL016W	YBR009C	YDR224C	YDR510W	YER109C	YFL009W	YGR040W	YGR121C	YHR084W	YIL033C	YKL101W	YKL126W	YLL039C	YLR362W	YMR164C	YMR199W	YNL098C	YOR212W	YPL049C	
YBR084C-A	YBL007C	YBL039C	YCR057C	YGL246C	YKL135C	YNL298W	YPR016C	
YBR084W	YAL019W	YAL035W	YBL022C	YBL024W	YBL032W	YBL035C	YBR009C	YBR143C	YBR263W	YDL130W	YDR365C	YER036C	YFR031C-A	YGL099W	YGL207W	YGR204W	YGR285C	YHR010W	YHR013C	YHR064C	YHR089C	YKL135C	YKL180W	YLR058C	YLR075W	YLR340W	YLR448W	YML063W	YMR116C	YOL120C	YPL131W	YPL220W	
YBR085W	YBL030C	YBR217W	YCR061W	YDL059C	YDR129C	YDR328C	YER161C	YER171W	YGL167C	YGL237C	YGR262C	YHR002W	YHR135C	YJL173C	YML058W	YMR056C	YOR181W	
YBR086C	YBR087W	YDL209C	YDR510W	YGL180W	YGR142W	YHL007C	YHR082C	YHR135C	YIL026C	YJL059W	YJL106W	YJR045C	YKL130C	YKL212W	YNL154C	YNL194C	YNL307C	YOL113W	YOR233W	YOR267C	YPR086W	
YBR087W	YBL035C	YBL084C	YBL088C	YBR010W	YBR086C	YBR088C	YBR252W	YCL016C	YDL148C	YDL164C	YDR087C	YDR113C	YDR171W	YDR489W	YEL026W	YER173W	YFR027W	YGL065C	YHR122W	YHR191C	YHR197W	YHR205W	YJL039C	YJL090C	YJL115W	YJR068W	YKR030W	YLL004W	YLL018C	YLR007W	YLR079W	YLR103C	YLR150W	YLR223C	YLR383W	YLR390W	YML061C	YML105C	YMR031C	YMR078C	YMR181C	YMR284W	YNL088W	YNL102W	YNL126W	YNL290W	YNL312W	YOL090W	YOL094C	YOR144C	YOR217W	YOR326W	YPL082C	YPL153C	
YBR088C	YBL008W	YBL019W	YBR087W	YBR102C	YBR253W	YBR272C	YCL061C	YCR034W	YCR066W	YCR092C	YDL017W	YDL064W	YDL102W	YDL164C	YDR004W	YDR013W	YDR097C	YDR170C	YDR217C	YDR419W	YDR510W	YER016W	YER041W	YFR027W	YGL058W	YGL087C	YGL233W	YGR155W	YHR007C	YHR031C	YHR081W	YIL035C	YJL092W	YJL115W	YJR006W	YJR043C	YJR068W	YKL113C	YKL213C	YKR101W	YLR032W	YML024W	YML032C	YML056C	YML102W	YMR078C	YMR167W	YNL082W	YNL218W	YNL248C	YNL250W	YNL262W	YNL290W	YNR052C	YOL090W	YOL094C	YOR033C	YOR116C	YOR144C	YOR217W	YPL140C	YPL211W	YPR018W	
YBR089C-A	YAL021C	YAR007C	YBR245C	YCR084C	YDR392W	YER068W	YFR013W	YFR037C	YGL133W	YGL207W	YGR047C	YGR246C	YIL126W	YJL026W	YKR001C	YLL021W	YLR033W	YLR182W	YLR321C	YML010W	YML075C	YMR125W	YNR003C	YOR110W	YOR116C	YOR198C	YOR290C	YOR304W	YPL082C	YPL235W	YPL248C	YPR052C	YPR072W	
YBR090C	YER158C	YHR135C	
YBR091C	YBR081C	YDL217C	YEL020W-A	YGR181W	YHR005C-A	YJL054W	YJR135W-A	YKL002W	YLR288C	YNR017W	YOR297C	YOR334W	
YBR092C	YGR233C	
YBR093C	YAR071W	YCL061C	YDL106C	YKR106W	YLR195C	YML077W	YNL192W	YPL031C	
YBR094W	YBR194W	YCR086W	YDL015C	YDL102W	YDR363W	YDR439W	YEL015W	YER019W	YER041W	YGL127C	YJL115W	YJR043C	YKR009C	YLR234W	YLR264W	YLR373C	YML028W	YMR038C	YMR190C	YNL153C	YNL297C	YOL001W	YOL149W	YOR001W	YOR061W	YOR144C	YOR167C	YPL024W	YPL240C	
YBR095C	YAL013W	YCR009C	YDL074C	YDL076C	YDR207C	YDR388W	YER016W	YER083C	YGL020C	YIL084C	YKL185W	YLR418C	YMR263W	YNL097C	YNL298W	YNL330C	YOL004W	YPL055C	YPL139C	YPL181W	YPR023C	
YBR096W	YEL003W	YIL034C	YIL039W	YNL297C	
YBR097W	YBL056W	YBL088C	YBR128C	YDL074C	YDR369C	YDR388W	YER083C	YER095W	YGL020C	YHR005C	YJL092W	YLR240W	YLR360W	YLR453C	YML032C	YMR224C	YNL243W	YNL250W	YOL115W	YPL055C	YPL120W	
YBR098W	YAL021C	YBR160W	YCR066W	YDL102W	YDL154W	YDR363W	YDR369C	YDR386W	YFR024C-A	YGL058W	YHL022C	YHR014W	YHR016C	YHR154W	YIR002C	YJL092W	YJL115W	YJR043C	YJR057W	YKL113C	YKL114C	YKR082W	YLR103C	YLR234W	YLR320W	YLR373C	YLR383W	YML028W	YML095C	YMR167W	YMR190C	YNL088W	YNR052C	YOL006C	YOR080W	YOR144C	YOR368W	YPL022W	YPL024W	YPL153C	YPR119W	YPR135W	YPR164W	
YBR101C	YAL005C	YBR014C	YBR115C	YDR171W	YGL099W	YHL021C	YJL117W	YKL171W	YKR059W	YLL062C	YLR074C	YLR194C	YMR092C	YMR173W	YOL011W	YPR154W	
YBR102C	YBL106C	YBR088C	YBR135W	YBR160W	YBR200W	YDR027C	YDR164C	YDR166C	YER008C	YFL005W	YGL233W	YGR009C	YHL007C	YHR165C	YIL046W	YIL061C	YIL068C	YIL118W	YJL085W	YJR141W	YKR068C	YLR166C	YLR423C	YML097C	YMR149W	YMR183C	YNR046W	YOR122C	YPL211W	YPR032W	YPR055W	YPR119W	
YBR103W	YAL011W	YAL013W	YBR231C	YCR033W	YCR077C	YDL112W	YDL185W	YDR155C	YDR227W	YDR334W	YDR392W	YDR485C	YEL003W	YEL064C	YGL194C	YGR078C	YGR239C	YGR296W	YHL004W	YIL112W	YJL168C	YJR141W	YKR029C	YLR055C	YLR085C	YLR200W	YLR347C	YLR409C	YLR418C	YML041C	YML094W	YML109W	YMR061W	YMR155W	YMR263W	YMR273C	YNL107W	YNL153C	YNL189W	YOL012C	YOL068C	YOR319W	YPL181W	YPR141C	
YBR105C	YCL039W	YDL082W	YDR171W	YEL054C	YGL227W	YIL097W	YLR259C	YLR340W	YMR047C	YMR061W	YMR135C	YNL085W	YOR151C	YPR010C	
YBR106W	YAR027W	YBR036C	YBR080C	YBR110W	YBR183W	YBR243C	YBR283C	YBR287W	YBR290W	YBR293W	YBR298C	YCL025C	YCL038C	YCR028C	YCR037C	YCR061W	YCR098C	YDL015C	YDL054C	YDL093W	YDL128W	YDL193W	YDR046C	YDR297W	YDR307W	YDR331W	YDR342C	YDR414C	YDR456W	YDR508C	YDR510W	YEL002C	YEL017C-A	YEL027W	YEL063C	YER039C	YER056C	YER060W-A	YER083C	YFL025C	YFL031W	YGL020C	YGL051W	YGL054C	YGL055W	YGL070C	YGL084C	YGL104C	YGL167C	YGL200C	YGR060W	YGR224W	YGR260W	YGR289C	YHL042W	YHL048W	YHR026W	YHR094C	YHR123W	YHR133C	YHR140W	YHR142W	YIL048W	YIL120W	YIL171W	YIR033W	YJL012C	YJL059W	YJL108C	YJL117W	YJL196C	YJR010C-A	YJR015W	YJR118C	YJR124C	YJR160C	YKL002W	YKL146W	YKL165C	YKR039W	YKR106W	YLL006W	YLL023C	YLL028W	YLL061W	YLR034C	YLR378C	YML067C	YML075C	YML123C	YMR058W	YMR149W	YMR215W	YMR274C	YMR279C	YNL048W	YNL101W	YNL125C	YNL130C	YNL181W	YNL275W	YNL321W	YNR013C	YNR019W	YNR055C	YOL020W	YOL030W	YOL132W	YOL156W	YOR311C	YPL076W	YPL189W	YPL240C	YPL264C	YPL274W	YPR124W	YPR156C	YPR192W	YPR194C	YPR198W	YPR201W	
YBR107C	YAL034W-A	YBR211C	YCR008W	YDR014W	YDR254W	YDR289C	YDR318W	YDR383C	YEL003W	YEL061C	YER016W	YER081W	YGL070C	YGL071W	YGL086W	YGL173C	YGR052W	YGR078C	YGR179C	YIL040W	YJL030W	YJR135C	YLR200W	YLR234W	YLR315W	YLR381W	YML041C	YML085C	YML094W	YMR055C	YMR117C	YMR198W	YNL153C	YNL250W	YOR026W	YOR080W	YPL018W	YPR046W	YPR049C	YPR135W	YPR141C	
YBR108W	YCR009C	YDR388W	YFR024C-A	YGL180W	YGR078C	YGR086C	YGR092W	YGR136W	YHL007C	YHR016C	YHR079C	YHR082C	YHR135C	YIL095W	YJL095W	YJL106W	YJL164C	YJL165C	YJR059W	YLR248W	YLR438C-A	YML094W	YNL153C	YNL154C	YNL307C	YPL004C	YPL141C	YPL153C	YPL240C	
YBR109C	YAL029C	YAR064W	YBL047C	YBL076C	YBR001C	YBR011C	YBR050C	YBR130C	YBR213W	YBR218C	YBR229C	YCR008W	YCR065W	YDR032C	YDR155C	YDR195W	YDR208W	YDR231C	YDR245W	YDR292C	YDR356W	YEL034W	YEL036C	YEL037C	YER023W	YER098W	YER133W	YFL003C	YFL010W-A	YFL014W	YFR004W	YFR014C	YGL043W	YGL063W	YGL106W	YGL141W	YGL229C	YGL242C	YGR034W	YGR036C	YGR094W	YGR144W	YGR240C	YGR253C	YHR028C	YHR179W	YIL021W	YIL149C	YJL019W	YJL115W	YJR065C	YJR073C	YJR104C	YKL042W	YKL067W	YKL122C	YKL129C	YKL175W	YKL190W	YKL210W	YKR025W	YLL040C	YLL050C	YLL051C	YLL060C	YLR196W	YLR212C	YLR274W	YLR288C	YLR304C	YLR356W	YLR433C	YLR443W	YML057W	YMR071C	YMR105C	YMR109W	YMR200W	YMR250W	YMR315W	YNL031C	YNL066W	YNL079C	YNL202W	YNL209W	YNL225C	YNL281W	YNR035C	YOL001W	YOL016C	YOL109W	YOR035C	YOR039W	YOR061W	YOR127W	YOR233W	YOR257W	YOR326W	YOR358W	YPL124W	YPL242C	
YBR110W	YBR106W	YBR159W	YBR290W	YCR034W	YDL015C	YDL055C	YDL206W	YDR307W	YDR331W	YDR454C	YEL002C	YEL017C-A	YEL063C	YGL065C	YGL200C	YGR060W	YGR105W	YHL048W	YHR026W	YHR133C	YHR140W	YHR142W	YJR010C-A	YKL065C	YLL028W	YLL061W	YLR241W	YLR372W	YML123C	YMR058W	YMR199W	YMR215W	YNL048W	YPL076W	YPL256C	YPL264C	YPL274W	YPR156C	
YBR111C	YDL226C	YPL240C	
YBR111W-A	YBR010W	YBR081C	YBR198C	YCL010C	YDL084W	YDR145W	YDR159W	YDR167W	YDR176W	YDR225W	YDR381W	YDR392W	YDR448W	YGL066W	YGL112C	YGR252W	YHR099W	YLR055C	YMR223W	YMR236W	YOL072W	YOL148C	YOR257W	YPL169C	YPL254W	
YBR112C	YBL103C	YBR058C	YCL067C	YCR084C	YDL005C	YDL194W	YDL220C	YDR043C	YDR160W	YDR309C	YDR477W	YDR510W	YFR029W	YGL025C	YGL035C	YGL071W	YGL115W	YGL162W	YGL194C	YGR252W	YHL025W	YHR061C	YIL021W	YIL061C	YJL005W	YJL168C	YKL038W	YLR025W	YLR113W	YLR176C	YMR011W	YMR240C	YNL167C	YNL330C	YOR140W	YOR174W	YPL002C	YPL016W	YPL153C	YPL181W	YPR065W	YPR068C	
YBR114W	YAL032C	YBL002W	YBL058W	YBR009C	YCR028C-A	YDR097C	YDR138W	YDR453C	YEL037C	YGL163C	YGR078C	YGR192C	YGR193C	YHR183W	YIR009W	YJR035W	YJR052W	YJR077C	YKL054C	YKL112W	YKR001C	YLR032W	YLR044C	YLR147C	YLR200W	YLR234W	YML011C	YMR190C	YMR201C	YMR226C	YMR315W	YNL139C	YOL012C	YOL086C	YOL097C	YOR332W	YPL046C	YPL154C	
YBR115C	YAL059W	YBR009C	YBR101C	YCR020W-B	YDR392W	YER161C	YGL154C	YJR145C	
YBR117C	YIL061C	YLR447C	YPR074C	
YBR118W	YAL003W	YAL043C	YDR192C	YDR477W	YDR510W	YER012W	YER125W	YFL039C	YGR092W	YHL034C	YHR082C	YHR084W	YHR135C	YHR154W	YIL115C	YJL106W	YJL164C	YKL081W	YKL101W	YKL139W	YKL205W	YLR166C	YLR249W	YMR283C	YNL075W	YNL154C	YNL271C	YNL289W	YOL115W	YPL048W	YPL055C	YPL209C	YPL233W	YPR080W	YPR119W	
YBR119W	YAL043C	YDL087C	YDR110W	YDR235W	YDR240C	YER029C	YFL017W-A	YGR013W	YGR074W	YHR065C	YHR086W	YIL034C	YIL061C	YKL012W	YLL036C	YLR147C	YLR275W	YLR298C	YLR449W	YML016C	YML046W	YMR125W	YNL227C	YNL277W	YPL178W	YPL213W	
YBR120C	YBR017C	YJR082C	YKR026C	YLR085C	YLR200W	
YBR121C	YBR055C	YDR388W	YDR510W	YHR007C	YHR082C	YLR330W	YLR342W	YLR427W	YNL192W	YNL244C	YNL313C	YOR001W	
YBR122C	Q0250	YDR296W	YEL061C	YFR024C-A	YGR220C	YHL004W	YHL007C	YHR016C	YJR091C	YLR447C	YML025C	YMR078C	YNL284C	YOL027C	YPR125W	
YBR123C	YAL001C	YBL076C	YDR362C	YGL133W	YGR047C	YGR246C	YGR252W	YKL068W	YOR110W	YPL007C	
YBR125C	YDL229W	YDR071C	YDR162C	YDR186C	YDR247W	YDR507C	YHR030C	YKL190W	YPL001W	YPL204W	
YBR126C	TQ(CUG)M	YBL023C	YBR055C	YBR265W	YCL040W	YCR008W	YCR009C	YCR079W	YDL017W	YDL022W	YDR028C	YDR040C	YDR074W	YDR247W	YDR388W	YER112W	YFL033C	YFR028C	YGL035C	YGL115W	YGL181W	YGL253W	YGR092W	YGR183C	YHL034C	YIL177C	YIR032C	YJL137C	YJL138C	YJL165C	YJR138W	YKR058W	YKR059W	YLL019C	YLL026W	YLL043W	YLR002C	YLR215C	YLR411W	YML100W	YMR105C	YMR106C	YMR139W	YMR229C	YMR251W	YMR261C	YNL076W	YNL209W	YNL244C	YOL133W	YOR089C	YPL240C	YPR035W	
YBR127C	YBR001C	YBR072W	YDL185W	YDL213C	YDR202C	YDR289C	YDR328C	YDR510W	YEL051W	YER036C	YER083C	YER125W	YGL020C	YGL058W	YGL227W	YGR020C	YGR117C	YGR155W	YGR281W	YHR039C-A	YHR084W	YJR033C	YJR069C	YKL080W	YKL190W	YLR088W	YLR240W	YLR447C	YML121W	YMR054W	YMR202W	YMR296C	YNL084C	YNL239W	YNL243W	YNR035C	YOL018C	YOR070C	YOR189W	YOR270C	YOR332W	YPL151C	YPR036W	YPR116W	YPR173C	
YBR128C	YBR097W	YDL185W	YER081W	YGL105W	YLR240W	YLR360W	YPL120W	YPL240C	
YBR129C	YDL059C	YIL095W	YLR288C	
YBR130C	YAL029C	YBR109C	YBR143C	YDR477W	YGL106W	YGL180W	YGR274C	YHL007C	YHR082C	YHR107C	YHR135C	YIL095W	YJL071W	YJL106W	YJL164C	YKL101W	YKL130C	YKL185W	YLR092W	YLR196W	YLR274W	YLR310C	YMR047C	YNL154C	YNL289W	YPL153C	YPL240C	
YBR131W	YBR164C	YDL077C	YDR150W	YGL006W	YGL124C	YGL167C	YGR229C	YML001W	YMR243C	YOR106W	
YBR132C	YFR024C-A	YHR016C	YHR042W	YPL240C	
YBR133C	YBR055C	YBR081C	YDL127W	YDL154W	YDR225W	YER087W	YGR252W	YHL007C	YHR119W	YIR019C	YJL187C	YKL101W	YMR273C	YNL094W	YNL330C	YOL004W	YOR244W	
YBR135W	YAR027W	YBL084C	YBR080C	YBR102C	YBR160W	YBR252W	YBR295W	YDL028C	YDL155W	YDR078C	YDR099W	YDR170W-A	YDR364C	YEL034W	YER016W	YER021W	YER102W	YER138C	YFR005C	YGL233W	YGR108W	YHR166C	YJL138C	YJL194W	YKL022C	YKL145W	YKR091W	YLL050C	YLR079W	YLR109W	YLR210W	YLR226W	YMR199W	YNL209W	YOR080W	YPL014W	YPL211W	YPL256C	YPR119W	YPR120C	
YBR136W	YAR007C	YBL051C	YBL088C	YBR143C	YBR231C	YBR274W	YCL061C	YDL059C	YDL101C	YDL160C	YDL220C	YDR052C	YDR076W	YDR097C	YDR113C	YDR164C	YDR170C	YDR173C	YDR217C	YDR253C	YDR369C	YDR386W	YDR409W	YDR499W	YEL061C	YER070W	YER089C	YER095W	YER120W	YER179W	YFR028C	YGL158W	YGL183C	YGL245W	YGR108W	YGR180C	YHR031C	YHR064C	YHR107C	YHR114W	YHR118C	YHR119W	YIR009W	YJL092W	YJL115W	YJL164C	YJL173C	YJL194W	YJR043C	YKL022C	YKL085W	YKL113C	YKR030W	YLR045C	YLR079W	YLR082C	YLR085C	YLR176C	YLR248W	YLR304C	YML007W	YML028W	YML032C	YML058W	YML058W-A	YML069W	YML095C	YMR012W	YMR048W	YMR190C	YMR199W	YMR201C	YMR224C	YMR259C	YMR284W	YNL216W	YNL250W	YNL273W	YNL312W	YNL330C	YNR009W	YOL004W	YOL012C	YOL063C	YOR027W	YOR080W	YOR141C	YOR144C	YOR181W	YOR210W	YOR229W	YOR230W	YOR260W	YPL022W	YPL129W	YPL153C	YPL203W	YPL256C	YPR010C	YPR018W	YPR119W	YPR120C	YPR135W	
YBR137W	YDR335W	YKR083C	YML064C	YMR047C	YNL189W	YOL111C	YOR007C	YOR127W	
YBR138C	YBR160W	YGR092W	YGR198W	YGR223C	YHR079C	YHR082C	YIL046W	YKL213C	YLR424W	YOR231W	YPR119W	YPR120C	
YBR139W	YBR280C	YDR087C	YDR416W	YER062C	YHR064C	YLR166C	YOR381W	
YBR140C	YAL024C	YAL056W	YBR195C	YEL061C	YHR205W	YIR019C	YJL005W	YLR310C	YML058W	YMR139W	YNL098C	YOL081W	YOR101W	YOR370C	YOR371C	YPL106C	YPL240C	
YBR141C	YDR372C	YER059W	YGL091C	
YBR142W	YBL087C	YBR031W	YDL029W	YDL031W	YDL168W	YDR060W	YDR170C	YDR496C	YER035W	YER148W	YGL030W	YGL059W	YGL076C	YGL078C	YGL111W	YGL173C	YGL195W	YGR103W	YHR052W	YHR066W	YHR216W	YIL069C	YJL005W	YJL050W	YKL014C	YKL166C	YLL045C	YLR009W	YLR276C	YLR340W	YLR367W	YLR398C	YML073C	YMR012W	YMR049C	YMR163C	YMR229C	YMR242C	YMR290C	YNL002C	YNL061W	YNL232W	YNR038W	YOL041C	YOL064C	YOL127W	YOR063W	YOR272W	YPL043W	YPL093W	YPL131W	YPL198W	YPL220W	YPL249C-A	YPR189W	
YBR143C	YAR042W	YBL004W	YBL007C	YBR079C	YBR084W	YBR130C	YBR136W	YDL058W	YDR140W	YDR172W	YER081W	YER110C	YER161C	YGL106W	YHL030W	YIL035C	YIL129C	YJL016W	YJR145C	YLR371W	YLR386W	YLR429W	YML068W	YMR012W	YMR080C	YOR096W	YPL043W	YPL083C	YPL249C-A	YPR010C	
YBR145W	YDR034C	YDR499W	YMR047C	
YBR146W	YBR251W	YDR036C	YDR041W	YDR337W	YER050C	YGR084C	YHL004W	YIL070C	YKL155C	YNL137C	YOL027C	YPL013C	YPR125W	
YBR148W	YER006W	YHR121W	YIL069C	
YBR149W	YBL005W	YBR055C	YDL211C	YHR104W	YNL128W	
YBR150C	YLR106C	YPR110C	
YBR151W	YAR019C	YHR082C	YNL126W	YOL001W	
YBR152W	YBR055C	YDL030W	YDL043C	YDL098C	YDR473C	YER029C	YER172C	YGR075C	YGR091W	YHR165C	YIR009W	YJL203W	YJR091C	YKL173W	YLL036C	YML049C	YMR240C	YMR288W	YOR308C	YPL213W	YPR178W	
YBR154C	YDL115C	YDL140C	YDL150W	YDR156W	YDR404C	YER022W	YER071C	YER125W	YFL023W	YGL043W	YGL070C	YGR005C	YGR063C	YGR104C	YGR186W	YGR200C	YHL007C	YHR082C	YIL021W	YJL011C	YJL140W	YJL148W	YJL168C	YJR063W	YJR138W	YKL144C	YLR071C	YLR200W	YML010W	YNL113W	YNL248C	YNL251C	YNR003C	YOL005C	YOR116C	YOR151C	YOR207C	YOR210W	YOR224C	YOR340C	YOR341W	YPL129W	YPR010C	YPR110C	YPR187W	YPR190C	
YBR155W	YAL005C	YCL014W	YCR012W	YDL229W	YDR216W	YDR463W	YDR477W	YEL030W	YER081W	YGL180W	YGR187C	YGR192C	YGR234W	YGR274C	YHR135C	YIL144W	YJL164C	YJR031C	YJR032W	YJR091C	YKL101W	YKL117W	YKR048C	YLL026W	YLR061W	YLR355C	YML074C	YMR186W	YMR216C	YNL154C	YNL186W	YNL209W	YOL001W	YOR332W	YPL106C	YPL141C	YPL209C	YPL240C	
YBR156C	YAR019C	YER012W	YFR028C	YGR113W	YGR140W	YIL106W	YJL030W	YJR089W	YMR311C	YNL162W	YPL209C	
YBR157C	YGL059W	YGL070C	YJL164C	YJR059W	
YBR158W	YAL024C	YAR019C	YDL134C	YDL188C	YDR111C	YDR328C	YGL190C	YGR092W	YGR098C	YGR163W	YGR285C	YHR064C	YIL106W	YJR053W	YKL022C	YLL034C	YLR079W	YML064C	YMR001C	YMR055C	YOR195W	YPR119W	
YBR159W	YAL022C	YAL023C	YAR027W	YAR028W	YBL060W	YBR036C	YBR054W	YBR110W	YBR183W	YBR283C	YBR290W	YBR293W	YBR298C	YCL025C	YCR011C	YCR024C-A	YCR034W	YDL015C	YDL054C	YDL206W	YDL210W	YDR046C	YDR062W	YDR174W	YDR297W	YDR307W	YDR331W	YDR381W	YDR414C	YDR468C	YDR508C	YEL002C	YEL017C-A	YEL063C	YER083C	YFL048C	YFL062W	YGL008C	YGL055W	YGL104C	YGL200C	YGR060W	YGR172C	YGR191W	YGR260W	YGR295C	YHL042W	YHL048W	YHR026W	YHR082C	YHR110W	YHR123W	YHR133C	YHR140W	YHR142W	YIL005W	YIL076W	YIL105C	YIL120W	YIR022W	YJL073W	YJL123C	YJL196C	YJL214W	YJL219W	YJL222W	YJR010C-A	YJR015W	YJR065C	YJR161C	YKL008C	YKL073W	YKL146W	YKL165C	YKL212W	YKR039W	YKR106W	YLL023C	YLL028W	YLL043W	YLL050C	YLL061W	YLR004C	YLR056W	YLR080W	YLR083C	YLR241W	YLR292C	YLR314C	YLR378C	YLR429W	YML048W	YML067C	YML075C	YML123C	YML132W	YMR058W	YMR149W	YMR183C	YMR215W	YMR279C	YNL048W	YNL055C	YNL101W	YNL130C	YNL258C	YNL279W	YNR013C	YNR019W	YNR035C	YNR070W	YOL132W	YOL156W	YOR198C	YOR233W	YPL076W	YPL189W	YPL264C	YPL274W	YPR003C	YPR124W	YPR156C	YPR183W	YPR194C	YPR198W	YPR201W	
YBR160W	YAL019W	YAL024C	YAL028W	YAL031C	YAL040C	YAL041W	YAR002W	YBL013W	YBL084C	YBL105C	YBR038W	YBR060C	YBR098W	YBR102C	YBR135W	YBR138C	YBR164C	YBR200W	YCL014W	YCL024W	YCL027W	YCL051W	YCR065W	YDL003W	YDL017W	YDL020C	YDL025C	YDL028C	YDL056W	YDL089W	YDL106C	YDL108W	YDL113C	YDL134C	YDL140C	YDL155W	YDL160C	YDL189W	YDL239C	YDR001C	YDR027C	YDR052C	YDR093W	YDR097C	YDR113C	YDR123C	YDR130C	YDR145W	YDR146C	YDR168W	YDR212W	YDR217C	YDR223W	YDR227W	YDR260C	YDR285W	YDR309C	YDR348C	YDR356W	YDR379W	YDR389W	YDR439W	YDR501W	YDR507C	YEL032W	YEL065W	YER008C	YER012W	YER021W	YER032W	YER041W	YER075C	YER111C	YER129W	YER158C	YER167W	YFL029C	YFR015C	YFR027W	YFR030W	YFR046C	YFR052W	YGL003C	YGL048C	YGL058W	YGL073W	YGL075C	YGL097W	YGL116W	YGL124C	YGL166W	YGL178W	YGL190C	YGL216W	YGL235W	YGL240W	YGR014W	YGR035C	YGR092W	YGR108W	YGR109C	YGR155W	YGR186W	YGR221C	YGR225W	YGR238C	YGR270W	YGR274C	YGR296W	YHL007C	YHL022C	YHL035C	YHL050C	YHR014W	YHR027C	YHR030C	YHR098C	YHR118C	YHR149C	YHR158C	YHR159W	YHR164C	YHR166C	YIL031W	YIL050W	YIL101C	YIL106W	YIL112W	YIL122W	YIL131C	YIL140W	YIR006C	YIR023W	YIR031C	YJL060W	YJL076W	YJL084C	YJL092W	YJL106W	YJL157C	YJL187C	YJL194W	YJR033C	YJR045C	YJR054W	YJR059W	YJR083C	YJR091C	YJR092W	YKL014C	YKL022C	YKL042W	YKL043W	YKL048C	YKL101W	YKL108W	YKL116C	YKL129C	YKL145W	YKL185W	YKR054C	YKR059W	YKR078W	YKR089C	YKR090W	YKR091W	YKR095W	YLL003W	YLL021W	YLR006C	YLR035C-A	YLR045C	YLR079W	YLR086W	YLR096W	YLR102C	YLR131C	YLR182W	YLR183C	YLR187W	YLR190W	YLR210W	YLR219W	YLR223C	YLR238W	YLR278C	YLR314C	YLR319C	YLR329W	YLR394W	YLR401C	YLR425W	YLR430W	YLR457C	YML027W	YML032C	YML034W	YML065W	YML119W	YMR001C	YMR005W	YMR012W	YMR036C	YMR094W	YMR129W	YMR199W	YMR224C	YMR273C	YNL042W	YNL058C	YNL064C	YNL068C	YNL102W	YNL189W	YNL197C	YNL222W	YNL225C	YNL257C	YNL271C	YNL278W	YNL298W	YNL309W	YNL321W	YNL339C	YNR047W	YOL036W	YOL058W	YOL070C	YOL100W	YOR001W	YOR014W	YOR037W	YOR058C	YOR066W	YOR073W	YOR075W	YOR081C	YOR083W	YOR104W	YOR127W	YOR142W	YOR177C	YOR178C	YOR188W	YOR195W	YOR208W	YOR315W	YOR372C	YPL031C	YPL115C	YPL155C	YPL194W	YPL209C	YPL250C	YPL255W	YPL256C	YPL267W	YPL269W	YPR018W	YPR030W	YPR086W	YPR111W	YPR119W	YPR120C	YPR141C	YPR171W	YPR174C	YPR175W	
YBR161W	YBR036C	YEL042W	YJR001W	YJR091C	YMR091C	YMR251W-A	YPL057C	
YBR162C	YAR019C	YBL095W	YBR192W	YDR238C	YER086W	YGR040W	YGR249W	YMR214W	YNL217W	YNL287W	YOL028C	YOR233W	YPR155C	
YBR162W-A	YBR201W	YDR222W	YGL084C	YHR079C	YIL027C	YIL039W	YKL073W	YLR064W	YLR090W	YML108W	YMR202W	
YBR163W	YDR388W	YFR024C-A	YHR016C	
YBR164C	YAL031C	YBL102W	YBR131W	YBR160W	YBR254C	YBR288C	YCL001W	YCR044C	YDL077C	YDL100C	YDL127W	YDL192W	YDL226C	YDR027C	YDR040C	YDR108W	YDR126W	YDR137W	YDR162C	YDR184C	YDR202C	YDR293C	YDR320C	YDR411C	YEL002C	YEL042W	YER083C	YER122C	YFL025C	YFR040W	YGL005C	YGL020C	YGL035C	YGL054C	YGL126W	YGR105W	YGR157W	YGR261C	YHL031C	YHR004C	YHR012W	YHR079C	YIL048W	YIL090W	YIL109C	YJL024C	YJL029C	YJL154C	YJL164C	YJL165C	YJL193W	YJR032W	YJR033C	YJR073C	YJR118C	YKL119C	YKL212W	YKR001C	YKR020W	YLR039C	YLR133W	YLR242C	YLR262C	YLR309C	YLR447C	YML023C	YML071C	YMR004W	YMR054W	YMR123W	YMR214W	YMR307W	YNL041C	YNL044W	YNL051W	YNL238W	YNL267W	YNL297C	YOL018C	YOR002W	YOR068C	YOR069W	YOR070C	YOR115C	YOR132W	YPL195W	
YBR165W	YDR002W	YDR054C	
YBR166C	YBL105C	YBR217W	YGR229C	YLR447C	YNL192W	YNL209W	YNL317W	
YBR167C	YAL033W	YBL018C	YBR257W	YDR478W	YGL070C	YGR030C	YHR062C	YNL221C	YNL246W	YNL282W	
YBR168W	YDL040C	YDL065C	YDL074C	YER021W	YER081W	YER083C	YGL020C	YGL058W	YHR013C	YHR150W	YLR324W	YPL055C	
YBR169C	YDL005C	YDR171W	YFR014C	YGL206C	YKL101W	YKL130C	YKL139W	YKL210W	YLR096W	YNL127W	YNL209W	YPL012W	YPL106C	YPL141C	
YBR170C	YBR201W	YDL014W	YDL020C	YDL126C	YDL190C	YDR259C	YDR411C	YER081W	YFL044C	YGL020C	YGL055W	YGL059W	YGR048W	YHR082C	YIL030C	YIR033W	YKL020C	YKL117W	YKL213C	YLR044C	YLR207W	YML013W	YMR022W	YMR264W	YNL155W	YOL013C	
YBR171W	YAL013W	YAL023C	YAL026C	YAL058W	YAR002C-A	YBR229C	YBR234C	YCL001W	YCL043C	YCL057W	YCR011C	YCR044C	YDL029W	YDL095W	YDL100C	YDL191W	YDR137W	YDR297W	YDR484W	YDR492W	YEL003W	YEL031W	YEL042W	YEL061C	YER005W	YER053C	YER083C	YER087C-B	YER111C	YER122C	YFL031W	YGL012W	YGL020C	YGL054C	YGL084C	YGL167C	YGR078C	YGR106C	YGR157W	YHL042W	YHR004C	YHR030C	YHR041C	YHR079C	YHR142W	YIL090W	YJL034W	YJL062W	YJL123C	YJL134W	YJR010C-A	YJR043C	YJR073C	YJR117W	YJR118C	YJR143C	YJR160C	YKL073W	YKL179C	YKL212W	YLR026C	YLR200W	YLR229C	YLR268W	YLR292C	YLR350W	YLR378C	YML019W	YML048W	YML055W	YML064C	YML071C	YML094W	YMR161W	YMR183C	YMR200W	YMR272C	YMR307W	YNL153C	YNL194C	YNL219C	YNL238W	YNL291C	YNR030W	YOL107W	YOR067C	YOR085W	YOR216C	YOR254C	YOR291W	YPL076W	YPL094C	YPL227C	YPL240C	
YBR172C	YAL005C	YAL053W	YDL229W	YKL074C	YLL024C	YLR116W	YOR224C	YPL221W	YPL240C	
YBR173C	YCR039C	YDR069C	YDR369C	YER012W	YER094C	YER095W	YGL011C	YGL048C	YGL096W	YGR135W	YGR253C	YGR258C	YHR191C	YIL034C	YKL206C	YKR054C	YLL039C	YLR199C	YML032C	YML091C	YML092C	YMR224C	YMR314W	YNL250W	YNL273W	YOL001W	YOL038W	YOR056C	YOR157C	YOR362C	YPL240C	YPR103W	
YBR175W	YAL011W	YAR003W	YBR010W	YBR025C	YBR231C	YBR258C	YDL020C	YDL040C	YDR138W	YDR334W	YDR359C	YDR363W-A	YDR369C	YDR392W	YDR469W	YDR485C	YER083C	YFR010W	YGL020C	YGL043W	YGL244W	YGR063C	YGR103W	YGR135W	YGR200C	YGR249W	YHR013C	YHR027C	YHR029C	YHR064C	YHR090C	YHR119W	YHR177W	YHR200W	YIL160C	YJL006C	YJL168C	YJR009C	YJR094W-A	YKL018W	YKL139W	YLR015W	YLR055C	YLR085C	YLR150W	YLR320W	YLR384C	YLR403W	YLR418C	YML032C	YML041C	YMR186W	YMR190C	YMR224C	YMR312W	YNL031C	YNL107W	YNL250W	YNL298W	YOL012C	YOL045W	YOR047C	YOR123C	YPL029W	YPL086C	YPL101W	YPL138C	YPR086W	
YBR176W	YGL070C	YGL127C	YLR291C	YLR347C	YML064C	YNL189W	YPL070W	YPR080W	
YBR177C	YBR041W	YFR014C	YJR073C	YLR026C	YMR109W	YOL018C	
YBR179C	YBL005W	YDR142C	YDR470C	YER154W	YGL013C	YGL252C	YHR041C	YIL065C	YJL092W	YJL112W	YKL116C	YKR036C	YLL001W	YLR368W	YOL067C	YOR211C	
YBR180W	YDR034C	YHR042W	YKL117W	
YBR181C	YJR002W	YJR075W	
YBR182C	YHL027W	YLR113W	YPL089C	
YBR183W	YAL007C	YBR106W	YBR159W	YBR254C	YBR290W	YCR034W	YDL212W	YDR039C	YDR276C	YDR331W	YDR506C	YEL031W	YER087C-B	YFL041W	YFL048C	YGR060W	YGR157W	YGR284C	YHL003C	YHL048W	YHR140W	YIL016W	YJL117W	YJR117W	YKL008C	YKL065C	YKL154W	YLR018C	YLR372W	YML048W	YML067C	YMR149W	YMR272C	YNL101W	YNL169C	YOL132W	YOR016C	YOR254C	YPL076W	YPL227C	YPR071W	
YBR184W	YER171W	YJR091C	YNL225C	
YBR185C	YCL032W	YER017C	YER154W	YJR063W	YMR089C	YPR175W	
YBR186W	YDR285W	YER179W	YGL127C	YGL183C	YGL249W	YHR104W	YLR200W	YLR373C	
YBR187W	YCR061W	YDR381W	YDR412W	YGL137W	YJR063W	YNR032W	YOL041C	YOR294W	YPL217C	YPR112C	YPR171W	
YBR188C	YDL209C	YDR416W	YGL070C	YGR129W	YIL034C	YJR050W	YKR022C	YKR086W	YLL036C	YLR117C	YLR424W	YMR094W	YMR213W	YOL001W	YPL151C	YPR101W	
YBR189W	YBR009C	YBR017C	YBR247C	YCR057C	YDL040C	YDL060W	YDL182W	YDR510W	YFR034C	YGL120C	YGL167C	YGR081C	YGR214W	YHR196W	YIL043C	YJR002W	YJR010C-A	YLL036C	YLR432W	YMR094W	YMR138W	YNL124W	YNL132W	YNL308C	YOL139C	YOR056C	YOR310C	YPL081W	YPL204W	YPR041W	YPR161C	YPR189W	
YBR191W	YDL020C	YDR510W	YGL246C	YNL124W	
YBR192W	YBR162C	YER078C	YHR107C	YHR114W	YML024W	YML061C	YOR334W	YPL211W	
YBR193C	YBL082C	YBL093C	YBR253W	YDL005C	YDL140C	YDR308C	YEL037C	YER012W	YER022W	YGL025C	YGL127C	YGL151W	YGL253W	YGR104C	YGR116W	YHR041C	YHR058C	YIL021W	YKL038W	YLR071C	YLR150W	YLR295C	YMR047C	YMR112C	YNL236W	YNR010W	YOL051W	YOL135C	YOR174W	YOR192C	YOR264W	YPL129W	YPR070W	YPR086W	YPR168W	
YBR194W	YBR094W	YEL061C	YER083C	YGL020C	YJL030W	YLR113W	YLR418C	YMR047C	YMR236W	YPR152C	
YBR195C	YBL008W	YBL085W	YBR140C	YBR215W	YCL016C	YDL116W	YDR369C	YER019W	YGL115W	YGL248W	YHR004C	YHR191C	YIL033C	YJL115W	YJR043C	YJR140C	YKL049C	YKL113C	YKR029C	YLR103C	YLR418C	YML102W	YMR078C	YMR224C	YMR263W	YNL098C	YNL183C	YNL250W	YNL330C	YOL004W	YOR038C	YOR100C	YOR249C	YOR308C	YOR360C	YPL022W	YPR018W	YPR135W	
YBR196C	YAL027W	YDL215C	YDR009W	YDR164C	YDR172W	YDR328C	YER125W	YGL229C	YHR152W	YIR019C	YJL062W-A	YLR088W	YOL151W	YOR270C	YPR029C	
YBR197C	YHR079C	YKL002W	YLR288C	YLR423C	YNR037C	
YBR198C	YAL034C	YBR025C	YBR081C	YBR111W-A	YCL010C	YCR042C	YDR145W	YDR167W	YDR176W	YDR212W	YDR216W	YDR259C	YDR392W	YDR448W	YEL009C	YER148W	YER160C	YER164W	YGL048C	YGL066W	YGL112C	YGR220C	YGR252W	YGR274C	YHR041C	YHR099W	YHR137W	YIL142W	YJL011C	YJL014W	YJR064W	YJR072C	YKL058W	YLR055C	YML015C	YML061C	YML098W	YML114C	YMR005W	YMR223W	YMR227C	YMR236W	YOL148C	YOR308C	YPL011C	YPL047W	YPL129W	YPL248C	YPL254W	YPR072W	YPR190C	
YBR199W	YAL053W	YDR384C	YLR026C	YOL018C	YOL132W	YPL221W	YPL240C	
YBR200W	YAL024C	YAL041W	YBL016W	YBL050W	YBL085W	YBR080C	YBR102C	YBR160W	YBR234C	YCL027W	YCR009C	YDL029W	YDL074C	YDL077C	YDL159W	YDL161W	YDR054C	YDR103W	YDR166C	YDR264C	YDR481C	YEL013W	YEL034W	YEL043W	YER008C	YER016W	YER111C	YER114C	YER155C	YFL005W	YFL039C	YGL058W	YGL086W	YGL116W	YGL212W	YGL233W	YGR134W	YGR152C	YGR229C	YHL007C	YHR023W	YHR061C	YHR082C	YHR129C	YIL068C	YIL118W	YJL020C	YJL030W	YJL085W	YJL157C	YJL187C	YKL079W	YKL189W	YKL190W	YKL196C	YKR001C	YKR055W	YLL021W	YLL050C	YLR093C	YLR166C	YLR200W	YLR229C	YLR337C	YLR362W	YLR396C	YML001W	YMR197C	YMR232W	YMR236W	YMR307W	YNL153C	YNL161W	YNL173C	YNL271C	YNL298W	YOR026W	YOR106W	YOR122C	YOR181W	YOR188W	YOR326W	YPL031C	YPL045W	YPL055C	YPL153C	YPL240C	YPR055W	YPR119W	YPR165W	
YBR201W	YAL023C	YBR058C-A	YBR162W-A	YBR170C	YDL126C	YDR137W	YDR411C	YGL020C	YGL070C	YGR048W	YIL034C	YJR073C	YLR039C	YLR207W	YLR288C	YML013W	YML029W	YML125C	YMR272C	YMR297W	YMR307W	YOL013C	YOR075W	
YBR202W	YBL023C	YBR060C	YCR086W	YDL017W	YDL029W	YDR052C	YDR489W	YEL032W	YGL001C	YIL046W	YIL150C	YJL194W	YJR046W	YLR103C	YLR274W	YMR043W	YMR048W	YNL261W	YPR019W	
YBR203W	YDR328C	YKL006C-A	YKR048C	
YBR204C	YPL096W	
YBR205W	YBL007C	YBR017C	YBR031W	YDR170C	YDR346C	YFL038C	YFR024C-A	YGL212W	YHL031C	YHR016C	YHR105W	YHR114W	YHR181W	YLR026C	YML115C	YMR060C	YOL018C	YPR107C	
YBR207W	YEL022W	YER021W	YER110C	YFL041W	YGR152C	YLR342W	YOL086C	YOL132W	YOR068C	
YBR208C	YBR221C	YDL029W	YDR328C	YJL098W	YNL177C	YOL133W	
YBR210W	YGR284C	
YBR211C	YAL034W-A	YBR107C	YDR254W	YDR318W	YDR383C	YDR394W	YGR179C	YIR010W	YJR135C	YKL002W	YKL049C	YLR052W	YLR315W	YNL289W	YOR269W	YPL018W	YPL031C	YPL233W	YPR046W	
YBR212W	YDL167C	YDR099W	YDR304C	YHR064C	YHR082C	YIR037W	YKL171W	YNL135C	YPL037C	
YBR213W	YBR109C	YMR206W	
YBR214W	YDL047W	YGL056C	YJL124C	
YBR215W	YBL008W	YBR195C	YDR052C	YDR381W	YDR510W	YER161C	YGL207W	YJL030W	YJL115W	YJR140C	YKL113C	YLR103C	YLR418C	YLR453C	YML069W	YML102W	YMR005W	YOR038C	YOR080W	YPL153C	YPR018W	
YBR216C	YGL060W	YKL068W	YML007W	YML028W	YMR047C	
YBR217W	YAR031W	YBR011C	YBR080C	YBR085W	YBR166C	YDL029W	YDL097C	YDL147W	YDR127W	YDR214W	YDR394W	YDR465C	YEL060C	YER021W	YER025W	YFR004W	YFR030W	YGL016W	YGL105W	YGL234W	YGL245W	YGR218W	YGR240C	YHR020W	YHR027C	YHR033W	YHR076W	YHR171W	YHR200W	YHR201C	YIL125W	YIL128W	YJL138C	YJR109C	YKL104C	YKL145W	YLL042C	YLR031W	YLR059C	YLR216C	YLR423C	YLR424W	YLR438W	YML055W	YMR047C	YMR056C	YMR058W	YMR159C	YMR319C	YNL208W	YNR007C	YOR086C	YPL149W	YPL240C	YPR049C	YPR108W	
YBR218C	YBR109C	YER065C	YGL062W	YGL106W	YHR135C	YJL092W	YLR430W	YNL079C	YNL117W	YPR110C	
YBR219C	YJR063W	
YBR220C	YJR063W	YPL240C	
YBR221C	YAL038W	YBR044C	YBR208C	YBR229C	YDL239C	YDR069C	YDR430C	YER081W	YER083C	YER178W	YFL018C	YFR004W	YGL020C	YGL130W	YGR193C	YJL131C	YLR166C	YLR218C	YLR345W	YLR418C	YML059C	YMR308C	YNL071W	YPL151C	YPL240C	YPL259C	
YBR222C	YPL209C	
YBR223C	YBL058W	YCL028W	YDR069C	YDR217C	YDR386W	YDR510W	YGL058W	YGL082W	YGL175C	YGR258C	YKL114C	YLR135W	YLR429W	YML032C	YMR106C	YMR224C	YNL088W	YOL006C	YOL090W	YPL022W	YPL181W	
YBR225W	YER133W	YGL197W	YHR082C	YJL095W	YLR293C	YLR310C	YNL154C	YNL298W	YNL307C	YOR157C	YPL204W	
YBR227C	YKR026C	YML064C	YPL240C	
YBR228W	YDR363W	YHR154W	YJR063W	YLR028C	YLR135W	YLR234W	YMR106C	YMR190C	YNL016W	YPL024W	
YBR229C	YAL023C	YAL042W	YAL058W	YBR109C	YBR171W	YBR221C	YCL043C	YCR044C	YDL210W	YDR221W	YDR389W	YEL002C	YEL031W	YER083C	YFL025C	YFL036W	YGL012W	YGL020C	YGL084C	YGL137W	YGL167C	YGR157W	YHR030C	YHR079C	YHR101C	YHR108W	YJL002C	YJL034W	YJL062W	YJL095W	YJR073C	YKL203C	YLR087C	YML067C	YMR200W	YMR214W	YMR272C	YMR307W	YNL322C	YOR068C	YOR069W	YOR070C	YOR085W	YOR216C	YOR254C	YPL094C	
YBR230C	YDR506C	YNL121C	YOR014W	
YBR231C	YAL011W	YAL021C	YAR002W	YAR003W	YBR081C	YBR103W	YBR136W	YBR175W	YBR245C	YCL016C	YCL061C	YCR033W	YDL013W	YDL020C	YDL040C	YDL074C	YDR150W	YDR159W	YDR190C	YDR334W	YDR392W	YDR469W	YDR485C	YEL003W	YEL018W	YER016W	YER092W	YER116C	YER151C	YFL039C	YGL043W	YGL058W	YGL070C	YGL086W	YGL127C	YGL194C	YGL244W	YGR002C	YGR056W	YGR078C	YHR013C	YHR041C	YIL035C	YIL084C	YIL112W	YJL030W	YJL081C	YJL115W	YJL148W	YJL168C	YJL187C	YJR043C	YJR091C	YKL113C	YKR029C	YLR015W	YLR039C	YLR052W	YLR055C	YLR085C	YLR103C	YLR200W	YLR262C	YLR268W	YLR330W	YLR385C	YLR399C	YLR418C	YML034W	YML041C	YML094W	YMR001C	YMR078C	YMR091C	YMR236W	YMR263W	YNL097C	YNL107W	YNL136W	YNL153C	YNL330C	YNR010W	YNR030W	YNR051C	YNR052C	YOL004W	YOL012C	YOL017W	YOL072W	YOL115W	YOR026W	YOR080W	YOR123C	YOR349W	YPL018W	YPL055C	YPL138C	YPL153C	YPL181W	YPL235W	YPL241C	YPR023C	YPR070W	YPR135W	
YBR233W	YDR174W	YDR381W	YER165W	YHR082C	YHR143W-A	YJL095W	YLL031C	YLR249W	YMR173W	YNL151C	YNL154C	YOR210W	
YBR233W-A	YDR016C	YKL138C-A	YKR037C	YKR083C	
YBR234C	YBL061C	YBR023C	YBR171W	YBR200W	YDL029W	YDR129C	YDR310C	YEL003W	YEL031W	YEL037C	YER022W	YER083C	YER122C	YER149C	YER155C	YFR040W	YHL027W	YHR030C	YHR064C	YHR142W	YIL062C	YIR006C	YJL014W	YJL095W	YJL099W	YJL183W	YJR032W	YJR065C	YJR075W	YJR117W	YJR118C	YKL013C	YKL129C	YLR200W	YLR241W	YLR268W	YLR330W	YLR337C	YLR370C	YLR429W	YLR453C	YML069W	YMR109W	YMR198W	YMR309C	YNL040W	YNL153C	YNL233W	YNL298W	YNL322C	YNR035C	YOR035C	YOR181W	YOR216C	YOR269W	YPL043W	YPL234C	
YBR235W	YGL027C	YGR218W	YLR034C	YNR047W	
YBR236C	YDL029W	YDL140C	YDR054C	YDR502C	YGR063C	YGR116W	YLR180W	YML010W	YOR151C	YPL211W	
YBR237W	YDL030W	YDL043C	YDR028C	YDR073W	YER021W	YGL181W	YJL203W	YML024W	YMR240C	YMR288W	YNL154C	YNL286W	
YBR238C	YBL085W	YDR510W	YKL104C	YKR043C	
YBR239C	YDR388W	YFR024C-A	YHR016C	YMR144W	YOR317W	YPL133C	
YBR240C	YDL080C	YER081W	YGR063C	
YBR241C	YER081W	
YBR242W	YKL002W	YOR272W	
YBR243C	YBR106W	YER081W	YFL039C	YHR030C	YML075C	
YBR244W	YIR037W	YLR117C	
YBR245C	YBL002W	YBL003C	YBR009C	YBR010W	YBR060C	YBR089C-A	YBR231C	YCR052W	YCR086W	YDL002C	YDL013W	YDL020C	YDL040C	YDR174W	YDR190C	YDR224C	YDR225W	YDR303C	YDR334W	YDR359C	YDR485C	YDR510W	YER164W	YFR013W	YFR037C	YGL043W	YGL133W	YGL207W	YGR063C	YGR274C	YHR013C	YHR084W	YHR090C	YIR008C	YJR060W	YKR001C	YKR008W	YLR033W	YLR095C	YLR163C	YLR176C	YLR336C	YLR357W	YML041C	YMR044W	YMR072W	YMR091C	YNL030W	YNL031C	YNL107W	YNL261W	YOL004W	YOL006C	YOL012C	YOL017W	YOR304W	YPL055C	YPL082C	YPL240C	YPR023C	YPR034W	YPR110C	
YBR246W	YDR520C	
YBR247C	YBL003C	YBL004W	YBL056W	YBL072C	YBL075C	YBR017C	YBR031W	YBR048W	YBR189W	YCL059C	YCR031C	YCR057C	YDL014W	YDL060W	YDL148C	YDR025W	YDR064W	YDR174W	YDR324C	YDR346C	YDR447C	YDR449C	YDR450W	YER017C	YER074W	YER082C	YER102W	YGR054W	YGR081C	YGR090W	YGR100W	YGR214W	YHR082C	YHR148W	YHR169W	YHR203C	YIL019W	YIL061C	YIL069C	YJL109C	YJL191W	YJR002W	YJR145C	YKL143W	YKL180W	YLL011W	YLR075W	YLR129W	YLR175W	YLR180W	YLR186W	YLR197W	YLR264W	YLR367W	YML024W	YML063W	YMR093W	YMR116C	YMR128W	YMR229C	YNL055C	YNL075W	YNL096C	YNL132W	YNL154C	YNL178W	YNL207W	YNL209W	YNL244C	YNL308C	YNR050C	YOL010W	YOR056C	YOR078W	YOR080W	YOR119C	YOR145C	YOR290C	YPL012W	YPL090C	YPL204W	YPL217C	YPL266W	YPR102C	YPR112C	YPR144C	
YBR248C	YER125W	YLR401C	YOL102C	
YBR249C	YDR510W	YEL047C	YER081W	YFR034C	YGR275W	YKL056C	YMR076C	YPL150W	YPR110C	
YBR250W	YML038C	YNL012W	
YBR251W	YBL004W	YBL090W	YBR146W	YDL045W-A	YDR036C	YDR041W	YDR124W	YDR175C	YDR337W	YDR347W	YER050C	YER155C	YGL129C	YGR084C	YGR090W	YGR091W	YGR150C	YGR162W	YGR165W	YGR170W	YGR215W	YHL004W	YHR059W	YHR197W	YIL093C	YJR096W	YJR101W	YJR113C	YKL003C	YKL155C	YMR091C	YMR128W	YNL022C	YNL137C	YNL186W	YNL242W	YNL306W	YNR036C	YNR037C	YOL027C	YOL115W	YOR158W	YOR204W	YOR205C	YOR243C	YPL013C	YPL118W	YPL240C	YPR125W	
YBR252W	YBL019W	YBR087W	YBR135W	YBR253W	YKL114C	YML021C	YML064C	YMR201C	YNL189W	YPL022W	YPL070W	YPL167C	
YBR253W	YBL093C	YBR081C	YBR088C	YBR193C	YBR252W	YCR081W	YDL005C	YDL140C	YDR146C	YDR167W	YDR308C	YDR443C	YDR447C	YDR448W	YER022W	YGL025C	YGL030W	YGL112C	YGL127C	YGL151W	YGL233W	YGR005C	YGR104C	YGR252W	YHL033C	YHR007C	YHR041C	YHR058C	YJL177W	YJL191W	YKR095W	YLR071C	YML007W	YML069W	YML098W	YMR112C	YNL025C	YNL236W	YNR010W	YOL051W	YOL135C	YOR174W	YOR361C	YPL042C	YPL129W	YPL211W	YPL248C	YPR056W	YPR070W	YPR086W	YPR168W	
YBR254C	YAL026C	YBR164C	YBR183W	YBR288C	YCR034W	YCR044C	YDL099W	YDR100W	YDR108W	YDR137W	YDR246W	YDR297W	YDR320C	YDR407C	YDR472W	YEL042W	YEL043W	YER004W	YER019C-A	YFL038C	YGL005C	YGL012W	YGL020C	YGL054C	YGL200C	YGR038W	YGR089W	YGR143W	YGR166W	YHL031C	YHR041C	YIL039W	YJL024C	YJL117W	YJL123C	YJR040W	YJR116W	YKL212W	YKR068C	YLR050C	YLR342W	YLR372W	YML012W	YML038C	YML071C	YML077W	YMR010W	YMR123W	YMR218C	YMR272C	YNL041C	YNL049C	YNL051W	YNL238W	YNL297C	YOL018C	YOR115C	YOR165W	YOR216C	YPL051W	YPL195W	YPL235W	
YBR255W	YAL026C	YBR287W	YBR290W	YCR009C	YDL100C	YDR233C	YDR297W	YDR388W	YEL043W	YER120W	YGR078C	YGR202C	YIL043C	YIL106W	YJR073C	YKL119C	YLL028W	YLR080W	YLR200W	YLR372W	YML048W	YML094W	YMR183C	YMR202W	YOL107W	YOL110W	YOR245C	
YBR257W	YAL017W	YAL033W	YBL018C	YBR167C	YDR478W	YGR030C	YHR007C	YHR062C	YIR015W	YLR145W	YNL221C	YNL282W	YOL045W	
YBR258C	YAR003W	YBR175W	YDR469W	YHR119W	YJL168C	YKL018W	YLR015W	YPL138C	
YBR259W	YBL016W	YOL005C	
YBR260C	YDL029W	YDL140C	YDR388W	YGR023W	YGR196C	YHR023W	YHR030C	YHR107C	YIL118W	YJL058C	YKR055W	YLR332W	YLR337C	YMR032W	YNL090W	YNL233W	YOR008C	YOR181W	YOR231W	YPL031C	YPL140C	YPR165W	
YBR261C	YDR465C	
YBR262C	YKL002W	
YBR263W	YBR084W	YEL046C	YER013W	YFR031C-A	YGR204W	YLR058C	YML018C	YMR072W	
YBR264C	YAR010C	YDR137W	YER136W	YGL198W	YIL034C	YJL187C	YNL044W	YNL263C	YOR209C	YOR370C	
YBR265W	YBR036C	YBR126C	YCR107W	YHR082C	YLR075W	
YBR267W	YDR101C	YDR288W	YDR507C	YFR014C	YGL099W	YGR148C	YHR170W	YJL122W	YJL187C	YKR048C	YLR387C	YMR242C	YMR308C	YNL298W	
YBR268W	YDL202W	YGL058W	YNL185C	YOR209C	
YBR269C	YLR276C	
YBR270C	YCR077C	YDR259C	YER093C	YFL047W	YFR050C	YGL180W	YGR249W	YHR077C	YHR135C	YHR166C	YIL046W	YIL105C	YJL039C	YJR059W	YKR026C	YLR423C	YLR424W	YMR236W	YNL004W	YNL018C	YNL047C	YNL154C	YOR047C	YPL124W	YPL255W	
YBR271W	YJR091C	YJR121W	
YBR272C	YBR088C	YDL007W	YDL097C	YDR174W	YDR317W	YDR394W	YDR427W	YEL034W	YEL056W	YER021W	YFR052W	YGL004C	YGL048C	YGR040W	YGR258C	YLL022C	YLR015W	YMR201C	YNL030W	YNL082W	YNL262W	YOL054W	YOR117W	YOR261C	YPL001W	YPL022W	YPL167C	
YBR273C	YDL101C	YDL126C	YHL007C	YHR082C	YJL048C	YJL141C	YKL101W	YKL213C	YML008C	YMR047C	YMR139W	YMR202W	YNL307C	YOR198C	YOR307C	YPL240C	
YBR274W	YBL002W	YBL052C	YBR010W	YBR136W	YDL017W	YDL101C	YDR052C	YDR069C	YDR113C	YDR224C	YER081W	YFL039C	YGL037C	YHR031C	YJL115W	YJL124C	YKL104C	YKL114C	YLR103C	YLR152C	YLR258W	YLR438W	YML028W	YML032C	YML058W	YMR156C	YMR255W	YMR284W	YNL031C	YNL234W	YNR013C	YOL012C	YOL059W	YOR144C	YPL022W	YPL203W	YPR018W	YPR124W	
YBR275C	YBL088C	YKL005C	YLR382C	YLR453C	YNL216W	YNL330C	YOL051W	YOR144C	YPR144C	
YBR276C	YLR359W	YNL098C	
YBR278W	YCL032W	YCR077C	YDL040C	YDL102W	YDR121W	YDR381W	YDR388W	YDR448W	YER116C	YGL133W	YHR013C	YHR191C	YIL006W	YIL150C	YJL065C	YJR091C	YKL011C	YLR103C	YLR181C	YMR078C	YMR224C	YMR290C	YNL054W	YNL262W	YOL012C	YOL077C	YOR025W	YOR080W	YPL167C	YPR175W	
YBR279W	YAL011W	YAL021C	YAL036C	YDL020C	YDL056W	YDL140C	YDR138W	YDR167W	YDR363W-A	YDR392W	YDR485C	YER012W	YER070W	YER111C	YER161C	YFL029C	YFR010W	YGL043W	YGL058W	YGL207W	YGL244W	YGR005C	YGR063C	YGR104C	YGR135W	YGR200C	YHL002W	YHR200W	YIL035C	YJL168C	YKL139W	YKL145W	YLL063C	YLR055C	YLR085C	YLR113W	YLR182W	YLR384C	YLR418C	YLR430W	YML010W	YML041C	YML069W	YMR080C	YMR236W	YMR277W	YMR312W	YNL251C	YOL051W	YOL145C	YOR001W	YOR040W	YOR061W	YOR123C	YPL084W	YPL086C	YPL101W	
YBR280C	YBR139W	YDL132W	YDR054C	YDR328C	YEL060C	YNL141W	YPL240C	
YBR281C	YDL153C	YIL173W	YML064C	YMR093W	YNL191W	YNL287W	
YBR282W	YCR046C	YGR187C	YHL004W	YML025C	YNL284C	YOL027C	
YBR283C	YBR106W	YBR159W	YCL045C	YCR034W	YDL020C	YDL095W	YDL099W	YDL100C	YDR297W	YEL001C	YEL031W	YEL042W	YEL043W	YER083C	YER100W	YGL020C	YGL051W	YGL231C	YGR089W	YGR284C	YHR004C	YHR007C	YHR140W	YIL016W	YIL027C	YIL030C	YIL076W	YIL162W	YIR033W	YJL034W	YJL117W	YJL134W	YJL138C	YJL192C	YJR045C	YJR073C	YJR088C	YJR117W	YKL008C	YKL065C	YKL154W	YLL014W	YLR350W	YLR372W	YML008C	YML048W	YMR015C	YMR022W	YMR052W	YMR161W	YMR215W	YMR264W	YNL046W	YNL297C	YOR254C	YPL076W	YPL210C	YPL234C	YPR028W	
YBR284W	YDL238C	YER016W	YJR090C	YMR138W	
YBR285W	YCR008W	YCR091W	YGR092W	YHR079C	YIL049W	YKL101W	YNL154C	YPR156C	
YBR286W	YDR311W	YFR034C	YGL100W	YPL200W	
YBR287W	YBR106W	YBR255W	YDL179W	YGR157W	YPL235W	
YBR288C	YBR014C	YBR164C	YBR254C	YDL192W	YDR137W	YDR320C	YDR495C	YDR519W	YEL002C	YER120W	YGL095C	YGL137W	YGR261C	YGR263C	YHR135C	YIL043C	YIL044C	YJL004C	YLR039C	YLR207W	YLR262C	YML008C	YML071C	YMR054W	YMR307W	YNL041C	YNL051W	YNL084C	YNL154C	YNL243W	YOL018C	YOR036W	YOR070C	YOR089C	YPL016W	YPL051W	YPL195W	
YBR289W	YBL008W	YDL074C	YDR073W	YDR146C	YDR224C	YDR345C	YEL009C	YER112W	YER162C	YFL049W	YFR034C	YGR116W	YGR252W	YGR275W	YHL025W	YJL176C	YKL109W	YKR001C	YML007W	YMR033W	YMR072W	YMR228W	YMR236W	YNL031C	YNL207W	YNR023W	YNR052C	YOL148C	YOR038C	YOR290C	YPL016W	YPL055C	YPL129W	YPL254W	
YBR290W	YAL005C	YAL018C	YBR106W	YBR110W	YBR159W	YBR183W	YBR255W	YCL001W	YCL052C	YCR011C	YCR024C-A	YCR034W	YCR044C	YDL015C	YDL212W	YDL229W	YDR123C	YDR297W	YEL003W	YEL036C	YER083C	YER125W	YGL008C	YGL012W	YGL051W	YGL084C	YGL167C	YGR284C	YHR008C	YHR050W	YHR133C	YIL016W	YIL076W	YIL114C	YJL117W	YJL196C	YJR104C	YJR117W	YKL008C	YKL034W	YKL065C	YLR004C	YLR018C	YLR350W	YLR372W	YML048W	YML094W	YMR123W	YMR215W	YMR272C	YNL153C	YOL122C	YOR016C	YPL075W	YPL076W	YPL087W	YPL132W	YPL176C	YPL227C	YPL240C	YPR028W	YPR156C	
YBR291C	YHR096C	YIL034C	YJR010C-A	YLL005C	YLR435W	YPL075W	
YBR293W	YBR106W	YBR159W	YCL069W	YGR174C	YGR260W	YJR091C	YJR117W	YLR083C	YMR088C	
YBR294W	YLR092W	
YBR295W	YBR135W	YHR123W	YPL075W	
YBR296C	YCR098C	YGL105W	YHR133C	YHR188C	YLL028W	YLR137W	YML123C	
YBR297W	YPL075W	
YBR298C	YBR106W	YBR159W	YCR034W	YDL212W	YDR276C	YDR284C	YEL027W	YGL051W	YGR041W	YHL042W	YKL065C	YKL154W	YLR372W	YML048W	YMR264W	YMR279C	YNL008C	YNL121C	YPL075W	
YBR298C-A	YKL166C	YNL298W	
YBR299W	YDL179W	YGR292W	YOL001W	
YBR301W	YLR330W	YMR047C	
YBR302C	YDR311W	YPL105C	YPR063C	
YCL001W	YAL058W	YAR002C-A	YBR164C	YBR171W	YBR290W	YCL043C	YDL091C	YDL192W	YDR137W	YDR320C	YDR484W	YEL002C	YEL031W	YFL031W	YGL084C	YGL167C	YGR157W	YHL031C	YHR079C	YHR101C	YIL090W	YJL002C	YJL004C	YJR073C	YJR131W	YLR026C	YLR039C	YLR262C	YML071C	YMR058W	YMR272C	YMR307W	YNL041C	YNR026C	YOL018C	YOL088C	YOR070C	YOR085W	YOR311C	YPL227C	
YCL004W	YER026C	YER083C	YGL020C	YLR052W	YOL028C	YOR336W	
YCL005W	YJR091C	
YCL008C	YAL021C	YCL016C	YDL013W	YDL020C	YDL040C	YDR004W	YDR076W	YDR369C	YER083C	YER095W	YFL026W	YFR024C-A	YGL020C	YGL163C	YGR206W	YHL002W	YHL027W	YHR013C	YHR154W	YHR191C	YHR200W	YIL148W	YJL047C	YJL115W	YJL172W	YJR043C	YKL041W	YKL113C	YLL039C	YLR119W	YLR320W	YML028W	YML032C	YMR038C	YMR078C	YMR224C	YNL154C	YNL250W	YNR006W	YNR052C	YOL115W	YOR144C	YPL065W	YPL153C	YPR135W	
YCL009C	YAL024C	YER012W	YER094C	YER110C	YGL116W	YGR092W	YIL034C	YKL010C	YLR288C	YMR108W	YNL212W	YPL240C	
YCL010C	YBR081C	YBR111W-A	YBR198C	YDR145W	YDR167W	YDR176W	YDR392W	YDR448W	YER164W	YGL066W	YGL112C	YGR252W	YKL023W	YLR055C	YLR320W	YML007W	YMR080C	YMR223W	YMR236W	YOL148C	YOR080W	YPL047W	YPL254W	YPR135W	
YCL011C	YBR020W	YDL014W	YDL084W	YDL213C	YDL220C	YDR120C	YDR138W	YDR381W	YDR432W	YEL034W	YFL039C	YGL008C	YGL120C	YGR090W	YGR162W	YHL034C	YHR167W	YHR196W	YJL006C	YJR123W	YJR145C	YKL139W	YLR432W	YML062C	YNL004W	YNL112W	YNL139C	YNL189W	YNL253W	YNL308C	YOL139C	YPR161C	
YCL014W	YAL005C	YBL038W	YBR155W	YBR160W	YDL229W	YDR087C	YDR099W	YDR388W	YEL023C	YEL026W	YER082C	YFR053C	YGL180W	YGL245W	YGR220C	YHR014W	YHR064C	YHR107C	YHR135C	YHR197W	YIL104C	YIR019C	YJL052W	YJL164C	YJR091C	YJR092W	YKR048C	YLL024C	YLR058C	YLR353W	YML010W	YMR186W	YNL209W	YNL289W	YPL106C	YPL153C	YPL240C	YPL256C	YPR086W	YPR119W	YPR161C	
YCL016C	YAL021C	YAL024C	YAR002W	YBL023C	YBR058C	YBR060C	YBR082C	YBR087W	YBR195C	YBR231C	YCL008C	YCL061C	YCR066W	YCR077C	YCR086W	YDL003W	YDL013W	YDL017W	YDL020C	YDL040C	YDL101C	YDL116W	YDR004W	YDR014W	YDR052C	YDR075W	YDR076W	YDR113C	YDR137W	YDR174W	YDR207C	YDR217C	YDR225W	YDR318W	YDR335W	YDR359C	YDR369C	YDR439W	YDR495C	YEL003W	YEL037C	YEL061C	YER007W	YER016W	YER019W	YER083C	YER095W	YER164W	YER173W	YFL037W	YFR036W	YGL003C	YGL020C	YGL058W	YGL066W	YGL086W	YGL095C	YGL163C	YGL167C	YGL168W	YGL173C	YGL216W	YGL244W	YGR078C	YGR092W	YGR180C	YGR184C	YGR188C	YHL023C	YHR013C	YHR031C	YHR058C	YHR154W	YHR191C	YHR200W	YJL006C	YJL013C	YJL030W	YJL092W	YJL115W	YJL124C	YJL148W	YJL168C	YJL179W	YJR043C	YJR055W	YJR102C	YJR104C	YJR145C	YKL048C	YKL101W	YKL113C	YKL139W	YKR082W	YLR027C	YLR032W	YLR103C	YLR182W	YLR200W	YLR240W	YLR288C	YLR320W	YLR357W	YLR396C	YLR399C	YLR410W	YLR417W	YML028W	YML032C	YML094W	YML102W	YMR038C	YMR048W	YMR077C	YMR078C	YMR116C	YMR179W	YMR190C	YMR198W	YMR224C	YMR231W	YNL054W	YNL084C	YNL107W	YNL147W	YNL153C	YNL199C	YNL206C	YNL225C	YNL250W	YNL261W	YNL273W	YNL297C	YNL298W	YNL307C	YNR052C	YOL012C	YOL076W	YOR026W	YOR058C	YOR073W	YOR080W	YOR195W	YOR198C	YOR209C	YOR349W	YOR368W	YPL002C	YPL008W	YPL017C	YPL018W	YPL023C	YPL045W	YPL084W	YPL153C	YPL194W	YPL226W	YPL241C	YPL253C	YPR018W	YPR036W	YPR119W	YPR120C	YPR135W	YPR141C	
YCL017C	YAL024C	YER048W-A	YFL023W	YFR034C	YGR275W	YJL141C	YJR104C	YKR064W	YPL135W	
YCL018W	YDR160W	YDR510W	YFR029W	YJR148W	YKL106W	YOL001W	
YCL019W	YDR261W-A	YDR261W-B	YFR034C	YHR115C	YHR189W	YOL030W	
YCL020W	YDR261W-A	YDR261W-B	YDR510W	YFL002W-A	YKL088W	
YCL024W	YAL027W	YAL034W-A	YBR160W	YCR002C	YDR023W	YDR507C	YER064C	YGL245W	YGR231C	YHR107C	YJL187C	YJR076C	YKL048C	YKL101W	YKR048C	YLR314C	YML096W	YNL078W	YNL289W	YPL031C	YPL240C	YPR013C	
YCL025C	YAL007C	YAL018C	YAR031W	YBR106W	YBR159W	YCL027W	YCR011C	YCR017C	YCR034W	YCR044C	YDL193W	YDL212W	YDL232W	YDR276C	YER026C	YFL025C	YFL041W	YGR060W	YGR284C	YHL003C	YHR026W	YHR133C	YIL016W	YIL027C	YIL039W	YIR038C	YJL062W	YJL117W	YJR095W	YJR117W	YKL008C	YKL065C	YKR039W	YLL014W	YLR343W	YLR372W	YML038C	YML048W	YML125C	YMR215W	YOR016C	YOR198C	YPL076W	YPL227C	YPL234C	YPL265W	YPR020W	YPR198W	
YCL026C-A	YCR048W	YGL213C	YLR177W	YNL189W	YPR086W	
YCL027W	YAL017W	YAL031C	YBL016W	YBL105C	YBR160W	YBR200W	YCL025C	YCL032W	YCR009C	YDL199C	YDL240W	YDR002W	YDR103W	YER032W	YER118C	YER149C	YFL039C	YGR040W	YGR070W	YGR289C	YHR158C	YIL159W	YJL157C	YKL092C	YKL105C	YKR023W	YKR101W	YLL021W	YLR117C	YLR229C	YLR330W	YMR047C	YMR232W	YNL054W	YNL058C	YNL075W	YNL271C	YNL291C	YOR017W	YPR008W	YPR119W	YPR122W	
YCL028W	YAL021C	YBR223C	YDR128W	YDR260C	YDR499W	YEL021W	YER125W	YIL066C	YLR403W	YML058W	YNL007C	YNL064C	YNL106C	YNL189W	YNL290W	YOL094C	YOR212W	YPL140C	
YCL029C	YAL021C	YBL027W	YCR065W	YCR077C	YCR086W	YDL155W	YDR289C	YDR466W	YEL003W	YEL061C	YER007W	YER016W	YER096W	YER139C	YFL037W	YFR014C	YFR019W	YGL031C	YGL086W	YGL173C	YGL180W	YGL245W	YGR078C	YGR092W	YGR113W	YGR188C	YHR107C	YHR135C	YIR009W	YJL030W	YJL148W	YJL187C	YJR053W	YJR066W	YJR112W	YKL103C	YLL003W	YLR039C	YLR045C	YLR200W	YML085C	YML094W	YML124C	YMR019W	YMR055C	YMR134W	YMR138W	YNL106C	YNL148C	YNL153C	YNR052C	YOL012C	YOR026W	YOR058C	YOR265W	YOR269W	YOR326W	YOR349W	YPL124W	YPL155C	YPL241C	YPL269W	YPR135W	
YCL030C	YBR009C	YDL160C	YDL179W	YDR206W	YDR392W	YDR510W	YER161C	YGR052W	YLR044C	YLR180W	YML124C	YOL001W	YOL013C	
YCL031C	YGR090W	YHR021C	YIL035C	YKL156W	YNL186W	YOL082W	
YCL032W	YBR059C	YBR185C	YBR278W	YCL027W	YCR073C	YDR032C	YDR103W	YDR309C	YDR507C	YER118C	YFR034C	YGL133W	YGL157W	YHL024W	YHR061C	YHR135C	YLR006C	YLR229C	YLR362W	YLR423C	YLR452C	YMR117C	YMR139W	YNL161W	YNR031C	YOR212W	YPR075C	YPR175W	
YCL033C	YKL130C	
YCL034W	YBL007C	YHR016C	YOR094W	YOR181W	
YCL035C	YDR513W	YGR209C	YIL034C	YLR043C	YMR059W	YPL240C	
YCL036W	YDR388W	YMR093W	
YCL037C	YAL021C	YDL013W	YDL020C	YDL029W	YDL208W	YDR296W	YDR363W	YDR510W	YFL039C	YGL120C	YGR081C	YGR162W	YHL034C	YIL138C	YJL033W	YJL140W	YJR070C	YKL014C	YLR039C	YLR175W	YLR256W	YLR262C	YLR418C	YMR125W	YNL064C	YNL079C	YNL251C	YNR052C	YOL045W	YOR074C	YOR310C	YPR088C	
YCL038C	YBR054W	YBR106W	YER081W	YHR178W	YMR009W	
YCL039W	YBL049W	YBR105C	YDL185W	YDL225W	YDR255C	YDR342C	YGL227W	YIL017C	YIL097W	YMR047C	YMR135C	YPL018W	YPL139C	
YCL040W	YAL024C	YBR009C	YBR040W	YBR126C	YDR516C	YER125W	YFR034C	YFR053C	YGL253W	YML099C	YNL189W	YOR310C	
YCL042W	YNL290W	
YCL043C	YAL017W	YBR171W	YBR229C	YCL001W	YCR073C	YDR044W	YDR320C	YDR518W	YEL031W	YER189W	YGL027C	YGL179C	YGR040W	YHR079C	YHR082C	YHR204W	YIL005W	YIL035C	YIR001C	YJR076C	YKL171W	YLR233C	YLR354C	YML130C	YMR214W	YOL013C	YOL088C	YOL126C	YOR085W	YOR288C	YPL141C	
YCL044C	YDL116W	YIL136W	YMR091C	YPR024W	
YCL045C	YBR283C	YDL020C	YGL020C	YGL167C	YIL090W	YJL196C	YJR073C	YJR091C	YJR118C	YLR312C	YML051W	
YCL047C	YKR022C	
YCL048W	YPL240C	
YCL049C	YKL002W	
YCL050C	YDR510W	YJR022W	YJR091C	YOL001W	
YCL051W	YBR160W	YCL052C	YCR073C	YDL116W	YDR099W	YLR113W	YLR342W	YLR362W	YMR035W	YNL161W	YNR031C	YOR370C	YPR086W	YPR119W	
YCL052C	YAL058W	YBR036C	YBR290W	YCL051W	YEL060C	YEL063C	YGR260W	YGR281W	YHR026W	YHR140W	YHR142W	YJL108C	YJR010C-A	YJR106W	YLR268W	
YCL054W	YDL014W	YER006W	YER133W	YER165W	YFR001W	YGR103W	YHR052W	YKL014C	YKR081C	YNL110C	YNL154C	YNL175C	YOR080W	YOR310C	YPR161C	
YCL055W	YBR057C	YGL036W	YGL192W	YHR084W	YLR305C	YMR147W	YNL196C	
YCL056C	YDL157C	YIL034C	YJR143C	YLR008C	YML125C	YNL100W	YOL146W	YOR037W	YPL240C	
YCL057W	YBR171W	YNL307C	
YCL059C	YBL004W	YBL072C	YBL087C	YBR031W	YBR048W	YBR247C	YCR031C	YCR057C	YDL014W	YDL148C	YDL166C	YDL208W	YDL213C	YDR025W	YDR064W	YDR299W	YDR324C	YDR365C	YDR449C	YDR457W	YER082C	YER102W	YER127W	YGL030W	YGL078C	YGL103W	YGL171W	YGL201C	YGR090W	YGR100W	YGR145W	YGR214W	YHL033C	YHR148W	YHR203C	YIL019W	YJL109C	YJL190C	YJR002W	YJR123W	YJR145C	YKR057W	YKR060W	YLL011W	YLR129W	YLR175W	YLR186W	YLR197W	YLR222C	YLR340W	YLR409C	YLR441C	YMR047C	YMR093W	YMR116C	YMR128W	YMR229C	YMR290C	YNL132W	YNL178W	YNL308C	YNR054C	YOL127W	YOR078W	YOR096W	YPL012W	YPL126W	YPL198W	YPL217C	YPL259C	YPR102C	YPR137W	YPR144C	
YCL061C	YAL011W	YAL024C	YAR002W	YBL023C	YBR060C	YBR088C	YBR093C	YBR136W	YBR231C	YCL016C	YCR066W	YCR086W	YDL003W	YDL020C	YDL030W	YDL040C	YDL101C	YDL102W	YDL116W	YDR075W	YDR217C	YDR334W	YDR359C	YDR369C	YDR439W	YDR485C	YDR489W	YEL032W	YEL061C	YER016W	YER021W	YER033C	YER070W	YER083C	YER095W	YER173W	YGL003C	YGL020C	YGL058W	YGL127C	YGR180C	YGR188C	YHR013C	YHR023W	YHR030C	YHR031C	YHR118C	YHR191C	YJL090C	YJL091C	YJL092W	YJL115W	YJL194W	YJR006W	YJR043C	YJR057W	YKL057C	YKL113C	YKR082W	YLR085C	YLR103C	YLR182W	YLR234W	YLR288C	YML032C	YML041C	YMR048W	YMR078C	YMR190C	YMR198W	YMR224C	YNL107W	YNL250W	YNL261W	YNL273W	YNL289W	YNL298W	YNR052C	YOL012C	YOR025W	YOR026W	YOR080W	YOR144C	YOR209C	YOR368W	YPL008W	YPL153C	YPL194W	YPR019W	YPR135W	YPR141C	
YCL063W	YEL013W	YER150W	YFR021W	YJL043W	YJL173C	YJR091C	YLR373C	YLR423C	YOR326W	YPL005W	YPL240C	
YCL064C	YDR463W	YGR245C	
YCL066W	YBL002W	YCL067C	YJR091C	YLR288C	YMR043W	
YCL067C	YBR112C	YCL066W	YCR084C	YCR097W	YDL116W	YJL170C	YLR288C	YLR452C	YMR043W	YOL006C	
YCL069W	YBR293W	YCR075C	YDL116W	YIL004C	YMR088C	
YCL073C	YAR027W	YDR288W	
YCL074W	YJR091C	
YCR002C	YBR055C	YCL024W	YCR009C	YDL029W	YDL225W	YDR168W	YDR324C	YDR379W	YDR507C	YDR510W	YFL018C	YGL105W	YHR107C	YIL140W	YJR076C	YJR092W	YLL021W	YLR229C	YLR314C	YNL078W	YNL166C	YNL233W	YNL271C	YNL298W	YNL312W	YPL115C	YPL153C	
YCR003W	YDR322W	YGL058W	YIR039C	YNL005C	
YCR004C	YDR032C	YLR253W	
YCR005C	YAR035W	YDL078C	YDL120W	YER024W	YGL252C	YJL042W	YKL085W	YLR055C	YML042W	YNR001C	YOL067C	YOR323C	YPL245W	
YCR007C	YCR061W	YDR107C	YJR013W	YLR288C	YPL020C	
YCR008W	YAL034W-A	YAR019C	YBR107C	YBR109C	YBR126C	YBR285W	YCR009C	YDL020C	YDL053C	YDR040C	YDR044W	YDR129C	YDR388W	YDR404C	YER025W	YFL023W	YGL084C	YGL106W	YGL134W	YGR086C	YHR056C	YJL013C	YJL051W	YJL164C	YJL165C	YKL073W	YKR081C	YLL011W	YLR175W	YLR197W	YLR305C	YLR429W	YMR047C	YMR094W	YMR165C	YMR229C	YNL106C	YNL253W	YOR018W	YOR224C	YOR326W	YPL004C	YPL031C	YPL257W-A	YPR013C	YPR171W	
YCR009C	YAL005C	YAL013W	YAL021C	YAL027W	YAL041W	YAL062W	YBL007C	YBL061C	YBL071W-A	YBR015C	YBR023C	YBR095C	YBR108W	YBR126C	YBR200W	YBR255W	YCL027W	YCR002C	YCR008W	YCR034W	YCR043C	YCR088W	YDL020C	YDL029W	YDL040C	YDL044C	YDL117W	YDL240W	YDR072C	YDR245W	YDR297W	YDR310C	YDR381W	YDR388W	YDR395W	YEL003W	YEL031W	YEL037C	YER083C	YER111C	YER116C	YFL039C	YGL020C	YGL058W	YGL060W	YGL084C	YGL137W	YGR078C	YGR086C	YGR166W	YHR013C	YHR030C	YHR042W	YHR142W	YIL011W	YIL034C	YIL084C	YIL148W	YIR003W	YJL020C	YJL095W	YJL099W	YJL115W	YJR032W	YJR043C	YJR075W	YKL007W	YKL204W	YKL213C	YLL021W	YLL050C	YLR087C	YLR110C	YLR144C	YLR200W	YLR218C	YLR268W	YLR330W	YLR372W	YLR429W	YML011C	YML052W	YML094W	YMR077C	YMR092C	YMR109W	YMR192W	YMR229C	YMR232W	YMR263W	YNL055C	YNL084C	YNL094W	YNL097C	YNL153C	YNL209W	YNL233W	YNL298W	YNL322C	YNR052C	YOL004W	YOL098C	YOL115W	YOR089C	YOR181W	YOR216C	YOR232W	YOR329C	YPL050C	YPL057C	YPL240C	YPL249C	YPL249C-A	YPR062W	YPR153W	YPR159W	YPR161C	
YCR010C	YCR061W	YEL063C	YFL055W	YJR040W	
YCR011C	YBR159W	YBR171W	YBR290W	YCL025C	YDR137W	YFL031W	YGL098W	YJR073C	YLR039C	YMR307W	YNL154C	YPR079W	
YCR012W	YAL005C	YAL024C	YAR007C	YBR155W	YDL097C	YDL145C	YDL229W	YDR161W	YDR510W	YEL031W	YER133W	YGL137W	YGR252W	YHR041C	YHR152W	YIL128W	YJL030W	YML072C	YMR186W	YNL006W	YNL192W	YOL135C	YOL151W	YOR027W	YOR098C	YOR110W	YOR128C	YPL240C	YPR093C	
YCR014C	YDR363W-A	YFR010W	YGL157W	YHR135C	YJL110C	YKL113C	YMR284W	YNL180C	YOR005C	
YCR015C	YGR163W	
YCR016W	YDL208W	YDL231C	YDR510W	YGL213C	YJL164C	YLR022C	YLR175W	YLR197W	YLR288C	YOR217W	YPR135W	
YCR017C	YAL023C	YAL026C	YAR042W	YBL105C	YCL025C	YDL095W	YER167W	YGL027C	YGL084C	YGR052W	YGR229C	
YCR018C	YDR087C	
YCR020C-A	YBL026W	YEL053C	YFR037C	YJR022W	YLR039C	YLR262C	YMR048W	YNL273W	YPR051W	
YCR020W-B	YAL017W	YAL062W	YBL006C	YBL019W	YBL105C	YBR115C	YCR052W	YDL147W	YDR303C	YDR520C	YFR037C	YGL207W	YGR275W	YIL033C	YIL126W	YKR008W	YLR033W	YLR321C	YLR357W	YML127W	YMR033W	YMR091C	YOL070C	YOR115C	YPR034W	
YCR021C	YDL153C	YGR142W	YJL068C	YKL220C	YLL043W	YLR453C	YPL189W	YPR124W	
YCR023C	YJR059W	
YCR024C	YDL074C	YDR208W	YER016W	YER146W	YJL124C	YNL154C	YNL289W	YPL055C	
YCR024C-A	YBR159W	YBR290W	YDL212W	YDR331W	YDR414C	YEL063C	YGR284C	YJL004C	YJL124C	YLL023C	YLR241W	YLR372W	YOL132W	YPL075W	YPL227C	
YCR026C	YPL075W	
YCR027C	YBR059C	YOL083W	
YCR028C	YBR106W	YGL051W	YJL004C	YLR372W	YNR065C	YOR043W	YOR254C	YPL240C	
YCR028C-A	YAL027W	YBL003C	YBL019W	YBR114W	YCR033W	YDR097C	YGL086W	YGL207W	YHR164C	YIL107C	YIL109C	YIR002C	YJR010C-A	YKL114C	YLR226W	YML032C	YNL031C	YNR051C	YOR113W	YPL004C	YPL075W	YPR161C	
YCR030C	YAR031W	YBL007C	YBL047C	YDR158W	YGL127C	YGR220C	YJR126C	YML098W	YMR132C	YOL054W	YOR122C	YPL240C	YPR119W	
YCR031C	YBL039C	YBR247C	YCL059C	YCR057C	YDL017W	YDL055C	YDL166C	YDR052C	YDR060W	YDR381W	YHL034C	YJL191W	YJR002W	YJR123W	YKR084C	YLL036C	YNL124W	YNL308C	
YCR032W	YAL063C	YAR050W	YDL147W	YGR179C	YLR181C	YML097C	YOL057W	YPL069C	
YCR033W	YAL011W	YAL013W	YBR103W	YBR231C	YCR028C-A	YDR155C	YDR334W	YDR392W	YDR432W	YDR485C	YGL194C	YGR078C	YGR172C	YIL112W	YJL168C	YKR029C	YLR055C	YLR085C	YLR200W	YML041C	YMR273C	YNL107W	YOL012C	YOL068C	
YCR034W	YAL030W	YBR036C	YBR041W	YBR069C	YBR088C	YBR110W	YBR159W	YBR183W	YBR254C	YBR283C	YBR290W	YBR298C	YCL025C	YCR009C	YDL015C	YDL017W	YDL054C	YDR108W	YDR137W	YDR276C	YDR297W	YDR307W	YDR331W	YDR414C	YDR456W	YEL002C	YEL017C-A	YEL063C	YER083C	YFL025C	YFL039C	YFL048C	YFL062W	YGL012W	YGL055W	YGL058W	YGL084C	YGL200C	YGR060W	YGR191W	YGR260W	YGR289C	YGR295C	YHL042W	YHL048W	YHR007C	YHR094C	YHR110W	YHR123W	YHR133C	YHR140W	YHR142W	YHR164C	YIL171W	YIR022W	YIR033W	YJL097W	YJL117W	YJL196C	YJL219W	YJL222W	YJR010C-A	YJR161C	YKL212W	YLL006W	YLL028W	YLL061W	YLR018C	YLR039C	YLR342W	YLR372W	YML067C	YML125C	YMR058W	YMR149W	YMR183C	YMR202W	YMR215W	YNL048W	YNL101W	YOL020W	YOL030W	YOL132W	YOR049C	YOR327C	YPL076W	YPL264C	YPL274W	YPR156C	YPR192W	
YCR035C	YDL111C	YDR280W	YGL120C	YGL127C	YGR095C	YGR158C	YGR195W	YHR034C	YHR041C	YHR069C	YHR081W	YHR114W	YJL050W	YKL129C	YLR398C	YNL189W	YNL232W	YNL251C	YOL021C	YOL115W	YOL142W	YOR001W	YOR076C	YPL211W	
YCR036W	YGL153W	
YCR037C	YBR106W	YCR098C	YHL042W	YJL117W	YML123C	
YCR038C	YAL036C	YAR071W	YDL065C	YDR532C	YEL061C	YGL130W	YHR119W	YIL140W	YLR293C	YLR310C	YPR122W	
YCR039C	YBR173C	YCR084C	YCR097W	YDL020C	YDL116W	YGL058W	YGR188C	YHR084W	YHR191C	YIL009C-A	YIL030C	YJL092W	YLR233C	YLR318W	YMR022W	YMR043W	YMR264W	YOR026W	YPL008W	YPR131C	YPR141C	
YCR040W	YKL178C	YMR043W	
YCR042C	YAL043C	YBR198C	YDR145W	YDR167W	YDR195W	YDR301W	YER148W	YGL112C	YGR274C	YHR107C	YJL115W	YJR093C	YKL059C	YKL081W	YKR002W	YLR115W	YLR277C	YLR451W	YML015C	YML098W	YML114C	YMR005W	YMR037C	YMR219W	YMR227C	YMR236W	YNL222W	YOL051W	YPL011C	YPL042C	YPL075W	YPL129W	YPR056W	YPR065W	
YCR043C	YAL023C	YBL002W	YBL075C	YBR009C	YCR009C	YDL053C	YDL095W	YDR174W	YDR381W	YDR388W	YEL036C	YLR429W	YMR215W	YPL146C	
YCR044C	YAL007C	YAL023C	YAL042W	YAL058W	YBR164C	YBR171W	YBR229C	YBR254C	YBR290W	YCL025C	YDL095W	YDR126W	YDR137W	YDR182W	YDR320C	YDR331W	YDR503C	YEL003W	YEL031W	YER083C	YGL012W	YGL020C	YGL027C	YGL054C	YGL084C	YGL137W	YGL167C	YGR078C	YGR086C	YGR089W	YGR166W	YHR079C	YHR114W	YHR140W	YHR142W	YIL076W	YIR033W	YJL062W	YJL078C	YJL171C	YJL198W	YJR073C	YJR117W	YKL065C	YLR039C	YLR262C	YML125C	YMR123W	YMR272C	YMR307W	YNL153C	YNL297C	YNL322C	YOL018C	YOR002W	YOR067C	YOR070C	YOR085W	YPL227C	YPL240C	
YCR045C	YOR348C	
YCR046C	YBL038W	YBR282W	YCR071C	YDL049C	YDR116C	YDR237W	YDR296W	YDR322W	YDR462W	YGL058W	YGR091W	YGR220C	YHL004W	YJL063C	YKL167C	YKR006C	YKR085C	YLR079W	YLR312W-A	YLR439W	YML025C	YMR024W	YMR098C	YMR193W	YMR307W	YNL005C	YNL177C	YNL252C	YNL284C	YOL027C	YPR125W	
YCR047C	YBR049C	YMR128W	YNL282W	
YCR048W	YCL026C-A	YGL008C	YGL226C-A	YGR157W	YJR013W	YLR242C	YLR427W	YNR008W	YNR019W	YOL101C	YOR245C	YPL240C	
YCR050C	YDL017W	
YCR052W	YBL022C	YBR245C	YCR020W-B	YDL229W	YDR303C	YER148W	YFL033C	YFR037C	YGR056W	YGR275W	YIL084C	YIL126W	YKR008W	YLR033W	YLR321C	YLR357W	YML085C	YML127W	YMR033W	YMR072W	YMR091C	YNL202W	YOR232W	YPR034W	YPR052C	
YCR053W	YBR055C	YJR007W	YLR208W	YLR314C	YML126C	YNL244C	YOL013C	YOL151W	YOR043W	YOR209C	YPL240C	
YCR057C	YBL003C	YBL004W	YBL072C	YBR084C-A	YBR189W	YBR247C	YCL059C	YCR031C	YDL014W	YDL148C	YDL213C	YDR025W	YDR034C	YDR064W	YDR299W	YDR324C	YDR365C	YDR382W	YDR447C	YDR449C	YDR450W	YEL050C	YER082C	YFR031C-A	YGL011C	YGL120C	YGL171W	YGR034W	YGR085C	YGR090W	YGR128C	YGR135W	YGR145W	YGR154C	YGR210C	YHR010W	YHR148W	YHR169W	YHR196W	YHR203C	YIL019W	YIL069C	YJL033W	YJL069C	YJL109C	YJL190C	YJL191W	YJR002W	YJR123W	YJR145C	YKL099C	YKL180W	YKR060W	YLL011W	YLR003C	YLR029C	YLR129W	YLR175W	YLR186W	YLR197W	YLR222C	YLR367W	YLR409C	YLR441C	YLR448W	YML024W	YML063W	YML130C	YMR093W	YMR128W	YMR142C	YMR143W	YMR194W	YMR229C	YMR290C	YMR300C	YNL030W	YNL069C	YNL075W	YNL132W	YNL178W	YNR043W	YNR054C	YOL010W	YOL038W	YOL077C	YOR078W	YOR096W	YOR145C	YOR310C	YPL012W	YPL081W	YPL094C	YPL126W	YPL143W	YPL217C	YPL220W	YPL240C	YPL266W	YPR137W	YPR144C	
YCR059C	YDR400W	YFL039C	YIL071C	YJL160C	YJR091C	YNL004W	YPR080W	
YCR060W	YDR190C	YHR034C	YMR309C	YOR310C	YPL235W	YPL240C	
YCR061W	YBR029C	YBR085W	YBR106W	YBR187W	YCR007C	YCR010C	YDL035C	YEL063C	YER001W	YFL031W	YGR055W	YHL048W	YHR103W	YIL134W	YIL147C	YJR117W	YKL004W	YLL048C	YLR138W	YML125C	YMR243C	YNL318C	YNR066C	YOR266W	YPR058W	
YCR063W	YBL099W	YDL043C	YDL209C	YDL220C	YDR408C	YER013W	YER165W	YER172C	YHR165C	YHR203C	YIL018W	YIL070C	YKL085W	YKL173W	YLL036C	YMR024W	YMR213W	YNL252C	YPL151C	YPR101W	
YCR065W	YBR109C	YBR160W	YCL029C	YCR105W	YDR113C	YDR150W	YFL037W	YGL086W	YHR129C	YJL030W	YJR102C	YKR054C	YLR085C	YMR117C	YMR294W	YPL002C	YPL106C	YPL240C	YPR119W	
YCR066W	YAL021C	YAL024C	YBL026W	YBR088C	YBR098W	YCL016C	YCL061C	YCR086W	YDL013W	YDL020C	YDL040C	YDL064W	YDL074C	YDL101C	YDL102W	YDR004W	YDR076W	YDR092W	YDR140W	YDR174W	YDR217C	YDR359C	YDR369C	YDR386W	YDR409W	YDR432W	YDR439W	YDR440W	YEL037C	YER083C	YER095W	YER142C	YER171W	YER173W	YFR019W	YGL003C	YGL020C	YGL058W	YGL087C	YGL163C	YGL167C	YGL219C	YGR180C	YGR184C	YGR258C	YHR013C	YHR134W	YHR154W	YHR191C	YHR200W	YHR206W	YJL006C	YJL092W	YJL115W	YJR006W	YJR043C	YJR104C	YKL113C	YKL139W	YKL213C	YKR030W	YLR032W	YLR182W	YLR262C	YLR288C	YLR320W	YLR370C	YLR376C	YLR418C	YLR438C-A	YML007W	YML028W	YML032C	YML060W	YML095C	YML112W	YMR038C	YMR048W	YMR078C	YMR198W	YMR224C	YMR293C	YNL054W	YNL107W	YNL147W	YNL199C	YNL218W	YNL250W	YNL273W	YNL298W	YNR051C	YNR052C	YOL012C	YOR080W	YOR128C	YOR141C	YOR144C	YOR209C	YOR368W	YPL020C	YPL022W	YPL046C	YPL055C	YPL167C	YPR135W	YPR164W	
YCR067C	YBL040C	YDR057W	YDR137W	YGL084C	YGL226C-A	YIL090W	YOR128C	YPL085W	YPL218W	YPR071W	YPR181C	
YCR068W	YDR331W	YER019W	YFL062W	
YCR071C	YCR046C	YDR116C	YDR296W	YDR322W	YDR405W	YGL058W	YGR076C	YGR220C	YHL004W	YJL063C	YLR361C	YLR439W	YMR024W	YMR091C	YNL284C	YOL027C	YOR361C	YPL173W	YPR125W	
YCR072C	YDR101C	YER006W	YER081W	YER126C	YGL099W	YGL181W	YGR245C	YHR052W	YHR197W	YLR009W	YLR074C	YLR106C	YML093W	YNL182C	YNL186W	YNL289W	YNR053C	YOL001W	YPL093W	YPL209C	
YCR073C	YAR019C	YBL041W	YCL032W	YCL043C	YCL051W	YDL022W	YDL056W	YDL125C	YDR007W	YDR023W	YDR524C	YDR528W	YGL134W	YHL020C	YHR027C	YHR157W	YJL089W	YJL108C	YJL128C	YLL043W	YLR006C	YLR424W	YML096W	YMR117C	YMR165C	YNL250W	YNL284C-A	YOL105C	YOR018W	YPL217C	
YCR073W-A	YBR058C	YDL214C	YDR122W	YDR247W	YER064C	YER133W	YGL059W	YHL007C	YHR082C	YHR135C	YJL164C	YJR059W	YLR028C	YLR257W	YNL154C	YNL307C	YNR034W	YOL113W	YOR351C	YPL026C	YPL209C	
YCR075C	YCL069W	YDR456W	YFL062W	YFR014C	YKR007W	
YCR076C	YER094C	YGL137W	YLR291C	YML064C	YNL118C	YNL189W	YPR103W	
YCR077C	YAL021C	YBL008W	YBL026W	YBR103W	YBR270C	YBR278W	YCL016C	YCL029C	YCR086W	YDL065C	YDL074C	YDL101C	YDL139C	YDL160C	YDL175C	YDL216C	YDR013W	YDR076W	YDR121W	YDR141C	YDR150W	YDR369C	YDR378C	YDR381W	YDR389W	YDR439W	YER095W	YER112W	YER115C	YER116C	YER146W	YER165W	YGL121C	YGL143C	YGL163C	YGL173C	YGR218W	YHR191C	YHR200W	YIL154C	YJL092W	YJL115W	YJL124C	YJL140W	YJR022W	YLL036C	YLR103C	YLR229C	YLR320W	YLR330W	YLR418C	YLR424W	YLR438C-A	YML032C	YML109W	YMR002W	YMR078C	YMR186W	YMR190C	YMR224C	YMR288W	YMR294W	YNL088W	YNL118C	YNL124W	YNL145W	YNL147W	YNL232W	YNL250W	YNR027W	YNR052C	YNR053C	YOL006C	YOL149W	YOR038C	YOR144C	YOR276W	YPL055C	YPL240C	YPR135W	YPR164W	
YCR079W	YBR126C	YDL214C	YER016W	YGL062W	YGL070C	YIL125W	YJL138C	YJR059W	YKL054C	YKL085W	YLL022C	YMR239C	YMR277W	YNL014W	YOR317W	YOR323C	YPL022W	YPL110C	YPL160W	
YCR081W	YBL093C	YBR253W	YDL005C	YDL020C	YDR308C	YDR443C	YDR477W	YER083C	YER111C	YGL020C	YGL025C	YGL127C	YGL151W	YGR104C	YIR019C	YJL203W	YLR071C	YLR182W	YMR091C	YMR168C	YMR236W	YNL025C	YNL236W	YOL135C	YOR140W	YOR144C	YPL031C	YPL042C	YPL268W	YPR070W	
YCR082W	YBR066C	YDR448W	YEL003W	YER022W	YFL008W	YGL207W	YGR078C	YGR161C-C	YGR252W	YLR423C	YOR023C	
YCR083W	YHR106W	YPL091W	
YCR084C	YBR009C	YBR010W	YBR089C-A	YBR112C	YCL067C	YCR039C	YCR088W	YDL005C	YDL126C	YDR160W	YDR308C	YDR309C	YDR477W	YDR510W	YEL030W	YEL031W	YFR029W	YGL025C	YGL035C	YGR083C	YGR104C	YHR061C	YJL156C	YKL181W	YKL213C	YLR071C	YLR113W	YLR176C	YLR313C	YLR418C	YMR012W	YMR043W	YNL021W	YNL025C	YNL167C	YNL236W	YNL330C	YOL004W	YOR290C	YPL016W	YPL042C	YPL228W	YPR065W	YPR068C	YPR168W	
YCR086W	YAL021C	YAR002W	YBR094W	YBR202W	YBR245C	YCL016C	YCL029C	YCL061C	YCR066W	YCR077C	YDL003W	YDL013W	YDL014W	YDL040C	YDL089W	YDL101C	YDL214C	YDR004W	YDR061W	YDR076W	YDR309C	YDR369C	YDR378C	YDR388W	YDR432W	YDR439W	YDR488C	YEL003W	YEL018W	YEL032W	YEL061C	YER016W	YER087W	YER095W	YER106W	YER116C	YER120W	YFL008W	YGL058W	YGL163C	YGL167C	YGL175C	YGR078C	YGR126W	YGR155W	YHL022C	YHR013C	YHR061C	YHR152W	YHR154W	YHR191C	YIL031W	YJL006C	YJL047C	YJL092W	YJL115W	YJL124C	YJL179W	YJR043C	YJR057W	YKL048C	YKL077W	YKL113C	YKL139W	YKR010C	YKR095W	YLL029W	YLR032W	YLR085C	YLR086W	YLR103C	YLR117C	YLR182W	YLR200W	YLR240W	YLR274W	YLR291C	YLR320W	YLR424W	YML032C	YML085C	YML094W	YML095C	YML103C	YML112W	YMR038C	YMR048W	YMR078C	YMR190C	YMR198W	YMR224C	YNL107W	YNL153C	YNL218W	YNL250W	YNR052C	YOL012C	YOL020W	YOL115W	YOR058C	YOR080W	YOR195W	YOR264W	YOR281C	YOR349W	YPL109C	YPL153C	YPR023C	YPR119W	YPR135W	YPR141C	YPR164W	
YCR087C-A	YAL051W	YBL003C	YBR010W	YDL060W	YDR398W	YDR510W	YJR091C	YKR092C	YLL004W	YLR265C	YML064C	YML065W	YPL022W	YPL075W	
YCR088W	YBL007C	YCR009C	YCR084C	YDL029W	YDL164C	YDR129C	YDR266C	YDR342C	YDR388W	YDR488C	YDR523C	YFL039C	YFR024C-A	YGL099W	YGL153W	YGL206C	YHR016C	YHR199C	YIL002C	YIL068C	YIL095W	YIR003W	YJR065C	YLL050C	YMR109W	YNL020C	YNL094W	YNL106C	YNL138W	YNL243W	YNL298W	YOR181W	YOR284W	YOR329C	YOR367W	YPL204W	
YCR089W	YGR084C	YNL192W	YNL325C	YPL240C	
YCR090C	YML105C	YPL240C	
YCR091W	YAL028W	YAR019C	YBR285W	YDL002C	YDL006W	YDL038C	YDL153C	YDL192W	YDR007W	YGL245W	YGR276C	YHR056C	YHR082C	YIL135C	YJL089W	YJL198W	YLL034C	YML037C	YML083C	YML096W	YMR165C	YMR184W	YNL045W	YNL155W	YNR047W	YOL104C	YPR063C	YPR119W	YPR160W	
YCR092C	YAR007C	YBR088C	YDL059C	YDL102W	YDR097C	YDR224C	YER095W	YJL173C	YML032C	YMR167W	YNL082W	YNR058W	YOL090W	YOR033C	YPL022W	
YCR093W	YAL021C	YCR094W	YDL145C	YDL149W	YDL160C	YDL165W	YDR103W	YDR145W	YDR190C	YDR376W	YDR392W	YDR443C	YER022W	YER068W	YER148W	YGL137W	YGR134W	YGR274C	YHR084W	YIL038C	YIL075C	YJL141C	YKR036C	YLR055C	YLR195C	YLR362W	YML010W	YNL025C	YNL098C	YNL288W	YNR052C	YOL133W	YOR110W	YOR209C	YOR212W	YPL037C	YPL042C	YPL235W	YPR072W	
YCR094W	YAL026C	YCR093W	YDL192W	YDL226C	YDR137W	YDR358W	YER031C	YER166W	YGL090W	YGL206C	YGL210W	YHR108W	YIL048W	YJL204C	YJR091C	YKL129C	YKR001C	YLR039C	YLR056W	YLR262C	YMR109W	YNL138W	YNL323W	YNR048W	
YCR095C	YDR034C	YHL029C	YNL032W	YNL099C	YPL027W	YPR007C	
YCR096C	YCR097W	YMR043W	
YCR097W	YCL067C	YCR039C	YCR096C	YJR110W	
YCR098C	YBR106W	YBR296C	YCR037C	YHR110W	YJL153C	YJL184W	YJL198W	YLR447C	YML123C	YNL008C	YNR013C	YPL265W	YPL274W	
YCR099C	YBL059W	YGR203W	YGR205W	YGR262C	YHR082C	YHR148W	YJL165C	YLR208W	
YCR100C	YDR414C	YHL007C	YIL110W	YNL307C	YPL141C	
YCR101C	YGR216C	YHL042W	YIL061C	YPL240C	
YCR102C	YNL134C	
YCR105W	YCR065W	YGR092W	YHR082C	YJL020C	YNL307C	
YCR106W	YBL080C	YJL096W	YPL240C	
YCR107W	YBR265W	YJR022W	YOR114W	
YDL001W	YAL032C	YDL133W	YDR207C	YER116C	YIR009W	YJL164C	YLR457C	YMR079W	
YDL002C	YAL013W	YBL003C	YBR009C	YBR245C	YCR091W	YDL040C	YDL059C	YDL076C	YDR190C	YER092W	YFL013C	YFL033C	YFL039C	YFR037C	YGL133W	YGL150C	YGR092W	YHR013C	YHR082C	YJL081C	YKL101W	YKR001C	YLR052W	YLR103C	YLR320W	YLR357W	YLR418C	YMR263W	YNL059C	YNL154C	YNL307C	YOL115W	YOL148C	YOR141C	YOR304W	YPL129W	YPL141C	YPL235W	
YDL003W	YBL005W-A	YBL097W	YBR073W	YBR160W	YCL016C	YCL061C	YCR086W	YDL042C	YDR113C	YDR170W-A	YDR174W	YDR254W	YDR318W	YDR325W	YEL061C	YER016W	YER147C	YFL008W	YFR027W	YFR028C	YGL097W	YGL116W	YGL250W	YGR056W	YGR140W	YGR184C	YGR188C	YHR191C	YIL026C	YIL033C	YIL126W	YJL030W	YJL074C	YJR135C	YLR008C	YLR045C	YLR357W	YLR381W	YLR399C	YML034W	YML094W	YMR001C	YMR045C	YMR046C	YMR048W	YMR078C	YMR129W	YMR273C	YNL153C	YNL273W	YNL284C-A	YNL284C-B	YOL069W	YOR026W	YOR195W	YOR232W	YOR360C	YPL008W	YPL017C	YPL018W	YPR046W	YPR072W	YPR135W	YPR141C	
YDL004W	YHR082C	YMR173W	YPL078C	YPL160W	
YDL005C	YBL093C	YBR079C	YBR112C	YBR169C	YBR193C	YBR253W	YCR081W	YCR084C	YDL020C	YDL153C	YDR081C	YDR308C	YDR443C	YER022W	YER083C	YER157W	YGL020C	YGL025C	YGL058W	YGL127C	YGL151W	YGR104C	YGR200C	YGR252W	YHR041C	YHR058C	YIL021W	YKL028W	YLR044C	YLR071C	YLR384C	YML007W	YMR112C	YMR273C	YMR312W	YNL098C	YNL189W	YNL236W	YNR010W	YOL051W	YOL135C	YOR174W	YPL042C	YPL086C	YPL101W	YPL129W	YPL268W	YPR070W	YPR168W	
YDL006W	YAL053W	YBL105C	YCR091W	YDL040C	YDL132W	YDL230W	YDR017C	YDR162C	YDR167W	YDR320C	YER008C	YER083C	YER089C	YFR014C	YGL020C	YGL027C	YGL206C	YGR052W	YGR229C	YHR013C	YHR030C	YHR079C	YHR191C	YHR206W	YIL147C	YJL106W	YJL128C	YKL037W	YKL113C	YKL190W	YKL212W	YKR072C	YLR039C	YLR113W	YLR148W	YLR262C	YLR320W	YLR342W	YLR361C	YML100W	YMR001C	YMR038C	YMR078C	YMR307W	YNL154C	YNL298W	YNL307C	YNL322C	YNR019W	YNR031C	YOL001W	YOL113W	YOR070C	YOR208W	YOR326W	YPL141C	YPL153C	YPL221W	
YDL007W	YAR007C	YBR272C	YDL036C	YDL097C	YDL147W	YDR363W-A	YDR394W	YDR427W	YEL037C	YER012W	YER021W	YFR004W	YFR010W	YFR052W	YGL004C	YGL048C	YHL030W	YHR027C	YHR082C	YHR200W	YIL075C	YKL145W	YLR421C	YMR048W	YNL311C	YOR117W	YOR259C	YOR261C	YPL248C	YPR108W	
YDL008W	YBL084C	YBR082C	YDL014W	YDL029W	YDR118W	YDR260C	YER047C	YFR036W	YGL240W	YHR107C	YHR166C	YIR025W	YKL022C	YLR102C	YLR127C	YLR229C	YML024W	YNL172W	YOR249C	YPL211W	
YDL012C	YDR151C	YFR047C	YHR032W	YHR140W	YIL172C	YJL065C	YOR355W	YPL240C	
YDL013W	YAL010C	YAL021C	YAL024C	YAR002W	YBR054W	YBR231C	YBR245C	YCL008C	YCL016C	YCL037C	YCR066W	YCR086W	YDL030W	YDL040C	YDL116W	YDL147W	YDL185W	YDR004W	YDR076W	YDR334W	YDR359C	YDR363W	YDR369C	YDR439W	YDR484W	YDR495C	YDR510W	YER014W	YER095W	YER116C	YGL003C	YGL025C	YGL163C	YGL180W	YGR056W	YGR092W	YGR140W	YHL034C	YHR013C	YHR082C	YHR135C	YHR156C	YHR191C	YHR194W	YIL061C	YIL095W	YJL006C	YJL092W	YJL115W	YJL124C	YJL168C	YJR091C	YJR102C	YJR118C	YJR144W	YKL101W	YKL113C	YKL116C	YKL134C	YKL139W	YKR082W	YLL002W	YLR006C	YLR085C	YLR110C	YLR182W	YLR234W	YLR320W	YLR357W	YLR373C	YLR417W	YLR424W	YLR438C-A	YLR443W	YML023C	YML032C	YML097C	YML112W	YMR078C	YMR165C	YMR179W	YMR190C	YMR198W	YMR216C	YMR219W	YMR224C	YMR228W	YMR231W	YMR287C	YMR293C	YNL077W	YNL084C	YNL086W	YNL107W	YNL147W	YNL154C	YNL199C	YNL250W	YNL297C	YNR031C	YNR052C	YOL012C	YOR080W	YOR144C	YOR147W	YOR191W	YOR208W	YOR287C	YPL002C	YPL024W	YPL045W	YPL082C	YPL104W	YPL106C	YPR023C	YPR045C	YPR135W	YPR141C	
YDL014W	YAL001C	YAL027W	YAL035W	YBL003C	YBL024W	YBL050W	YBR017C	YBR034C	YBR170C	YBR247C	YCL011C	YCL054W	YCL059C	YCR057C	YCR086W	YDL008W	YDL040C	YDL060W	YDL148C	YDL153C	YDL168W	YDL208W	YDR052C	YDR060W	YDR117C	YDR166C	YDR208W	YDR243C	YDR302W	YDR308C	YDR365C	YDR439W	YDR449C	YDR496C	YDR507C	YEL026W	YEL054C	YER021W	YER063W	YER082C	YER127W	YER131W	YER147C	YER161C	YER162C	YER164W	YER171W	YFR034C	YGL049C	YGL078C	YGL112C	YGL120C	YGL130W	YGL173C	YGL200C	YGL213C	YGR060W	YGR075C	YGR090W	YGR103W	YGR159C	YGR162W	YGR272C	YGR274C	YGR278W	YHR013C	YHR039C	YHR052W	YHR066W	YHR072W-A	YHR089C	YHR148W	YHR196W	YIL019W	YIL043C	YIL046W	YIL131C	YIR001C	YJL033W	YJL069C	YJL076W	YJL095W	YJL109C	YJR002W	YKL014C	YKL018W	YKL035W	YKL075C	YKL078W	YKL099C	YKL180W	YKR024C	YKR068C	YKR086W	YKR092C	YLL011W	YLL031C	YLL036C	YLR009W	YLR163C	YLR175W	YLR197W	YLR221C	YLR320W	YLR369W	YLR398C	YLR455W	YML010W	YMR014W	YMR049C	YMR075W	YMR229C	YMR239C	YMR308C	YNL023C	YNL061W	YNL075W	YNL124W	YNL230C	YNL255C	YNL290W	YNL308C	YNL312W	YNR038W	YNR054C	YOL010W	YOL076W	YOL102C	YOL139C	YOL144W	YOR004W	YOR056C	YOR095C	YOR206W	YOR287C	YOR310C	YOR340C	YOR341W	YOR381W	YPL043W	YPL066W	YPL093W	YPL220W	YPR016C	YPR137W	YPR143W	YPR144C	YPR161C	YPR169W	YPR178W	
YDL015C	YBR017C	YBR036C	YBR069C	YBR094W	YBR106W	YBR110W	YBR159W	YBR290W	YCR034W	YDL206W	YDL232W	YDR307W	YDR331W	YDR502C	YDR506C	YGL195W	YGL200C	YGR060W	YGR284C	YHL048W	YHR026W	YHR114W	YHR133C	YHR140W	YHR195W	YJL002C	YJL117W	YJL196C	YJR010C-A	YJR117W	YKL008C	YKL065C	YKL154W	YKL182W	YLR060W	YLR259C	YLR343W	YLR372W	YLR411W	YML048W	YML085C	YMR215W	YNL101W	YOR016C	YPL087W	YPL240C	YPL264C	YPR028W	
YDL017W	CDC7	YBL008W	YBL023C	YBR060C	YBR088C	YBR126C	YBR160W	YBR202W	YBR274W	YCL016C	YCR031C	YCR034W	YCR050C	YDL080C	YDL132W	YDL160C	YDR032C	YDR052C	YDR168W	YDR217C	YDR299W	YDR310C	YDR363W	YDR419W	YEL023C	YEL030W	YEL032W	YER171W	YER173W	YFR057W	YGL019W	YGL086W	YGL137W	YGL151W	YGL201C	YGL250W	YGR087C	YGR099W	YHR154W	YHR191C	YIL035C	YJL030W	YJL062W	YJL088W	YJL138C	YJR032W	YJR053W	YJR070C	YJR089W	YJR140C	YKL039W	YKL056C	YKL101W	YKR059W	YLL004W	YLL039C	YLR032W	YLR055C	YLR134W	YLR231C	YLR234W	YLR274W	YLR288C	YLR350W	YLR386W	YLR429W	YLR435W	YML016C	YML032C	YMR055C	YMR078C	YMR100W	YMR167W	YMR190C	YMR236W	YNL030W	YNL031C	YNL102W	YNL113W	YNR048W	YOL081W	YOR006C	YOR027W	YOR039W	YOR360C	YOR368W	YPL153C	YPL194W	YPL218W	YPR019W	YPR119W	
YDL018C	YBR031W	YDL052C	YDR032C	YGL200C	YHR110W	YML012W	
YDL019C	YAL026C	YAR042W	YBL003C	YBR058C-A	YBR079C	YDL052C	YDR032C	YDR381W	YER120W	YGL059W	YGL137W	YGR092W	YHR073W	YHR082C	YHR135C	YJL095W	YJL207C	YLR229C	YMR109W	YMR183C	YNL154C	YNL293W	YOL112W	YPL026C	YPL075W	YPL153C	YPR165W	
YDL020C	YAL024C	YAR003W	YBL006C	YBL007C	YBL008W	YBL033C	YBL041W	YBL058W	YBL072C	YBR160W	YBR170C	YBR175W	YBR191W	YBR231C	YBR245C	YBR279W	YBR283C	YCL008C	YCL016C	YCL037C	YCL045C	YCL061C	YCR008W	YCR009C	YCR039C	YCR066W	YCR081W	YDL005C	YDL049C	YDL074C	YDL100C	YDL122W	YDL202W	YDR004W	YDR028C	YDR074W	YDR076W	YDR140W	YDR207C	YDR295C	YDR323C	YDR359C	YDR363W	YDR369C	YDR388W	YDR439W	YDR443C	YDR477W	YDR484W	YDR486C	YDR495C	YEL003W	YEL027W	YEL044W	YER014W	YER016W	YER061C	YER087W	YER095W	YER116C	YER120W	YER151C	YFL007W	YFL016C	YFL031W	YFR052W	YGL019W	YGL058W	YGL095C	YGL127C	YGL163C	YGL167C	YGL168W	YGL173C	YGL240W	YGL244W	YGR078C	YGR188C	YGR214W	YGR229C	YHR005C	YHR064C	YHR067W	YHR079C	YHR191C	YHR200W	YIL007C	YIL075C	YIL090W	YIL154C	YIR009W	YIR033W	YJL006C	YJL029C	YJL080C	YJL115W	YJL117W	YJL129C	YJL179W	YJR043C	YJR055W	YJR070C	YJR073C	YJR088C	YJR102C	YJR104C	YJR105W	YJR122W	YJR139C	YJR145C	YKL041W	YKL113C	YKL119C	YKL139W	YKL145W	YKL161C	YKL181W	YKL190W	YKL191W	YKL206C	YKL207W	YKR024C	YLL027W	YLR021W	YLR024C	YLR032W	YLR085C	YLR199C	YLR200W	YLR226W	YLR239C	YLR240W	YLR262C	YLR320W	YLR350W	YLR369W	YLR381W	YLR388W	YLR396C	YLR410W	YLR417W	YLR422W	YLR447C	YML014W	YML024W	YML032C	YML047C	YML094W	YML112W	YMR048W	YMR055C	YMR058W	YMR067C	YMR070W	YMR077C	YMR078C	YMR188C	YMR193W	YMR199W	YMR202W	YMR224C	YMR231W	YMR242C	YMR269W	YMR286W	YNL025C	YNL054W	YNL064C	YNL076W	YNL084C	YNL086W	YNL107W	YNL111C	YNL148C	YNL153C	YNL197C	YNL199C	YNL227C	YNL243W	YNL248C	YNL250W	YNL268W	YNL269W	YNL273W	YNL280C	YNL307C	YNL322C	YNR006W	YOL001W	YOL012C	YOL076W	YOR026W	YOR039W	YOR068C	YOR069W	YOR073W	YOR080W	YOR211C	YOR246C	YOR254C	YOR332W	YPL002C	YPL003W	YPL018W	YPL042C	YPL055C	YPL059W	YPL084W	YPL144W	YPL148C	YPL180W	YPL213W	YPL226W	YPL239W	YPR067W	YPR103W	YPR135W	YPR175W	
YDL022W	YBR126C	YCR073C	YDL095W	YDR510W	YGL035C	YIL155C	YLL043W	YLR336C	YLR362W	YNR031C	YOL059W	YPL022W	YPL061W	
YDL024C	YEL017W	YIR019C	
YDL025C	YAL005C	YAL049C	YBR160W	YDL097C	YDL229W	YDR477W	YDR510W	YGL180W	YGR016W	YHR009C	YHR082C	YHR135C	YJL095W	YJL164C	YMR186W	YOL139C	YPL240C	YPR119W	
YDL027C	YHL007C	YHR082C	
YDL028C	YAR019C	YBL084C	YBR135W	YBR160W	YDR168W	YDR356W	YEL061C	YGL086W	YGL116W	YGR113W	YGR188C	YHR209W	YIL106W	YJL019W	YJL084C	YJL089W	YJL168C	YKL022C	YKL042W	YLR457C	YML085C	YMR186W	YNL064C	YNL116W	YNL186W	YOR027W	YOR257W	YPL209C	YPR048W	YPR119W	
YDL029W	YAL013W	YAL015C	YAR007C	YAR019C	YBL061C	YBR023C	YBR039W	YBR142W	YBR171W	YBR200W	YBR202W	YBR208C	YBR217W	YBR234C	YBR236C	YBR260C	YCL037C	YCR002C	YCR009C	YCR088W	YDL008W	YDL030W	YDL047W	YDL148C	YDL225W	YDR018C	YDR032C	YDR129C	YDR143C	YDR172W	YDR190C	YDR216W	YDR235W	YDR260C	YDR310C	YDR388W	YDR389W	YDR394W	YDR523C	YEL003W	YEL031W	YEL037C	YER083C	YER125W	YER149C	YER155C	YFR040W	YGL016W	YGL250W	YGR078C	YGR198W	YGR278W	YHR030C	YHR142W	YIL046W	YIL062C	YIL066C	YIL095W	YIL128W	YIR006C	YIR015W	YJL008C	YJL095W	YJL099W	YJL183W	YJR029W	YJR032W	YJR064W	YJR065C	YJR075W	YJR117W	YJR118C	YKL013C	YKL104C	YKL122C	YKL129C	YKL211C	YKR042W	YLL013C	YLR056W	YLR200W	YLR249W	YLR259C	YLR309C	YLR330W	YLR337C	YLR370C	YLR429W	YML064C	YMR001C	YMR058W	YMR109W	YMR186W	YNL002C	YNL084C	YNL153C	YNL161W	YNL189W	YNL233W	YNL243W	YNL271C	YNL298W	YNL322C	YNR035C	YOL078W	YOL133W	YOR035C	YOR098C	YOR122C	YOR181W	YOR212W	YOR216C	YOR259C	YOR261C	YOR281C	YPL069C	YPL140C	YPR019W	YPR086W	YPR178W	
YDL030W	HGNC:10765	YBR152W	YBR237W	YCL061C	YDL013W	YDL029W	YDL043C	YDL044C	YDL239C	YDR026C	YDR267C	YDR363W-A	YDR421W	YDR482C	YDR485C	YER029C	YER112W	YER172C	YFL017W-A	YFR052W	YGL181W	YGR074W	YHR107C	YHR165C	YJL203W	YLL036C	YLR147C	YML049C	YML104C	YMR005W	YMR117C	YMR213W	YMR240C	YNL210W	YNR053C	YOR017W	YOR023C	YOR159C	YOR191W	YPL146C	YPL213W	YPR182W	
YDL031W	YBR142W	YDL040C	YDL132W	YDR087C	YDR388W	YDR496C	YEL055C	YER006W	YFL002C	YFR001W	YGL245W	YGR103W	YHR052W	YHR066W	YHR154W	YIL035C	YJL050W	YKR081C	YLR229C	YML010W	YMR290C	YNL061W	YNL110C	YNL175C	YOL077C	YOR080W	YOR206W	YOR272W	YPR016C	
YDL033C	YBR023C	YDL049C	YDR208W	YGL039W	YHR082C	YJL168C	YLR085C	YLR200W	YLR259C	YLR330W	YLR418C	YMR263W	YPL194W	
YDL035C	YCR061W	YER020W	YHR082C	YLR362W	YPL203W	YPL268W	
YDL036C	YDL007W	YER087W	YHR200W	YOL066C	
YDL037C	YHR114W	
YDL038C	YCR091W	YDL214C	YJL165C	YNL154C	
YDL040C	YAL009W	YAL013W	YAL021C	YAL024C	YAL048C	YAL055W	YAR003W	YAR042W	YBL022C	YBL090W	YBR060C	YBR082C	YBR168W	YBR175W	YBR189W	YBR231C	YBR245C	YBR278W	YCL008C	YCL016C	YCL061C	YCR009C	YCR066W	YCR086W	YDL002C	YDL006W	YDL013W	YDL014W	YDL031W	YDL059C	YDL074C	YDL097C	YDL101C	YDL142C	YDL147W	YDL229W	YDR004W	YDR012W	YDR076W	YDR244W	YDR265W	YDR303C	YDR310C	YDR323C	YDR334W	YDR359C	YDR369C	YDR378C	YDR381W	YDR388W	YDR392W	YDR432W	YDR439W	YDR469W	YDR479C	YDR495C	YDR497C	YEL050C	YEL051W	YEL061C	YER014W	YER016W	YER017C	YER021W	YER083C	YER087W	YER095W	YER111C	YER116C	YER122C	YFL023W	YFR010W	YFR019W	YGL003C	YGL020C	YGL048C	YGL095C	YGL143C	YGL153W	YGL163C	YGL174W	YGR046W	YGR077C	YGR078C	YGR133W	YGR180C	YGR188C	YGR208W	YGR231C	YHR013C	YHR026W	YHR030C	YHR051W	YHR100C	YHR167W	YHR178W	YHR191C	YHR194W	YIL075C	YIL084C	YIR005W	YIR009W	YJL006C	YJL095W	YJL124C	YJL129C	YJL168C	YJL176C	YJL183W	YJL210W	YJR043C	YJR075W	YJR102C	YJR139C	YJR144W	YKL113C	YKL197C	YKL212W	YKL213C	YKR065C	YKR100C	YKR101W	YLL033W	YLR032W	YLR055C	YLR067C	YLR085C	YLR091W	YLR110C	YLR148W	YLR175W	YLR182W	YLR191W	YLR197W	YLR200W	YLR320W	YLR337C	YLR350W	YLR357W	YLR370C	YLR373C	YLR396C	YLR417W	YLR418C	YML032C	YML058W	YML065W	YML097C	YML112W	YMR026C	YMR048W	YMR077C	YMR078C	YMR116C	YMR165C	YMR224C	YMR229C	YMR231W	YMR263W	YMR272C	YMR274C	YMR287C	YMR290C	YMR293C	YNL070W	YNL084C	YNL097C	YNL107W	YNL147W	YNL153C	YNL209W	YNL214W	YNL236W	YNL250W	YNL273W	YNL297C	YNL298W	YNL302C	YNL329C	YNL330C	YNR006W	YNR023W	YNR052C	YOL004W	YOL012C	YOL023W	YOL076W	YOL143C	YOR026W	YOR035C	YOR073W	YOR080W	YOR117W	YOR147W	YOR209C	YOR253W	YOR259C	YOR261C	YOR290C	YOR308C	YOR322C	YOR330C	YOR332W	YPL002C	YPL055C	YPL084W	YPL106C	YPL178W	YPL198W	YPL213W	YPR057W	YPR101W	YPR135W	
YDL042C	YBL014C	YBL023C	YBR009C	YBR010W	YDL003W	YDR110W	YDR138W	YDR191W	YDR227W	YDR285W	YDR310C	YDR363W	YDR440W	YER020W	YER120W	YFR028C	YGL253W	YGR192C	YGR252W	YGR282C	YHR014W	YHR119W	YHR164C	YIL150C	YIR019C	YJL076W	YJL115W	YJL194W	YKR008W	YKR101W	YLR233C	YLR249W	YLR265C	YLR442C	YLR453C	YML032C	YML109W	YMR127C	YMR270C	YMR273C	YNL021W	YNL030W	YNL031C	YNL113W	YNL216W	YNL261W	YNL330C	YOL017W	YOL068C	YOL086C	YOR025W	YOR116C	YOR209C	YOR210W	YOR244W	YOR341W	YPL240C	YPR010C	
YDL043C	HGNC:10765	YAL032C	YBR069C	YBR152W	YBR237W	YCR063W	YDL030W	YDL145C	YDL185W	YDR131C	YDR174W	YDR180W	YDR226W	YDR381W	YDR386W	YDR409W	YDR482C	YER029C	YER112W	YER113C	YFL017W-A	YGL049C	YGL137W	YGL174W	YGL181W	YGR074W	YGR129W	YGR162W	YGR250C	YHR086W	YHR107C	YJL146W	YJL203W	YKL074C	YKL155C	YLL014W	YLL036C	YLR058C	YLR059C	YLR147C	YLR150W	YLR222C	YLR275W	YML024W	YML049C	YMR012W	YMR117C	YMR213W	YMR240C	YMR288W	YMR302C	YMR304W	YNL023C	YNL154C	YNL210W	YNL286W	YNR031C	YNR053C	YPL126W	YPL151C	YPL213W	YPL215W	YPR121W	YPR160W	
YDL044C	Q0045	Q0105	Q0120	YBL061C	YCR009C	YDL030W	YDL116W	YDR400W	YDR505C	YER086W	YER144C	YFL036W	YGL058W	YGR056W	YLL051C	YLR067C	YLR139C	YLR386W	YMR083W	YMR257C	
YDL045C	YGL127C	YLR229C	YLR295C	
YDL045W-A	YBR251W	YIL070C	YIL093C	YJL063C	YJR059W	YJR113C	YOL113W	
YDL046W	YDR318W	YJR091C	
YDL047W	YAL030W	YAL040C	YBL051C	YBR010W	YBR039W	YBR214W	YDL029W	YDL134C	YDL140C	YDL171C	YDL188C	YDL219W	YDR054C	YDR188W	YDR247W	YDR293C	YDR465C	YDR468C	YDR477W	YER012W	YER111C	YER155C	YER167W	YFL029C	YFR019W	YFR021W	YFR040W	YGL056C	YGL058W	YGL086W	YGL197W	YGL229C	YGL246C	YGR085C	YGR092W	YGR161C	YGR282C	YHR096C	YIL061C	YIL135C	YIL142W	YIL153W	YJL026W	YJL098W	YJL141C	YJR072C	YJR105W	YKL029C	YKL110C	YKL139W	YKL195W	YKR028W	YKR072C	YLR097C	YLR138W	YLR229C	YLR248W	YLR310C	YLR384C	YML032C	YML048W	YMR024W	YMR028W	YMR094W	YMR145C	YMR196W	YMR205C	YMR236W	YMR246W	YNL007C	YNL031C	YNL101W	YNL187W	YNL298W	YNR016C	YOL018C	YOR026W	YOR054C	YOR151C	YOR259C	YOR267C	YOR317W	YOR327C	YPL049C	YPL152W	YPL204W	YPL256C	YPR111W	
YDL048C	YDL074C	YGL058W	YMR186W	YPL055C	
YDL049C	YAL002W	YBR033W	YCR046C	YDL020C	YDL033C	YDL065C	YDR244W	YDR249C	YDR329C	YER075C	YGL043W	YGR133W	YGR135W	YGR159C	YGR170W	YGR206W	YGR214W	YHR013C	YHR034C	YHR203C	YIL121W	YJL148W	YJL154C	YJL174W	YKL032C	YKL126W	YLR191W	YLR330W	YLR350W	YLR360W	YML071C	YMR035W	YMR060C	YMR230W	YMR289W	YNL329C	YOR069W	YOR070C	YOR311C	
YDL051W	YBL003C	YDL092W	YDR120C	YDR365C	YDR378C	YDR395W	YDR477W	YDR510W	YER146W	YGL180W	YGR074W	YGR162W	YHR082C	YHR089C	YHR135C	YJL125C	YJL164C	YJR022W	YLR074C	YNL016W	YNL062C	YNL147W	YNL154C	YNL289W	YOL139C	YPL210C	YPL243W	YPR016C	YPR088C	YPR178W	
YDL052C	YBR041W	YDL018C	YDL019C	YDL093W	YDL095W	YDL143W	YDR137W	YDR170C	YER083C	YER110C	YFR009W	YGL195W	YGR157W	YHL030W	YIL090W	YJR091C	YKR026C	YLR039C	YLR071C	YLR350W	YML019W	YML115C	YMR106C	YMR296C	YNL138W	YOR175C	
YDL053C	YCR008W	YCR043C	YDR207C	YDR318W	YFL007W	YFR013W	YGL070C	YGL200C	YGL203C	YGR178C	YHR121W	YHR135C	YMR123W	YOR290C	YPL209C	YPR175W	
YDL054C	YAL007C	YAR031W	YBR106W	YBR159W	YCR034W	YDL212W	YDR307W	YEL027W	YER140W	YGL051W	YGR173W	YGR174C	YHR026W	YLR372W	YMR013C	YOR016C	YOR315W	YPL075W	
YDL055C	YAL038W	YBL039C	YBL105C	YBR031W	YBR110W	YCR031C	YDR127W	YDR170C	YDR335W	YDR394W	YDR510W	YER012W	YER086W	YER095W	YFL037W	YFR009W	YFR031C-A	YFR040W	YGL016W	YGL065C	YGL076C	YGL103W	YGL137W	YGL195W	YGL245W	YGR094W	YGR204W	YGR218W	YGR234W	YHL011C	YHR027C	YHR128W	YIL069C	YIL070C	YIL075C	YIL094C	YJL008C	YJL034W	YJL074C	YJR109C	YKL029C	YKL067W	YKL081W	YKL104C	YKL145W	YKR048C	YLL018C	YLL040C	YLL045C	YLR048W	YLR075W	YLR106C	YLR153C	YLR166C	YLR180W	YLR259C	YLR347C	YML028W	YML124C	YMR012W	YMR142C	YMR229C	YNL055C	YNL189W	YNL271C	YNR016C	YOL098C	YOL120C	YOR133W	YOR257W	YOR360C	YPL106C	YPL226W	YPL235W	YPL249C-A	YPR010C	YPR034W	YPR119W	YPR183W	
YDL056W	YBR160W	YBR279W	YCR073C	YER111C	YHR206W	YIL101C	YIL131C	YJL127C	YJL165C	YLL036C	YLR182W	YLR229C	YMR179W	YNL154C	YNR009W	YPL153C	
YDL058W	YBL035C	YBR009C	YBR143C	YDR189W	YER157W	YFL038C	YGR120C	YGR172C	YIL004C	YKL196C	YLR078C	YLR262C	YLR268W	YML077W	YNL293W	YOL112W	YOR216C	YOR307C	
YDL059C	YAL015C	YBL056W	YBL088C	YBR039W	YBR085W	YBR129C	YBR136W	YCR092C	YDL002C	YDL040C	YDL101C	YDL130W	YDR097C	YDR214W	YDR394W	YEL030W	YEL051W	YEL060C	YER025W	YER031C	YER052C	YER062C	YER083C	YER095W	YER138C	YER155C	YFL045C	YFL059W	YGL020C	YGL137W	YGR049W	YGR086C	YGR252W	YHR013C	YHR031C	YHR118C	YHR179W	YIL021W	YIL053W	YJL092W	YJL115W	YJL194W	YJR043C	YKL081W	YKL113C	YKL127W	YKL210W	YKR082W	YLR320W	YML028W	YML032C	YML058W	YMR038C	YMR078C	YMR105C	YMR108W	YMR167W	YMR190C	YNL312W	YOL090W	YOR080W	YOR141C	YPL022W	YPR018W	YPR135W	YPR164W	
YDL060W	YBL056W	YBR189W	YBR247C	YCR087C-A	YDL014W	YDL148C	YDL213C	YDR025W	YDR064W	YDR224C	YDR381W	YDR447C	YEL054C	YER006W	YER131W	YFR034C	YGR081C	YGR090W	YGR162W	YHR089C	YIL069C	YIL095W	YJL190C	YJR123W	YJR145C	YKL054C	YKL143W	YLR150W	YLR435W	YML010W	YML024W	YML063W	YMR093W	YMR315W	YNL098C	YNL207W	YNL308C	YNR054C	YOL041C	YOL123W	YOR056C	YOR096W	YOR145C	YOR198C	YOR204W	YPL012W	YPL090C	YPL146C	YPL204W	YPL266W	YPR161C	
YDL061C	YAL021C	YAL024C	YDR318W	YFR034C	YGR252W	YGR275W	YNR052C	
YDL063C	YBR017C	YDR162C	YDR381W	YPL131W	
YDL064W	YBR055C	YBR088C	YCR066W	YDR409W	YDR510W	YEL037C	YER095W	YGR140W	YIL031W	YJL092W	YJR076C	YJR123W	YLR032W	YLR394W	YML023C	YMR168C	YOL006C	YOR156C	YPL082C	YPR120C	
YDL065C	YAL036C	YAL055W	YBR168W	YCR038C	YCR077C	YDL049C	YDR034C	YDR244W	YDR265W	YDR329C	YER148W	YGL153W	YGR119C	YGR218W	YJL062W	YJL210W	YKL189W	YKR001C	YLL034C	YLR063W	YLR071C	YLR191W	YLR324W	YMR026C	YMR047C	YMR108W	YMR155W	YMR163C	YMR284W	YNL214W	YOL147C	YOR209C	YPL112C	YPL204W	
YDL066W	YAL038W	YER036C	YER151C	YLR441C	YMR047C	YMR173W	YMR304W	YNL037C	YNL250W	YNR051C	YOR136W	YPL220W	
YDL067C	YDR318W	YGL187C	YHR051W	YNL052W	YPL240C	
YDL069C	YEL003W	YKL164C	YPR175W	
YDL070W	YBL003C	YBL016W	YBR009C	YDL127W	YDL179W	YDR381W	YDR477W	YER133W	YGL063W	YGL075C	YGL158W	YGL179C	YGL180W	YGR040W	YGR086C	YGR092W	YHL007C	YHR079C	YHR082C	YHR135C	YJL095W	YJL106W	YJL115W	YJL164C	YJL187C	YJR059W	YLR399C	YNL154C	YNL298W	YNL307C	YOL131W	YPL153C	YPL256C	YPR120C	
YDL072C	YAL026C	YER120W	YHL031C	YLR039C	YNL079C	YOR254C	YOR311C	YPL126W	
YDL073W	YER018C	
YDL074C	YAL001C	YAL002W	YAL011W	YAL013W	YAL021C	YAL024C	YAL040C	YBR095C	YBR097W	YBR168W	YBR200W	YBR231C	YBR289W	YCR024C	YCR066W	YCR077C	YDL020C	YDL040C	YDL048C	YDL101C	YDR004W	YDR076W	YDR108W	YDR129C	YDR137W	YDR194C	YDR195W	YDR207C	YDR295C	YDR323C	YDR334W	YDR359C	YDR363W-A	YDR369C	YDR392W	YDR432W	YDR484W	YDR485C	YDR497C	YEL043W	YEL044W	YER014W	YER017C	YER083C	YER095W	YER111C	YER151C	YFL008W	YFL023W	YFR010W	YFR031C	YGL005C	YGL020C	YGL043W	YGL058W	YGL070C	YGL071W	YGL095C	YGL107C	YGL127C	YGL163C	YGR020C	YGR056W	YGR063C	YGR104C	YGR135W	YGR200C	YHR007C	YHR013C	YHR041C	YHR090C	YHR149C	YHR194W	YHR200W	YIL040W	YIL084C	YIR009W	YJL006C	YJL029C	YJL046W	YJL074C	YJL115W	YJL124C	YJL165C	YJL168C	YJR043C	YJR060W	YJR104C	YKL101W	YKL113C	YKL119C	YKL139W	YKL155C	YKL212W	YKL213C	YKR020W	YKR082W	YLR032W	YLR039C	YLR055C	YLR079W	YLR085C	YLR087C	YLR148W	YLR182W	YLR240W	YLR262C	YLR320W	YLR330W	YLR337C	YLR350W	YLR370C	YLR384C	YLR396C	YLR410W	YLR417W	YML028W	YML032C	YML041C	YML071C	YML097C	YML103C	YML112W	YMR077C	YMR091C	YMR116C	YMR165C	YMR198W	YMR224C	YMR231W	YMR263W	YMR272C	YMR283C	YMR312W	YNL041C	YNL051W	YNL097C	YNL107W	YNL153C	YNL199C	YNL215W	YNL250W	YNL297C	YNL298W	YNL330C	YNR052C	YOL004W	YOL009C	YOL012C	YOL069W	YOR080W	YOR144C	YOR147W	YOR187W	YOR195W	YOR365C	YPL031C	YPL055C	YPL057C	YPL086C	YPL101W	YPL141C	YPL213W	YPR080W	YPR086W	YPR135W	YPR164W	YPR169W	
YDL075W	YDL195W	YDR060W	YDR101C	YDR395W	YFR001W	YGR162W	YHR052W	YJR091C	YLR074C	YNL110C	YNL175C	YNR053C	
YDL076C	YAL013W	YBR095C	YDL002C	YDR207C	YER088C	YIL084C	YKL180W	YKL185W	YLR098C	YMR263W	YNL330C	YOL004W	YOR174W	YPL139C	YPL181W	
YDL077C	YBR131W	YBR164C	YBR200W	YDR080W	YGL006W	YGL124C	YGL212W	YJR110W	YKL196C	YLR039C	YLR093C	YLR148W	YLR262C	YLR396C	YML001W	YMR197C	YMR231W	YNL147W	YOL013C	YOR051C	YOR106W	YPL045W	YPL051W	YPL240C	
YDL078C	YAL001C	YBR055C	YCR005C	YDR244W	YDR304C	YER073W	YHR121W	YJR059W	YKR025W	YML105C	YNL113W	YOL126C	YOL147C	YOR207C	YPL209C	YPL240C	
YDL079C	YMR037C	YMR139W	YNL307C	YOL128C	
YDL080C	YAL013W	YBR240C	YDL017W	YGR196C	YIL142W	YMR263W	YPL181W	
YDL081C	YFR034C	YGR209C	YHR154W	YJR010C-A	YKL166C	YLR295C	YLR340W	YMR047C	YOR229W	YPL005W	YPR078C	YPR086W	
YDL082W	YAL035W	YAR014C	YBR105C	YDL195W	YDR060W	YDR091C	YDR381W	YER012W	YFR031C-A	YGL246C	YHR052W	YJL033W	YMR061W	YNL124W	YOL077C	YOR272W	YPR041W	
YDL083C	YDR091C	YLL036C	YPL240C	
YDL084W	YAR002W	YBR111W-A	YCL011C	YDR138W	YDR159W	YDR381W	YDR432W	YDR510W	YER063W	YER171W	YHR167W	YKL074C	YKL139W	YKL173W	YKL214C	YLR418C	YML062C	YMR228W	YMR314W	YNL004W	YNL139C	YNL253W	YOL072W	YOR001W	YPR057W	
YDL085C-A	YER172C	YHR165C	
YDL085W	YDR034C	YDR050C	YHR204W	YIL155C	YKL093W	YLR371W	YMR145C	YOR076C	
YDL086W	YHR169W	YPR086W	
YDL087C	YBR119W	YDR080W	YDR235W	YDR240C	YER029C	YER165W	YER172C	YFL017W-A	YGL112C	YGL173C	YGL238W	YGR013W	YGR074W	YGR162W	YHR086W	YHR165C	YIL061C	YJL074C	YKL012W	YKL173W	YLL036C	YLR147C	YLR182W	YLR275W	YLR298C	YML046W	YML049C	YMR125W	YMR288W	YNL210W	YOL139C	YPL178W	YPL213W	YPR182W	
YDL088C	YBL079W	YLR018C	YLR347C	YML023C	YML031W	YMR047C	YMR129W	YMR153W	YNL154C	YPL075W	
YDL089W	YBR160W	YCR086W	YDR233C	YIR038C	YLR324W	YML008C	YPR028W	YPR119W	
YDL090C	YBR023C	YDR461W	YER083C	YGL020C	YHR005C	YKL019W	YKL152C	
YDL091C	YCL001W	YDL126C	YIL022W	YIL076W	YJL092W	YJR073C	YML125C	
YDL092W	YDL051W	YDR381W	YKL122C	YLR452C	YML105C	YPL210C	YPL243W	YPR088C	
YDL093W	YAL023C	YBR044C	YBR106W	YDL052C	YDR139C	YGL055W	YHL031C	YIL039W	YJR143C	YOR198C	YOR321W	
YDL095W	YAL023C	YAL026C	YAR010C	YBL002W	YBL003C	YBL075C	YBL082C	YBR009C	YBR171W	YBR283C	YCR017C	YCR043C	YCR044C	YDL022W	YDL052C	YDL192W	YDR129C	YDR174W	YDR196C	YDR388W	YEL002C	YEL031W	YFL025C	YGL008C	YGL012W	YGL020C	YGL027C	YGL084C	YGL167C	YGL200C	YGL245W	YGR266W	YHR096C	YIL027C	YIL039W	YIR033W	YJL062W	YJL117W	YJR009C	YJR143C	YLR150W	YLR242C	YLR429W	YMR083W	YMR122W-A	YMR123W	YMR272C	YMR307W	YNL055C	YNL219C	YOR002W	YOR085W	YOR089C	YOR093C	YOR153W	YOR198C	YOR321W	YPL004C	YPL226W	YPR183W	
YDL097C	YAL001C	YAL019W	YAL042W	YBL017C	YBL026W	YBR217W	YBR272C	YCR012W	YDL007W	YDL025C	YDL040C	YDL147W	YDL215C	YDR142C	YDR180W	YDR363W-A	YDR394W	YDR427W	YEL009C	YEL037C	YER012W	YER021W	YFR004W	YFR010W	YFR052W	YGL004C	YGL048C	YGL095C	YGR040W	YGR232W	YGR262C	YHL030W	YHR027C	YHR030C	YHR200W	YIL075C	YKL027W	YKL145W	YLR421C	YOL038W	YOR117W	YOR259C	YOR261C	YPL082C	YPR108W	
YDL098C	YBR152W	YDR318W	YDR473C	YER029C	YER112W	YER172C	YGR075C	YKL173W	YLL036C	YNL147W	YPR178W	
YDL099W	YBR254C	YBR283C	YDL137W	YDR108W	YDR517W	YEL003W	YER083C	YGL020C	YGL054C	YGL137W	YHR135C	YIL076W	YIL090W	YJL164C	YKL050C	YLR039C	YML102W	YOR092W	
YDL100C	YAL017W	YBL076C	YBR014C	YBR069C	YBR164C	YBR171W	YBR255W	YBR283C	YDL020C	YDL121C	YDL137W	YDR108W	YDR137W	YDR259C	YDR304C	YDR320C	YDR415C	YDR437W	YDR451C	YDR513W	YEL003W	YEL031W	YER019C-A	YER083C	YER120W	YER122C	YFL031W	YGL005C	YGL020C	YGL054C	YGL137W	YGL167C	YGR060W	YGR089W	YGR189C	YHL004W	YHR005C	YHR057C	YHR114W	YHR128W	YIL076W	YIL162W	YIR033W	YJL004C	YJL123C	YJL153C	YJL198W	YJR073C	YKL062W	YKR100C	YLR039C	YLR242C	YLR262C	YLR268W	YML013W	YML048W	YML071C	YML101C	YMR292W	YNL041C	YNL051W	YNL055C	YNL199C	YNR051C	YOL018C	YOL111C	YOL126C	YOL159C	YOR164C	YOR198C	YOR216C	YOR311C	YPL063W	YPL195W	YPL210C	YPL240C	YPL252C	YPR037C	YPR183W	
YDL101C	YAL021C	YAR019C	YBL011W	YBL088C	YBR035C	YBR036C	YBR136W	YBR273C	YBR274W	YCL016C	YCL061C	YCR066W	YCR077C	YCR086W	YDL040C	YDL059C	YDL074C	YDL134C	YDL188C	YDL200C	YDR004W	YDR014W	YDR030C	YDR076W	YDR113C	YDR155C	YDR158W	YDR171W	YDR214W	YDR217C	YDR264C	YDR289C	YDR369C	YDR386W	YDR432W	YDR435C	YDR439W	YDR523C	YDR531W	YEL017W	YEL053C	YER064C	YER070W	YER079W	YER083C	YER095W	YER125W	YER173W	YER177W	YFL007W	YFL030W	YGL019W	YGL020C	YGL025C	YGL058W	YGL094C	YGL163C	YGL167C	YGL168W	YGL256W	YGR038C-A	YGR063C	YGR180C	YGR208W	YHL031C	YHR013C	YHR067W	YHR135C	YHR154W	YHR185C	YHR191C	YIL066C	YIL153W	YIR005W	YJL006C	YJL027C	YJL047C	YJL092W	YJL111W	YJL115W	YJR043C	YJR053W	YJR056C	YJR104C	YKL025C	YKL032C	YKL095W	YKL113C	YKL114C	YKL139W	YKR082W	YKR097W	YLL002W	YLR001C	YLR032W	YLR039C	YLR098C	YLR182W	YLR268W	YLR288C	YLR320W	YLR373C	YLR418C	YML028W	YML032C	YML058W	YML061C	YML083C	YML112W	YMR055C	YMR078C	YMR105C	YMR156C	YMR190C	YMR198W	YMR224C	YMR226C	YNL088W	YNL197C	YNL250W	YNL269W	YNL307C	YNR052C	YOL139C	YOL143C	YOR039W	YOR080W	YOR332W	YOR368W	YPL022W	YPL055C	YPL152W	YPL153C	YPL177C	YPL194W	YPR018W	YPR051W	YPR072W	YPR120C	YPR124W	YPR135W	
YDL102W	YBR088C	YBR094W	YBR098W	YBR278W	YCL061C	YCR066W	YCR092C	YDR004W	YDR097C	YDR308C	YDR409W	YDR505C	YER095W	YER173W	YFR010W	YGL091C	YGL100W	YGL207W	YGL240W	YHR118C	YHR164C	YIL113W	YIL128W	YJR006W	YJR043C	YJR059W	YJR068W	YKL022C	YKL112W	YKL113C	YKR071C	YML017W	YML032C	YMR048W	YMR078C	YMR167W	YMR307W	YNL064C	YNL076W	YNL082W	YNL102W	YNL218W	YNL250W	YNL262W	YNL273W	YNL291C	YNL307C	YOL090W	YOL093W	YOR033C	YOR217W	YOR368W	YPL022W	YPL153C	YPL167C	YPL194W	YPR048W	YPR164W	
YDL103C	YDR288W	YGL245W	YOL001W	
YDL104C	YGR292W	
YDL105W	YBL003C	YDL148C	YDR288W	YEL019C	YER081W	YLR007W	YML023C	YOL034W	YPL146C	YPR169W	
YDL106C	YBL005W-A	YBR093C	YBR160W	YDL136W	YDL191W	YDL227C	YDR146C	YDR170W-A	YDR261W-B	YER148W	YFR024C-A	YFR034C	YGR161C-C	YJR026W	YJR028W	YJR123W	YKR062W	YKR099W	YLR157C-A	YLR227W-A	YLR256W-A	YLR384C	YML040W	YMR045C	YNL284C-B	YOL103W-A	YPR086W	
YDL107W	YGR062C	
YDL108W	YAL020C	YAL034W-A	YBR024W	YBR160W	YDL125C	YDL140C	YDL166C	YDR146C	YDR168W	YDR311W	YDR460W	YER064C	YER171W	YFL029C	YGL130W	YGL134W	YGL244W	YGR063C	YHR041C	YJR017C	YLR005W	YLR071C	YLR113W	YML010W	YMR039C	YNL098C	YNL222W	YNL236W	YOL012C	YOR027W	YOR151C	YOR174W	YOR272W	YOR299W	YOR360C	YPR013C	YPR025C	YPR056W	
YDL110C	YDR318W	YKL015W	YLR125W	YOR078W	
YDL111C	YBL004W	YCR035C	YDR280W	YFL039C	YFR019W	YGR095C	YGR158C	YGR195W	YHR010W	YHR069C	YJR022W	YNL189W	YNL232W	YNR024W	YOL021C	YOL142W	YOR001W	YOR076C	YOR326W	YPR189W	
YDL112W	YBL046W	YBR103W	YER146W	YJR045C	YKL182W	YNL307C	
YDL113C	YBL025W	YBR160W	YFR040W	YGR172C	YHR082C	YJL036W	YLR191W	YLR424W	YNL263C	YPL174C	YPR049C	YPR119W	
YDL114W	YDL123W	YDR348C	YLR040C	
YDL115C	YBR154C	YDL140C	YDR404C	YEL061C	YER016W	YER083C	YGL020C	YGL070C	YGL179C	YGL180W	YGR140W	YHR135C	YIL021W	YJL140W	YJL187C	YMR236W	YOL005C	YOR144C	YOR151C	YOR210W	YOR224C	YPR187W	
YDL116W	YAL009W	YAL032C	YBL079W	YBR195C	YCL016C	YCL044C	YCL051W	YCL061C	YCL067C	YCL069W	YCR039C	YDL013W	YDL044C	YDL195W	YDR113C	YDR192C	YDR335W	YER016W	YER083C	YER095W	YER105C	YER116C	YFR002W	YGL020C	YGL092W	YGL100W	YGL172W	YGL179C	YGL263W	YGR119C	YHL004W	YHR004C	YHR033W	YHR191C	YJL041W	YJL090C	YJL115W	YJL117W	YJR042W	YKL057C	YKL068W	YKL113C	YKR082W	YLR208W	YML102W	YMR047C	YMR078C	YMR091C	YMR165C	YMR190C	YNL118C	YOL014W	YOL131W	YOR026W	YOR144C	YOR180C	YOR294W	YPL075W	YPL091W	YPL124W	YPL169C	YPR018W	
YDL117W	YBR023C	YCR009C	YDL225W	YDR388W	YER016W	YER177W	YHR142W	YJR059W	YKR009C	YMR032W	YMR138W	YNL233W	YNL271C	YPL242C	
YDL118W	YLR295C	
YDL120W	YCR005C	YGR207C	YGR234W	YJL133W	YKL134C	YKL148C	YKR052C	YLL041C	YLR220W	YLR304C	YMR058W	YNL098C	YOR176W	YPL135W	YPR004C	
YDL121C	YDL100C	YGR157W	YHL031C	YMR047C	YMR305C	
YDL122W	YBL034C	YDL020C	YDR291W	YER013W	YGR140W	YIL148W	YJL092W	YKR094C	YLR167W	YMR049C	YNL085W	YOR124C	YPL089C	
YDL123W	YDL114W	YOL018C	
YDL124W	YBR055C	YNL244C	
YDL125C	YCR073C	YDL108W	YDR388W	YFL029C	YJR091C	YNL154C	YPL240C	
YDL126C	YBL058W	YBR170C	YBR201W	YBR273C	YCR084C	YDL091C	YDL132W	YDL190C	YDR028C	YDR037W	YDR049W	YDR054C	YDR057W	YDR295C	YDR330W	YDR337W	YDR411C	YDR447C	YDR510W	YEL037C	YER012W	YER125W	YFL044C	YGL108C	YGL246C	YGR048W	YGR078C	YGR104C	YGR162W	YIL005W	YIL030C	YJL048C	YJL157C	YJL177W	YJR059W	YKL014C	YKL020C	YKL039W	YKL204W	YKL213C	YKR083C	YLL022C	YLL039C	YLL045C	YLR167W	YLR207W	YLR377C	YLR450W	YML013W	YML029W	YML064C	YMR067C	YNL031C	YNL041C	YNL155W	YNL271C	YOL013C	YOR075W	YOR174W	YPL066W	YPL256C	YPR168W	
YDL127W	YBL047C	YBR060C	YBR133C	YBR164C	YDL070W	YDL131W	YDR146C	YDR189W	YDR363W-A	YDR388W	YER048C	YER061C	YER067W	YER072W	YER077C	YER096W	YER119C	YER125W	YER131W	YER155C	YFR017C	YFR024C-A	YFR034C	YGL153W	YGL180W	YGR090W	YGR233C	YGR292W	YHR028C	YHR030C	YHR061C	YHR074W	YHR090C	YHR107C	YHR168W	YIL084C	YIL135C	YJL084C	YJL095W	YKL002W	YKL116C	YKR018C	YKR094C	YLR016C	YLR027C	YLR102C	YLR229C	YLR231C	YLR238W	YLR264W	YLR427W	YLR453C	YML119W	YMR173W	YMR250W	YMR304W	YNL027W	YNL074C	YNL186W	YNL271C	YOL021C	YOL049W	YOL066C	YOL072W	YOR184W	YOR298C-A	YPL031C	YPL118W	YPL133C	YPL193W	YPR026W	YPR035W	YPR160W	
YDL128W	YBR106W	YER005W	YGL006W	YGR040W	YGR295C	YKL116C	YLR248W	YLR433C	YNL154C	YNL307C	YPL150W	YPR124W	
YDL129W	YJL020C	YJR063W	
YDL130W	RPP1B	YBR084W	YDL059C	YDR091C	YDR251W	YDR367W	YDR382W	YDR399W	YJL173C	YJL208C	YJL210W	YJR012C	YJR108W	YJR144W	YKL002W	YLR051C	YLR287C	YLR340W	
YDL130W-A	YDL181W	
YDL131W	YDL127W	YDL182W	YDL214C	YDR510W	YFR034C	YHR079C	YHR082C	YLR427W	YNL247W	YOL113W	YPL240C	
YDL132W	YAL040C	YBR280C	YDL006W	YDL017W	YDL031W	YDL126C	YDL155W	YDL240W	YDR054C	YDR131C	YDR139C	YDR306C	YDR328C	YDR389W	YEL009C	YEL060C	YER012W	YER125W	YFL009W	YGL249W	YGR087C	YHR030C	YIL046W	YIR019C	YJL095W	YJL149W	YJL194W	YJL204C	YJR090C	YLR079W	YLR097C	YLR100W	YLR128W	YLR134W	YLR224W	YLR352W	YLR368W	YML088W	YMR094W	YMR199W	YNL055C	YNL311C	YOL133W	YOR057W	YOR080W	YPL003W	YPL256C	YPL258C	
YDL133C-A	YLR347C	
YDL133W	YDL001W	YDR126W	YJL097W	YMR052W	YPL240C	
YDL134C	YAL016W	YBR158W	YBR160W	YDL047W	YDL101C	YDL188C	YDR251W	YDR523C	YEL061C	YER032W	YGL190C	YGL251C	YGR161C	YHR075C	YHR114W	YHR135C	YIL106W	YIL153W	YKL203C	YLR373C	YLR429W	YML109W	YMR001C	YMR028W	YMR036C	YMR273C	YNL090W	YOR014W	YOR073W	YOR176W	YOR386W	YPL004C	YPL152W	YPR040W	YPR110C	YPR119W	
YDL135C	YAL041W	YER125W	YHR135C	YKR055W	YLR229C	YNL176C	YPL141C	YPR165W	
YDL136W	YDL106C	YER036C	YFR034C	YGR275W	YOR290C	
YDL137W	YAL026C	YDL099W	YDL100C	YDL192W	YDR358W	YER083C	YER122C	YGL020C	YGL027C	YGL137W	YGL167C	YGR052W	YHL031C	YHR108W	YHR188C	YIL051C	YIL076W	YJL097W	YJR031C	YNL287W	YOL001W	YOR198C	YPR095C	YPR110C	
YDL138W	YDL194W	YDR034C	YDR277C	YHR135C	YHR154W	YLL034C	YOR047C	
YDL139C	YCR077C	YDR172W	YGL059W	YGL153W	YHR154W	
YDL140C	YAL021C	YAL043C	YAR007C	YBL020W	YBL093C	YBR154C	YBR160W	YBR193C	YBR236C	YBR253W	YBR260C	YBR279W	YDL047W	YDL108W	YDL115C	YDR059C	YDR138W	YDR167W	YDR228C	YDR289C	YDR293C	YDR301W	YDR356W	YDR404C	YDR432W	YDR443C	YDR463W	YEL009C	YEL037C	YER022W	YER125W	YER139C	YER148W	YER161C	YGL043W	YGL044C	YGL058W	YGL070C	YGL130W	YGL207W	YGL244W	YGR005C	YGR047C	YGR063C	YGR097W	YGR104C	YGR116W	YGR186W	YGR200C	YHR041C	YHR058C	YHR088W	YHR119W	YHR135C	YHR143W-A	YHR187W	YHR216W	YIL021W	YJL140W	YJL168C	YJR017C	YJR052W	YKL005C	YKL012W	YKL054C	YKL110C	YKL139W	YKL210W	YKR062W	YLR015W	YLR071C	YLR103C	YLR113W	YLR115W	YLR270W	YLR274W	YLR384C	YLR418C	YLR430W	YML010W	YMR061W	YMR199W	YMR201C	YMR277W	YNL025C	YNL098C	YNL124W	YNL222W	YNL238W	YNL251C	YNR010W	YOL005C	YOL018C	YOL051W	YOL135C	YOL145C	YOR001W	YOR151C	YOR174W	YOR210W	YOR224C	YOR267C	YPL042C	YPL129W	YPL204W	YPL228W	YPL248C	YPL256C	YPR056W	YPR086W	YPR093C	YPR133C	YPR161C	YPR187W	
YDL141W	YDR087C	YEL026W	YGL105W	YIR019C	YMR239C	
YDL142C	YDL040C	YHR013C	YNL169C	YPL174C	
YDL143W	YDL052C	YDR087C	YDR188W	YDR212W	YDR214W	YFL039C	YFR014C	YFR034C	YGL116W	YGL121C	YGR086C	YGR245C	YHR019C	YHR169W	YIL142W	YJL014W	YJL111W	YJR059W	YKL029C	YKL054C	YKL142W	YKR026C	YNL006W	YOL004W	YOR281C	YPL004C	YPL240C	
YDL144C	YDR088C	YKR025W	
YDL145C	YBL056W	YBR039W	YCR012W	YCR093W	YDL043C	YDL192W	YDR216W	YDR238C	YEL002C	YEL060C	YER112W	YER122C	YFL048C	YFR051C	YGL051W	YGL081W	YGL137W	YGR233C	YHR066W	YIL004C	YIL048W	YIL076W	YIL094C	YIL147C	YJL117W	YJL157C	YJL187C	YJR031C	YKL108W	YKL211C	YLR268W	YML067C	YMR106C	YNL258C	YNL271C	YNL284C	YNL287W	YNR006W	YOL087C	YPL010W	YPL031C	YPL219W	YPL222W	YPR143W	
YDL146W	YHR114W	YKL070W	
YDL147W	YAL001C	YAL019W	YAL042W	YBL041W	YBL054W	YBR080C	YBR217W	YCR020W-B	YCR032W	YDL007W	YDL013W	YDL040C	YDL097C	YDL216C	YDR055W	YDR069C	YDR073W	YDR108W	YDR179C	YDR201W	YDR320C	YDR341C	YDR363W-A	YDR394W	YDR427W	YDR450W	YER012W	YER021W	YER151C	YFR004W	YFR010W	YFR052W	YGL004C	YGL011C	YGL048C	YGL127C	YGL200C	YGR092W	YGR232W	YGR262C	YHL030W	YHR027C	YHR170W	YHR200W	YIL071C	YIL075C	YIL125W	YIR012W	YJL001W	YJL080C	YJR091C	YKL145W	YLL040C	YLR421C	YMR025W	YMR080C	YMR314W	YOL038W	YOL117W	YOL126C	YOR117W	YOR209C	YOR259C	YOR261C	YPL026C	YPL242C	YPR003C	YPR040W	YPR103W	YPR108W	YPR159W	
YDL148C	YAL005C	YBL004W	YBL072C	YBR031W	YBR048W	YBR087W	YBR247C	YCL059C	YCR057C	YDL014W	YDL029W	YDL060W	YDL105W	YDL229W	YDR025W	YDR164C	YDR299W	YDR447C	YER035W	YER082C	YER179W	YFL039C	YFR052W	YGR090W	YGR100W	YGR128C	YGR250C	YHR052W	YHR196W	YHR203C	YIL019W	YIL069C	YJR002W	YJR145C	YKL035W	YLL024C	YLR186W	YLR222C	YLR295C	YLR429W	YLR441C	YML010W	YML024W	YML093W	YMR047C	YMR128W	YMR186W	YMR229C	YMR290C	YNL132W	YNL308C	YOL010W	YOR078W	YOR096W	YOR310C	YPL012W	YPL126W	YPL217C	YPL240C	YPR137W	YPR144C	YPR161C	
YDL149W	YAL021C	YCR093W	YFR021W	YHL007C	YHR082C	YKL064W	YLR065C	YLR431C	YNL154C	YNL242W	YNL298W	YNL307C	YPR041W	
YDL150W	YBL085W	YBR154C	YDR045C	YDR293C	YDR510W	YER148W	YFR024C-A	YGL233W	YGR047C	YHR007C	YJL011C	YKL144C	YKL179C	YKR025W	YNL084C	YNL113W	YNL151C	YNR003C	YOL021C	YOR116C	YOR207C	YOR210W	YOR224C	YPR110C	YPR187W	YPR190C	
YDL153C	YAL017W	YBL016W	YBR041W	YBR080C	YBR281C	YCR021C	YCR091W	YDL005C	YDL014W	YDL214C	YDL226C	YDR040C	YDR307W	YDR422C	YFL001W	YFL039C	YGL120C	YGL158W	YGL180W	YGL185C	YGL198W	YGL250W	YGR040W	YGR052W	YGR092W	YHL007C	YHR079C	YHR082C	YHR135C	YIL019W	YIL091C	YIL095W	YJL076W	YJL106W	YJL164C	YJR002W	YJR119C	YJR145C	YKL035W	YKL171W	YLR006C	YNL125C	YNL154C	YNL216W	YNL280C	YNL298W	YNL307C	YOL113W	YOR233W	YOR252W	YOR267C	YOR310C	YOR321W	YPL026C	YPL076W	YPL153C	YPL204W	YPL256C	YPR029C	YPR120C	YPR161C	YPR178W	
YDL154W	YBR098W	YBR133C	YDR004W	YER173W	YFL003C	YGL025C	YGL170C	YIL144W	YJR082C	YLR394W	YMR224C	
YDL155W	YBR135W	YBR160W	YCL029C	YDL132W	YDR034C	YDR146C	YEL003W	YEL036C	YER118C	YFL009W	YGL003C	YGL167C	YGL197W	YGR078C	YGR086C	YGR092W	YGR108W	YGR109C	YHR007C	YIL106W	YJL194W	YLR079W	YLR131C	YLR200W	YLR210W	YLR310C	YLR330W	YML094W	YMR199W	YNL153C	YNL161W	YOR026W	YPL124W	YPL267W	YPR119W	YPR135W	
YDL156W	YAR007C	YBL002W	YBL085W	YDR097C	YDR388W	YFR024C-A	YFR052W	YHR016C	YIL142W	YJL014W	YJL173C	YLR116W	YNL030W	YNL307C	YNL312W	YPL220W	YPR161C	
YDL157C	YCL056C	
YDL159W	YAL040C	YBL016W	YBR200W	YDR103W	YDR264C	YER151C	YGL038C	YGR040W	YHR005C	YHR084W	YLL021W	YLR313C	YLR362W	YOR212W	
YDL160C	YAL021C	YAL040C	YBL026W	YBL088C	YBL105C	YBR136W	YBR160W	YCL030C	YCR077C	YCR093W	YDL017W	YDR170C	YDR293C	YDR378C	YEL015W	YER068W	YER081W	YER112W	YER125W	YER140W	YGL137W	YGL173C	YGR178C	YGR253C	YHR084W	YIL038C	YIL148W	YJL124C	YJL138C	YKL048C	YLL036C	YLR373C	YMR106C	YNL147W	YNR052C	YOL139C	YOL149W	YOR046C	YOR204W	YOR276W	YPL153C	YPL160W	YPR072W	YPR110C	
YDL161W	YBL047C	YBR200W	YDR309C	YDR379W	YGL206C	YHR061C	YIR006C	YLL039C	YLR116W	YLR206W	YLR229C	YNL243W	YOR111W	YOR127W	YOR181W	YPL115C	
YDL164C	YBR087W	YBR088C	YCR088W	YDR054C	YDR217C	YEL030W	YER173W	YGL207W	YHR090C	YHR107C	YHR164C	YHR178W	YKL113C	YLR276C	YML032C	YNL250W	YOR378W	
YDL165W	YAL021C	YCR093W	YDR103W	YDR443C	YDR448W	YER068W	YER148W	YGL127C	YGR014W	YGR092W	YGR274C	YIL034C	YIL038C	YKL002W	YKL166C	YLR125W	YML098W	YNL025C	YNL288W	YNL315C	YNR052C	YOR212W	YPL037C	YPL042C	YPR072W	YPR112C	
YDL166C	YCL059C	YCR031C	YDL108W	YHR082C	YHR135C	YIL095W	YJL191W	YLR208W	YLR222C	YNL307C	YOR231W	
YDL167C	YBL081W	YBR212W	YKL113C	YNL016W	YPL153C	YPR080W	
YDL168W	YAL036C	YBR142W	YDL014W	YER081W	YLR002C	YMR229C	YMR290C	YNL061W	YOR206W	
YDL170W	YGR078C	YNL153C	
YDL171C	YAL024C	YBL023C	YBL087C	YDL047W	YER110C	YFR034C	YGR214W	YJL141C	YJR123W	YKL104C	YLR075W	YLR166C	YMR117C	YOL001W	YOR133W	YPR086W	
YDL173W	YBL016W	YDR381W	YHR082C	YJR013W	YLR382C	YNL124W	YNL154C	YOL001W	
YDL174C	YPL256C	
YDL175C	YBL026W	YCR077C	YDR023W	YDR432W	YFR010W	YGR165W	YIL079C	YJL050W	YJL124C	YMR125W	YMR303C	YNL189W	YNL251C	YNL299W	YNR073C	YOL115W	YOR204W	YPL190C	YPR191W	
YDL176W	YGL227W	YGR046W	YJR104C	YMR093W	YMR135C	
YDL178W	YFL039C	YGR040W	
YDL179W	YAL039C	YBL011W	YBL045C	YBL047C	YBR287W	YBR299W	YCL030C	YDL070W	YDR132C	YDR256C	YDR257C	YDR363W-A	YDR388W	YER048C	YER061C	YER072W	YER096W	YER119C	YER125W	YER131W	YER150W	YFL034W	YGL039W	YGL079W	YGL105W	YGR001C	YGR090W	YGR111W	YGR135W	YGR275W	YGR292W	YHR028C	YHR074W	YHR090C	YHR111W	YHR182W	YHR205W	YIL034C	YJL020C	YJL084C	YJL167W	YJR076C	YJR092W	YJR154W	YKL116C	YKL166C	YKR009C	YKR048C	YKR094C	YLR003C	YLR027C	YLR134W	YLR146C	YLR231C	YLR276C	YLR357W	YML001W	YML048W	YML062C	YMR039C	YMR147W	YMR165C	YMR173W	YMR205C	YMR297W	YMR304W	YNL021W	YNL027W	YNL207W	YNL227C	YNL277W	YNR064C	YOL016C	YOL049W	YOL053W	YOR141C	YOR162C	YOR184W	YOR275C	YOR298C-A	YPL031C	YPL117C	YPL139C	YPL190C	YPL201C	YPL222W	YPL279C	YPL281C	YPR026W	YPR089W	YPR135W	YPR147C	YPR160W	
YDL180W	YLR452C	YPL240C	
YDL181W	YAL011W	YDL130W-A	YDR318W	YGL106W	YGR089W	YJL106W	YKR054C	YLL021W	YNL154C	YNL250W	YOL001W	YOR159C	YPL078C	YPR024W	
YDL182W	YBL086C	YBR058C	YBR189W	YDL131W	YDR174W	YDR381W	YDR500C	YER122C	YFR034C	YGL014W	YIL103W	YJR094W-A	YKR048C	YKR062W	YLR075W	YLR150W	YMR229C	YNL132W	YPR067W	
YDL183C	YGL070C	
YDL184C	YER146W	YJL124C	YLR347C	YNL118C	YPL240C	
YDL185W	YAL021C	YAR019C	YBL021C	YBR103W	YBR127C	YBR128C	YCL039W	YDL013W	YDL043C	YDR202C	YDR328C	YDR381W	YEL023C	YEL027W	YEL051W	YER005W	YER083C	YER171W	YFR040W	YGL020C	YGL155W	YGL201C	YGR020C	YGR092W	YGR155W	YHR039C-A	YIL128W	YJL069C	YJR033C	YJR035W	YJR062C	YKL029C	YKL048C	YKL080W	YLL019C	YLL040C	YLR052W	YLR090W	YLR222C	YLR337C	YLR361C	YLR442C	YLR447C	YML095C	YML124C	YMR054W	YMR104C	YMR117C	YNL153C	YNL250W	YNL313C	YNR052C	YOR270C	YOR332W	YPL201C	YPL234C	YPR036W	YPR110C	
YDL186W	YHR079C	YJL167W	YLR452C	YNL307C	YOL001W	
YDL188C	YAL016W	YBL003C	YBL041W	YBR158W	YDL047W	YDL101C	YDL134C	YDR190C	YDR251W	YDR293C	YDR523C	YEL061C	YER012W	YER094C	YFR050C	YGL011C	YGL121C	YGL190C	YGR135W	YGR161C	YGR253C	YHR075C	YHR135C	YHR205W	YIL106W	YIL153W	YJR009C	YKL028W	YKR062W	YML092C	YML109W	YML126C	YMR001C	YMR028W	YMR273C	YMR314W	YNL085W	YOL005C	YOL038W	YOR014W	YOR073W	YOR157C	YOR362C	YPL003W	YPL106C	YPL152W	YPR010C	YPR040W	YPR103W	
YDL189W	YAL017W	YBR160W	YGR218W	YOL045W	YPR119W	
YDL190C	YAL005C	YBL058W	YBR170C	YDL126C	YDL229W	YDR049W	YEL037C	YER057C	YFL044C	YGR048W	YHR200W	YKL020C	YKL213C	YLL039C	YML100W	YMR186W	YMR276W	YPL236C	YPL240C	
YDL191W	YBL007C	YBL039C	YBR171W	YDL106C	YFR034C	YGR275W	YHR052W	YLR039C	YLR262C	YLR292C	YML126C	YNL298W	YNL330C	YOR254C	YOR290C	YPL240C	
YDL192W	YAL021C	YAL026C	YBR164C	YBR288C	YCL001W	YCR091W	YCR094W	YDL095W	YDL137W	YDL145C	YDL200C	YDL222C	YDL226C	YDR108W	YDR137W	YDR170C	YDR182W	YDR238C	YDR320C	YDR358W	YDR424C	YDR477W	YDR524C	YEL022W	YEL043W	YER031C	YER083C	YER120W	YER122C	YER157W	YER165W	YFL025C	YFL031W	YFL038C	YGL008C	YGL020C	YGL055W	YGL137W	YGL167C	YGL203C	YGL206C	YGL210W	YGR130C	YGR199W	YGR261C	YHR079C	YHR108W	YHR142W	YHR188C	YIL004C	YIL044C	YIL076W	YIR033W	YJL004C	YJL024C	YJL044C	YJL099W	YJL117W	YJL128C	YJR031C	YJR070C	YJR117W	YKL073W	YKL089W	YKL119C	YKL212W	YKR027W	YKR030W	YLR039C	YLR052W	YLR078C	YLR268W	YLR330W	YML013W	YMR059W	YMR079W	YMR094W	YMR123W	YMR218C	YMR237W	YNL044W	YNL156C	YNL267W	YNL287W	YNR052C	YOL018C	YOR085W	YOR216C	YOR299W	YOR307C	YOR311C	YPL051W	YPL145C	YPL195W	YPL240C	YPR110C	YPR176C	
YDL193W	YBR041W	YBR106W	YCL025C	YFL022C	YGL008C	YGL126W	YGL195W	YGR062C	YGR130C	YGR157W	YGR177C	YGR284C	YJL123C	YJR031C	YJR132W	YLR268W	YLR293C	YLR447C	YMR186W	YMR251W-A	YMR272C	YNL051W	YNL156C	YNL297C	YNL300W	YOL018C	YOR067C	YOR185C	YOR216C	YOR311C	YPL240C	YPR173C	
YDL194W	YBR112C	YDL138W	YDR277C	YDR345C	YGL252C	YHR092C	YHR094C	YJR090C	YKL038W	YMR011W	YOR047C	YPL026C	
YDL195W	YDL075W	YDL082W	YDL116W	YDL212W	YDR337W	YDR382W	YDR450W	YER157W	YGL019W	YGL076C	YGL200C	YGR172C	YHR079C	YHR098C	YHR216W	YIL004C	YIL035C	YIL069C	YIL109C	YJL034W	YLR075W	YLR150W	YLR208W	YLR268W	YLR429W	YML012W	YML073C	YNL112W	YOL120C	YOL127W	YOR061W	YOR234C	YOR250C	YPL085W	YPL249C-A	YPR043W	YPR181C	
YDL197C	YAL005C	YDL229W	YER118C	YLL024C	YMR128W	YNL124W	YPL153C	YPL240C	
YDL198C	YAR027W	YDR414C	YGR040W	YML123C	YMR072W	YNL307C	YPL240C	
YDL199C	YAL043C	YBR069C	YCL027W	YER021W	YIL144W	YJL004C	YMR243C	YOR037W	YPL240C	
YDL200C	YBR010W	YDL101C	YDL192W	YDR155C	YDR214W	YDR224C	YEL024W	YGL121C	YGL137W	YGR184C	YHR033W	YHR183W	YKL056C	YKL073W	YLL011W	YLR109W	YNL014W	YOR232W	
YDL201W	YBL024W	YDR165W	YDR381W	YHR082C	YLR401C	YML080W	YNL154C	YNR015W	YOL001W	YOL115W	YOR001W	YOR243C	
YDL202W	YBR268W	YDL020C	YER009W	YER022W	YOL027C	YPR125W	
YDL203C	YAL005C	YBR011C	YDL229W	YER012W	YER125W	YGR058W	YJL110C	YLL024C	YLR096W	YLR371W	YOL001W	YOR372C	YPL124W	YPL240C	
YDL204W	YBR017C	YDR233C	YER118C	YGL137W	YJR073C	YMR110C	YNL154C	YOL065C	
YDL206W	YBR110W	YBR159W	YDL015C	YLR330W	YNL192W	YPL240C	YPR159W	
YDL207W	YDR192C	YDR315C	YEL024W	YER107C	YFL026W	YGL092W	YGL233W	YHR007C	YIL115C	YJL061W	YKL068W	YMR047C	YMR255W	YOR046C	YPL020C	
YDL208W	YBL003C	YBL074C	YCL037C	YCL059C	YCR016W	YDL014W	YDL213C	YDR174W	YDR381C-A	YDR386W	YDR510W	YER029C	YER148W	YGL078C	YGR103W	YGR283C	YHR072W-A	YHR089C	YIL104C	YJL109C	YJR091C	YKL014C	YKL173W	YLR150W	YLR175W	YLR409C	YMR049C	YMR290C	YMR310C	YNL124W	YNL308C	YNR067C	YOL008W	YOR206W	YOR308C	YOR340C	YPR178W	
YDL209C	YAL032C	YBR065C	YBR086C	YBR188C	YCR063W	YDR088C	YDR163W	YDR364C	YDR416W	YDR482C	YER029C	YER165W	YER172C	YGL120C	YGL128C	YGL174W	YGR074W	YGR129W	YGR278W	YHR102W	YHR165C	YIR009W	YJR050W	YKL095W	YKL173W	YKR022C	YLL036C	YLR117C	YLR147C	YLR275W	YLR323C	YLR424W	YLR426W	YML049C	YMR125W	YMR213W	YNL245C	YNL307C	YOL113W	YOR148C	YPL151C	YPL213W	YPR101W	YPR182W	
YDL210W	YBR159W	YBR229C	YDL212W	YGL200C	YGL230C	YHR082C	YHR122W	YJL106W	YKL065C	YKL171W	YLR292C	YLR453C	YML048W	YNL279W	
YDL211C	YBR149W	
YDL212W	YBR036C	YBR068C	YBR183W	YBR290W	YBR298C	YCL025C	YCR024C-A	YDL054C	YDL195W	YDL210W	YDR046C	YDR276C	YDR297W	YDR307W	YDR508C	YDR524C	YEL002C	YEL017C-A	YEL063C	YGL200C	YGR060W	YGR157W	YGR191W	YGR260W	YGR295C	YHL031C	YHL042W	YHL048W	YHR026W	YHR094C	YHR140W	YHR142W	YIL109C	YJL024C	YJL062W	YJL117W	YJL165C	YJR010C-A	YJR015W	YJR073C	YJR117W	YKL124W	YKL212W	YKR039W	YLL028W	YLL061W	YLR018C	YLR208W	YLR242C	YML008C	YML038C	YML048W	YML132W	YMR015C	YMR029C	YMR052W	YMR058W	YMR149W	YMR202W	YMR215W	YMR253C	YMR274C	YMR307W	YNL101W	YNL194C	YNL238W	YNR026C	YOL020W	YOR067C	YPL076W	YPL094C	YPL227C	YPL274W	YPR149W	YPR156C	YPR173C	YPR181C	
YDL213C	YBL002W	YBL004W	YBL072C	YBR127C	YCL011C	YCL059C	YCR057C	YDL060W	YDL208W	YDR025W	YDR091C	YDR174W	YDR194C	YDR224C	YDR324C	YDR381W	YDR432W	YDR496C	YEL055C	YER006W	YFR032C	YGL068W	YGL120C	YGR103W	YGR145W	YGR150C	YGR162W	YGR198W	YHL038C	YHR052W	YHR089C	YHR099W	YHR114W	YJL109C	YJL138C	YJR041C	YJR144W	YJR145C	YKL014C	YKL193C	YKR024C	YKR081C	YLL008W	YLL027W	YLR175W	YLR196W	YLR347C	YLR432W	YMR049C	YMR128W	YMR229C	YMR290C	YNL061W	YNL132W	YNL189W	YNL308C	YOL010W	YOL041C	YOL139C	YOR017W	YOR096W	YOR206W	YOR210W	YOR270C	YOR272W	YOR310C	YPL012W	YPL217C	YPR016C	
YDL214C	YAR018C	YAR019C	YBL007C	YBL024W	YBL074C	YBR035C	YCR073W-A	YCR079W	YCR086W	YDL038C	YDL131W	YDL153C	YDL220C	YEL013W	YGL115W	YGR249W	YGR276C	YHL018W	YHR060W	YHR121W	YHR139C	YIL107C	YJL051W	YJL110C	YJL198W	YJR103W	YKL012W	YKL080W	YKL168C	YKR092C	YML011C	YML037C	YML083C	YMR102C	YMR140W	YMR165C	YNL227C	YNR006W	YOL065C	YPL166W	
YDL215C	YBR196C	YDL097C	YDR054C	YDR240C	YER040W	YGR084C	YGR104C	YLR320W	YLR432W	YML131W	YMR108W	YMR304W	YOL034W	YOR057W	YOR375C	YPR048W	
YDL216C	YCR077C	YDL147W	YDR179C	YDR328C	YIL071C	YJR084W	YLR128W	YLR452C	YMR025W	YOL117W	
YDL217C	YAR023C	YBR091C	YEL020W-A	YGR033C	YHR005C-A	YHR102W	YHR114W	YJL054W	YNR017W	YOR297C	
YDL218W	YGL044C	
YDL219W	YDL047W	YGL070C	YHR082C	
YDL220C	YAL035W	YAR019C	YBL088C	YBR112C	YBR136W	YCL011C	YCR063W	YDL214C	YDR082W	YDR113C	YDR143C	YDR155C	YDR206W	YDR217C	YDR227W	YDR333C	YDR356W	YDR369C	YDR477W	YDR499W	YEL030W	YER173W	YER177W	YGL116W	YGL158W	YGL180W	YGL256W	YGR092W	YGR108W	YGR262C	YHR077C	YHR082C	YHR135C	YHR208W	YIL095W	YJL095W	YJL106W	YKR030W	YLR010C	YLR079W	YLR150W	YLR233C	YLR288C	YML032C	YML036W	YML061C	YML109W	YMR001C	YMR106C	YMR186W	YMR224C	YMR284W	YNL075W	YNL102W	YNL154C	YNL250W	YOR033C	YPL150W	YPL153C	YPL194W	YPR120C	
YDL222C	YDL192W	YEL042W	YJL117W	YOR198C	
YDL223C	YBL061C	YBR023C	YGL059W	YHR135C	YIL095W	YJL095W	YJL164C	YJR059W	YKL101W	YLR342W	YNL154C	YNL192W	YNR032C-A	YPL141C	YPL240C	
YDL224C	YER059W	YIL050W	YKL088W	YML064C	YNL189W	YNL197C	
YDL225W	YCL039W	YCR002C	YDL029W	YDL117W	YDR097C	YDR148C	YDR477W	YDR507C	YDR510W	YER016W	YER111C	YER155C	YFR024C-A	YGR282C	YHR016C	YHR033W	YHR107C	YJR070C	YJR076C	YJR092W	YKL079W	YLL021W	YLR314C	YNL078W	YNL154C	YNL166C	YNL233W	YNL271C	YNL289W	YNL298W	YNR016C	YNR035C	YOR259C	YOR326W	YPL031C	YPL153C	YPL235W	YPL240C	YPR135W	
YDL226C	YAL021C	YAL026C	YAL030W	YBL098W	YBR111C	YBR164C	YCR094W	YDL153C	YDL192W	YDR077W	YDR129C	YDR137W	YDR264C	YDR320C	YDR510W	YEL048C	YEL064C	YER031C	YER118C	YER122C	YER123W	YER151C	YFL039C	YGL081W	YGL137W	YGL161C	YGL167C	YGL198W	YGL210W	YGR172C	YGR199W	YHR135C	YIL044C	YIL076W	YJL030W	YJL036W	YJL117W	YJL151C	YJR117W	YKL080W	YKL126W	YKL204W	YKR001C	YKR020W	YKR031C	YKR088C	YLR026C	YLR039C	YLR133W	YLR380W	YLR447C	YMR079W	YMR224C	YNL154C	YNL243W	YNL267W	YNR052C	YOL018C	YOL129W	YOR026W	YOR070C	YOR115C	YOR209C	YOR327C	YPL145C	YPR113W	YPR183W	
YDL227C	YDL106C	YER143W	YHR027C	YLL013C	YML088W	YMR308C	YPL125W	YPR052C	
YDL229W	YAL005C	YAR002W	YAR015W	YBL035C	YBL103C	YBL104C	YBR030W	YBR125C	YBR155W	YBR172C	YBR290W	YCL014W	YCR012W	YCR052W	YDL025C	YDL040C	YDL148C	YDL190C	YDL197C	YDL203C	YDR028C	YDR127W	YDR168W	YDR172W	YDR186C	YDR189W	YDR190C	YDR212W	YDR214W	YDR216W	YDR261C	YDR301W	YDR356W	YDR381W	YDR432W	YDR457W	YDR477W	YDR490C	YDR510W	YER006W	YER086W	YER091C	YER148W	YFL013C	YFR037C	YGL035C	YGL073W	YGL124C	YGL137W	YGR081C	YGR123C	YGR135W	YGR180C	YGR192C	YGR294W	YHR013C	YHR027C	YHR042W	YHR064C	YHR080C	YHR121W	YHR154W	YHR165C	YHR169W	YHR170W	YHR176W	YHR181W	YHR202W	YIL016W	YIL021W	YIL115C	YIL148W	YIL159W	YJL091C	YJL138C	YJR032W	YJR110W	YJR138W	YKR068C	YKR084C	YLL007C	YLL024C	YLL026W	YLL036C	YLR069C	YLR216C	YLR262C	YLR277C	YLR335W	YML074C	YML092C	YML103C	YMR014W	YMR075W	YMR091C	YMR111C	YMR128W	YMR186W	YMR282C	YMR287C	YNL107W	YNL124W	YNL186W	YNL209W	YNL233W	YNL281W	YNR011C	YOL012C	YOL135C	YOR009W	YOR027W	YOR033C	YOR057W	YOR098C	YOR297C	YOR377W	YPL008W	YPL016W	YPL106C	YPL141C	YPL207W	YPL240C	YPR002W	YPR029C	YPR089W	YPR112C	YPR119W	
YDL230W	YDL006W	YGL158W	YJL187C	YJR091C	YML074C	YNL307C	YOR208W	YPL240C	
YDL231C	YCR016W	YGL027C	YJR117W	YML075C	
YDL232W	YCL025C	YDL015C	YDR086C	YEL002C	YER019C-A	YER083C	YER087C-B	YGL020C	YGL022W	YGL200C	YGR172C	YGR260W	YHR026W	YJL002C	YJR015W	YLL028W	YLR372W	YLR378C	YML019W	YMR038C	YMR149W	YNL279W	YOL132W	YOR085W	YOR103C	
YDL233W	YER149C	YGL181W	YLR295C	YLR447C	
YDL234C	YER016W	YIL078W	
YDL235C	YER075C	YHR206W	YIL147C	YJL128C	YJR074W	YKL114C	YLR006C	YLR113W	YNR031C	YOR208W	YOR272W	
YDL236W	YJL106W	YJL164C	YJR059W	YNL154C	YNL189W	YPR080W	
YDL237W	YLR085C	YPR148C	
YDL238C	YBR284W	YHR047C	
YDL239C	YAL028W	YAL042W	YAR018C	YBR072W	YBR160W	YBR221C	YDL030W	YDR148C	YDR176W	YDR273W	YER086W	YGR268C	YHR184W	YKL023W	YKL042W	YKL103C	YKL192C	YLR072W	YLR098C	YLR242C	YLR423C	YLR424W	YML042W	YMR124W	YNL201C	YNL225C	YNR012W	YOL083W	YOL091W	YOR127W	YOR177C	YOR284W	YOR324C	YOR373W	YPL049C	YPL070W	YPL124W	YPL240C	YPL255W	YPR119W	
YDL240W	YBL105C	YCL027W	YCR009C	YDL132W	YDR054C	YDR389W	YER155C	YLL021W	YLR229C	YLR342W	YLR371W	YLR438C-A	YMR232W	YNL090W	YOR008C	YPR165W	
YDL241W	YKL157W	YLR447C	
YDL243C	YHR135C	YMR307W	YNL331C	YPL240C	
YDL244W	YPL240C	
YDL245C	YHR096C	YJR160C	YNL121C	
YDL246C	YJR159W	YML064C	YMR308C	YNL189W	YPL031C	YPL240C	
YDL247W	YDR034C	YPL240C	
YDL248W	YFL004W	YPL240C	
YDR001C	YAL005C	YBR001C	YBR160W	YDR099W	YDR381W	YER177W	YFR014C	YJL164C	YJR059W	YLL024C	YLR270W	YMR186W	YNL088W	YPL026C	YPL216W	YPL240C	YPR119W	
YDR002W	HGNC:9846	YBR017C	YBR165W	YCL027W	YDR335W	YGL097W	YGR218W	YJL124C	YKR048C	YLR293C	YLR335W	YMR235C	YNL189W	YNL307C	YOR233W	
YDR003W	YBR005W	YML001W	
YDR004W	YAL024C	YAR007C	YBR088C	YCL008C	YCL016C	YCR066W	YCR086W	YDL013W	YDL020C	YDL040C	YDL074C	YDL101C	YDL102W	YDL154W	YDR076W	YDR359C	YDR378C	YDR432W	YDR439W	YER014W	YER016W	YER083C	YER087W	YER095W	YER116C	YER173W	YGL003C	YGL020C	YGL058W	YGL107C	YGL127C	YGR092W	YHR031C	YHR154W	YHR191C	YHR200W	YHR206W	YJL023C	YJL092W	YJL115W	YJL124C	YJR043C	YJR104C	YKL057C	YKL113C	YKR082W	YLL033W	YLR032W	YLR103C	YLR234W	YLR240W	YLR268W	YLR320W	YLR373C	YLR394W	YML007W	YML028W	YML032C	YML061C	YMR038C	YMR048W	YMR078C	YMR190C	YMR224C	YNL054W	YNL147W	YNL273W	YNL291C	YNL297C	YNL298W	YOL009C	YOR080W	YOR144C	YOR205C	YOR209C	YOR346W	YPL055C	YPL167C	YPR018W	YPR135W	YPR164W	
YDR005C	YER081W	YGL044C	YGR246C	YJR091C	YKR025W	YLR262C	YNL151C	YNR003C	YOR116C	YOR207C	YPR110C	YPR190C	
YDR006C	YER040W	YER177W	YFL021W	YGR285C	YJL164C	YKL093W	YKL166C	YLR192C	YOR178C	YPL203W	
YDR007W	YBR069C	YCR073C	YCR091W	YER026C	YJL165C	YKL048C	YKL112W	YLR295C	YNL154C	YOL020W	YOR242C	YPL058C	
YDR009W	YBR018C	YBR019C	YBR020W	YBR196C	YML051W	YMR105C	YOL133W	YPL042C	YPL248C	YPR030W	
YDR011W	YGL013C	YML007W	YOR153W	YOR157C	YOR162C	
YDR012W	YAL041W	YBL087C	YDL040C	YDR091C	YDR101C	YDR245W	YDR496C	YER006W	YER012W	YER081W	YER126C	YFL002C	YFR001W	YHL034C	YHR052W	YHR088W	YJL050W	YJL080C	YJL183W	YKR081C	YLR221C	YLR347C	YLR398C	YLR430W	YML072C	YMR080C	YMR229C	YNL061W	YNL124W	YNL251C	YNR053C	YOL041C	YOL120C	YOR078W	YOR206W	YOR310C	YPL050C	YPL093W	YPL190C	YPR016C	YPR143W	YPR189W	
YDR013W	YAR007C	YBL023C	YBR088C	YCR077C	YDR489W	YGL113W	YGR029W	YJL072C	YJL090C	YKL108W	YLL028W	YLR320W	YOL146W	YOR162C	YPR135W	YPR175W	
YDR014W	YBR107C	YCL016C	YDL101C	YDR254W	YDR318W	YDR332W	YEL061C	YER016W	YHR191C	YJR135C	YKL113C	YLR381W	YMR078C	YNL273W	YPL008W	YPL018W	YPR046W	YPR135W	YPR141C	
YDR014W-A	YER095W	YER179W	YGL033W	YLR263W	
YDR016C	YBL034C	YBR233W-A	YDR201W	YDR320C-A	YER016W	YGL044C	YGL061C	YGR113W	YGR188C	YGR218W	YIL144W	YKL002W	YKL052C	YKL138C-A	YKR037C	YKR083C	YOR026W	
YDR017C	YBL105C	YDL006W	YDR099W	YDR267C	YER177W	YGL058W	YGL106W	YHR102W	YJL030W	YMR196W	YMR308C	YOR026W	YOR326W	YPL240C	
YDR018C	YDL029W	YDR479C	YIL051C	
YDR019C	YFR014C	
YDR020C	YJL165C	YNR012W	
YDR021W	YER127W	YJL138C	YJR007W	YLR248W	YML130C	YNL271C	
YDR022C	YGL070C	YGL237C	YJL165C	YLR288C	YLR423C	YMR198W	
YDR023W	YBL036C	YCL024W	YCR073C	YDL175C	YDR034C	YDR388W	YFR034C	YGR239C	YHL007C	YHR079C	YHR135C	YJL057C	YKL101W	YKL116C	YKL166C	YKL171W	YKR071C	YLR442C	YMR059W	YNL307C	YOL087C	YOL117W	YOL123W	YOR233W	YOR267C	YPL141C	YPL153C	YPL204W	
YDR025W	YBL007C	YBL032W	YBR009C	YBR247C	YCL059C	YCR057C	YDL060W	YDL148C	YDL213C	YDR228C	YDR365C	YDR429C	YER025W	YER110C	YGL120C	YGL246C	YGR090W	YGR214W	YGR285C	YHR086W	YHR169W	YHR196W	YMR061W	YMR309C	YNL132W	YNL207W	YNL224C	YNL308C	YOL010W	YOL123W	YOR056C	YOR285W	YPL204W	YPR041W	YPR119W	
YDR026C	YBL092W	YDL030W	YDR110W	YDR267C	YHL007C	YJL148W	YKR092C	YNL113W	YNL154C	YNL248C	YNR054C	YOR287C	YPL174C	
YDR027C	YAL030W	YBR102C	YBR160W	YBR164C	YDR468C	YDR484W	YER031C	YGL206C	YGL233W	YJL029C	YJL034W	YJR060W	YJR066W	YKR020W	YLR056W	YLR166C	YLR262C	YLR361C	YNL243W	YOL018C	YOR036W	YOR265W	YPR119W	
YDR028C	YBR050C	YBR055C	YBR126C	YBR237W	YDL020C	YDL126C	YDL229W	YDR099W	YDR123C	YDR172W	YDR473C	YDR477W	YER027C	YER129W	YER133W	YER148W	YER155C	YER177W	YGL115W	YGR252W	YHR052W	YHR165C	YJL005W	YJR090C	YKL049C	YKL193C	YLR377C	YMR235C	YNL009W	YNL098C	YNL209W	YNL220W	YNL289W	YNR011C	YNR034W	YOL108C	YOR101W	YPL031C	YPR178W	
YDR030C	YDL101C	YDR188W	YDR212W	YIL142W	YNL124W	
YDR031W	YJR091C	
YDR032C	YBR052C	YBR109C	YCL032W	YCR004C	YDL017W	YDL018C	YDL019C	YDL029W	YDR076W	YDR369C	YGL058W	YGL115W	YHR135C	YLL024C	YLR429W	YML064C	YMR106C	YOL001W	
YDR033W	YJR010C-A	YOR153W	
YDR034C	YAR007C	YBR057C	YBR145W	YBR180W	YCR057C	YCR095C	YDL065C	YDL085W	YDL138W	YDL155W	YDL247W	YDR023W	YDR131C	YDR259C	YDR277C	YDR342C	YDR438W	YDR449C	YDR456W	YER038C	YER043C	YER044C	YER064C	YFR021W	YFR046C	YFR055W	YGL125W	YGL169W	YGL181W	YGL223C	YGR111W	YGR113W	YGR124W	YGR189C	YGR295C	YHL004W	YHR060W	YHR077C	YIL045W	YIL145C	YIR026C	YJL002C	YJL185C	YJR075W	YKL068W	YKR048C	YLR063W	YLR098C	YLR105C	YLR191W	YLR328W	YML116W	YMR064W	YMR094W	YMR187C	YOR009W	YPL138C	YPL178W	YPR187W	
YDR034C-C	YBL016W	YGL180W	YGR040W	YHR079C	YHR082C	YHR135C	YIL095W	YJL095W	YJL106W	YKL101W	YNL154C	YNL289W	YOL001W	YPL153C	YPR120C	
YDR034C-D	YFR034C	YHR115C	
YDR035W	YJL164C	YLR355C	YOR230W	
YDR036C	YBR146W	YBR251W	YDR041W	YDR175C	YDR337W	YDR347W	YGL129C	YGR084C	YHL004W	YIL093C	YJR113C	YKL155C	YLR074C	YMR188C	YNL137C	YNL306W	YPL013C	YPL118W	
YDR037W	YBR055C	YDL126C	YDR211W	YDR283C	YDR328C	YDR388W	YGL180W	YGR083C	YHL007C	YHR135C	YJL124C	YNL135C	YNL154C	YPR056W	
YDR038C	YDR380W	YOR016C	
YDR039C	YBR183W	YDR213W	YPR201W	
YDR040C	YBR126C	YBR164C	YCR008W	YDL153C	YDR276C	YDR436W	YGL019W	YIL154C	YJL094C	YJL165C	YKL190W	YLR105C	YLR138W	YLR430W	YML006C	YML016C	YMR047C	YOR039W	
YDR041W	YBR146W	YBR251W	YDR036C	YDR337W	YDR347W	YER050C	YGL129C	YGR084C	YGR185C	YHL004W	YIL070C	YJR101W	YJR113C	YKL155C	YMR188C	YNL137C	YNL306W	YOL027C	YOR204W	YPL013C	YPL118W	YPR125W	
YDR042C	YGL059W	YHR114W	YLR413W	YPL256C	
YDR043C	YBR066C	YBR112C	YDR477W	YER027C	YHL027W	YIL035C	YIL154C	YNR023W	YOR061W	YOR290C	
YDR044W	YAR010C	YBL002W	YBL003C	YBL075C	YBR009C	YCL043C	YCR008W	YDR077W	YDR174W	YDR385W	YEL030W	YGL112C	YGR086C	YGR087C	YHR013C	YNL189W	YOR093C	YOR257W	
YDR045C	YDL150W	YGL233W	YHR007C	YJL011C	YLR277C	YNR003C	YOL021C	YOR116C	YOR207C	
YDR046C	YBR068C	YBR106W	YBR159W	YDL212W	YDR354W	YDR437W	YDR463W	YGR060W	YHR006W	YIL005W	YJR010C-A	YJR013W	YLR372W	YPL240C	
YDR047W	YGL137W	YNL244C	YOR361C	YPL237W	
YDR049W	YDL126C	YDL190C	YER036C	YKL204W	YOL139C	
YDR050C	YAL024C	YDL085W	YDR161W	YDR510W	YIL155C	YMR145C	YNL127W	
YDR051C	YLR024C	YPL240C	
YDR052C	YAR007C	YBL003C	YBL008W	YBL023C	YBR010W	YBR060C	YBR136W	YBR160W	YBR202W	YBR215W	YBR274W	YCL016C	YCR031C	YDL014W	YDL017W	YDR164C	YDR170C	YDR217C	YDR363W	YDR388W	YEL032W	YER021W	YER173W	YER177W	YGL129C	YGL173C	YGR078C	YGR188C	YHR118C	YHR154W	YHR178W	YHR191C	YIL128W	YJR140C	YKR059W	YLL004W	YLR234W	YLR274W	YLR288C	YLR320W	YLR423C	YML094W	YML115C	YMR001C	YNL102W	YNL153C	YNL172W	YNL261W	YOL081W	YOR027W	YOR178C	YOR368W	YPL024W	YPL153C	YPR119W	YPR135W	
YDR054C	YAL026C	YBL007C	YBL035C	YBL084C	YBR026C	YBR078W	YBR165W	YBR200W	YBR236C	YBR280C	YDL047W	YDL126C	YDL132W	YDL164C	YDL215C	YDL240W	YDR139C	YDR328C	YDR372C	YDR389W	YEL009C	YER125W	YFL009W	YFL029C	YFR019W	YGL070C	YGL173C	YGL252C	YGR140W	YHR030C	YIL046W	YIL148W	YIR006C	YJL047C	YJL095W	YJL157C	YJL187C	YJL194W	YJR073C	YJR090C	YJR123W	YKL079W	YKR009C	YKR020W	YLL021W	YLL039C	YLR079W	YLR097C	YLR268W	YLR306W	YLR373C	YLR417W	YMR022W	YMR199W	YNL051W	YNL098C	YNL161W	YNL236W	YNL243W	YNL298W	YOL049W	YOL063C	YOL133W	YOR008C	YOR249C	YPL003W	YPL256C	YPR066W	YPR138C	YPR164W	
YDR055W	YBR078W	YDL147W	
YDR056C	YBR058C-A	YDR484W	YGL070C	YHR114W	YJR143C	
YDR057W	YCR067C	YDL126C	YDR108W	YDR137W	YDR141C	YDR144C	YER157W	YFL048C	YHR101C	YHR204W	YJL034W	YJR073C	YLR039C	YLR207W	YML013W	YML029W	YMR297W	YMR307W	YOL013C	
YDR058C	YML106W	
YDR059C	YBR082C	YDL140C	YEL037C	YER068W	YHR193C	YJL106W	YJR123W	YPL037C	YPR103W	
YDR060W	YAL035W	YAL051W	YBL004W	YBR031W	YBR142W	YCR031C	YDL014W	YDL075W	YDL082W	YDR087C	YDR382W	YDR450W	YEL026W	YEL054C	YFR031C-A	YGL030W	YGL076C	YGL103W	YGL173C	YGR034W	YGR085C	YGR103W	YGR195W	YGR281W	YHR010W	YHR052W	YHR066W	YIL069C	YIL133C	YJL033W	YJL050W	YJL109C	YJL130C	YJL177W	YKL014C	YKR024C	YKR081C	YLL045C	YLR002C	YLR029C	YLR221C	YLR276C	YLR367W	YLR398C	YLR448W	YML124C	YMR049C	YMR142C	YMR143W	YMR229C	YMR242C	YMR290C	YNL002C	YNL061W	YNL110C	YNL118C	YNL232W	YOL041C	YOL077C	YOL120C	YOR063W	YOR206W	YOR234C	YOR272W	YPL012W	YPL024W	YPL043W	YPL131W	YPL211W	YPL220W	YPL249C-A	YPR016C	YPR144C	YPR189W	
YDR061W	YCR086W	YLR320W	YOR043W	YOR209C	
YDR062W	YAR042W	YBR017C	YBR036C	YBR058C-A	YBR159W	YDR099W	YDR502C	YEL022W	YER110C	YER177W	YGR218W	YHL030W	YHR020W	YHR107C	YIL094C	YJL134W	YJR077C	YKL104C	YLR180W	YLR342W	YML085C	YMR272C	YMR296C	YNL271C	YOR171C	
YDR063W	YKL002W	YKL013C	
YDR064W	YBR017C	YBR079C	YBR247C	YCL059C	YCR057C	YDL060W	YDR510W	YGL246C	YGR090W	YGR162W	YGR285C	YHR064C	YHR196W	YIL019W	YJL109C	YKL014C	YKL067W	YKL139W	YLL036C	YNL132W	YNL207W	YNL308C	YOR056C	YOR310C	YOR361C	YPR137W	YPR144C	YPR189W	
YDR065W	YAL021C	YJL092W	YLR135W	YNR052C	YOR080W	YOR144C	YPR116W	
YDR066C	YJR082C	
YDR067C	YGL070C	
YDR068W	YDR483W	YER103W	YGL059W	YKL166C	YLR237W	
YDR069C	YAR003W	YBL007C	YBL064C	YBL088C	YBR173C	YBR221C	YBR223C	YBR274W	YDL147W	YDR160W	YDR217C	YEL041W	YEL060C	YER022W	YFR029W	YHL027W	YHR114W	YJL030W	YJL130C	YJR001W	YKL002W	YKL028W	YKL041W	YKL113C	YKL145W	YKL213C	YKR035W-A	YKR094C	YLL039C	YLR025W	YLR103C	YML008C	YML058W	YMR236W	YMR304W	YNL084C	YNL088W	YNL243W	YNR006W	YOL006C	YOL020W	YOR026W	YOR177C	YOR204W	YOR368W	YPL084W	YPL154C	YPR103W	YPR173C	
YDR070C	YFL017C	YGL059W	YHR178W	YJL164C	YJR059W	
YDR071C	YBL056W	YBR017C	YBR081C	YBR125C	YDR247W	YDR365C	YDR510W	YER089C	YER148W	YGR234W	YGR252W	YLR055C	YPL153C	
YDR072C	YCR009C	YDR107C	YFL039C	YHR154W	YMR307W	YNL307C	
YDR073W	YBR237W	YBR289W	YDL147W	YHL025W	YHR083W	YJL176C	YJR072C	YML068W	YMR033W	YNL189W	YNR023W	YOR290C	YPL016W	YPL129W	YPR034W	
YDR074W	YAR066W	YBR126C	YDL020C	YDR416W	YER019C-A	YFL033C	YHR082C	YHR196W	YKL128C	YLR447C	YML100W	YMR261C	YNL154C	YOR067C	
YDR075W	YBL002W	YBL003C	YBL046W	YCL016C	YCL061C	YDR212W	YDR224C	YDR225W	YDR251W	YDR293C	YER095W	YGL175C	YGR063C	YGR192C	YHR011W	YHR031C	YHR033W	YHR084W	YHR191C	YIL142W	YIL153W	YJL014W	YJL092W	YJL115W	YKL113C	YML010W	YML032C	YMR001C	YMR028W	YMR048W	YMR078C	YMR224C	YNL201C	YNL250W	YNL273W	YOR080W	YPR040W	
YDR076W	YAL021C	YAL024C	YBL056W	YBL088C	YBR052C	YBR060C	YBR136W	YCL008C	YCL016C	YCR066W	YCR077C	YCR086W	YDL013W	YDL020C	YDL040C	YDL074C	YDL101C	YDR004W	YDR032C	YDR207C	YDR217C	YDR359C	YDR378C	YDR386W	YDR419W	YDR432W	YDR439W	YEL050C	YER016W	YER083C	YER087W	YER095W	YER116C	YGL003C	YGL020C	YGL058W	YGL090W	YGL127C	YGL167C	YGR092W	YGR180C	YHR031C	YHR033W	YHR154W	YHR191C	YHR200W	YHR206W	YJL006C	YJL092W	YJL115W	YJL124C	YJR043C	YJR104C	YKL057C	YKL113C	YKL139W	YKR082W	YLL033W	YLR032W	YLR182W	YLR234W	YLR240W	YLR265C	YLR320W	YLR442C	YML007W	YML028W	YML032C	YML061C	YML112W	YMR038C	YMR048W	YMR078C	YMR198W	YMR284W	YNL054W	YNL147W	YNL261W	YNL273W	YNL297C	YNL298W	YNL330C	YNR052C	YOL009C	YOR005C	YOR080W	YOR141C	YOR144C	YOR209C	YOR346W	YPL020C	YPL055C	YPL153C	YPL167C	YPR018W	YPR135W	YPR164W	
YDR077W	YBL040C	YDL226C	YDR044W	YDR245W	YEL065W	YGR279C	YLR075W	YMR305C	YOR330C	YPL050C	YPR159W	
YDR078C	YBR135W	YHL006C	YIL152W	YJL092W	YLR234W	YLR376C	YMR190C	
YDR079C-A	YDR311W	YGL009C	YGR118W	YGR128C	YNL301C	YOL120C	YPL122C	YPR056W	YPR132W	
YDR079W	YGL070C	YJL099W	YJR063W	
YDR080W	YDL077C	YDL087C	YGL212W	YGR013W	YKL113C	YKL196C	YLR039C	YLR093C	YLR148W	YLR248W	YLR262C	YLR396C	YMR070W	YMR197C	YMR231W	YNL238W	YNL267W	YOR089C	YOR106W	YPL045W	YPL195W	
YDR081C	YDL005C	YEL037C	YGR240C	YKL104C	YNL236W	YOL051W	
YDR082W	YBL035C	YDL220C	YER112W	YLR010C	YLR318W	YMR186W	YPL153C	
YDR083W	YBL003C	YDR280W	YGR095C	YHR089C	YKL089W	YLR347C	YNL189W	YOR001W	YOR080W	
YDR084C	YDR441C	YEL002C	YEL054C	YER011W	YGL044C	YGL127C	YGL161C	YGL198W	YHR105W	YKL192C	YOL018C	YPL240C	
YDR085C	YBL085W	YDR381W	YEL009C	YFL026W	YHR107C	YMR059W	YPL242C	
YDR086C	YAL007C	YBL022C	YDL232W	YEL002C	YER087C-B	YGR175C	YJL002C	YLR378C	YMR149W	YOR254C	YPL189W	
YDR087C	YAL007C	YAL025C	YBL092W	YBR087W	YBR139W	YCL014W	YCR018C	YDL031W	YDL141W	YDL143W	YDR060W	YDR111C	YDR362C	YER002W	YER126C	YER147C	YFR001W	YGL030W	YGL103W	YGL111W	YGR068C	YGR103W	YGR207C	YHL032C	YHR010W	YHR052W	YHR066W	YHR088W	YIL063C	YIL131C	YJL044C	YJL095W	YKL014C	YKL082C	YKL172W	YKL180W	YKR029C	YKR081C	YLL008W	YLR009W	YLR032W	YLR131C	YLR233C	YLR249W	YLR371W	YLR447C	YML010W	YMR048W	YMR049C	YMR138W	YMR229C	YMR290C	YNL002C	YNL061W	YNL110C	YNL178W	YOL077C	YOL127W	YOR063W	YOR206W	YOR272W	YPL043W	YPL093W	YPL131W	YPL141C	YPL170W	YPL211W	YPR016C	YPR143W	
YDR088C	YBR065C	YDL144C	YDL209C	YDR110W	YDR364C	YER013W	YER172C	YGR006W	YGR074W	YGR232W	YHR023W	YHR165C	YJL168C	YKR086W	YLL036C	YLR117C	YLR430W	YLR433C	YMR213W	YPR101W	
YDR091C	YBL072C	YBR031W	YBR079C	YDL082W	YDL083C	YDL130W	YDL213C	YDR012W	YDR429C	YEL054C	YER102W	YER161C	YGL076C	YGL185C	YHR082C	YHR135C	YHR195W	YHR203C	YIL018W	YIL133C	YJL005W	YJR067C	YJR145C	YLL045C	YLR075W	YLR150W	YLR192C	YLR340W	YLR367W	YLR432W	YLR441C	YML010W	YML024W	YML063W	YMR047C	YMR142C	YMR309C	YNL112W	YNL260C	YOR063W	YOR096W	YPL198W	YPL220W	YPR041W	
YDR092W	YCR066W	YDR224C	YDR419W	YEL037C	YGL087C	YGL127C	YHR134W	YHR137W	YJL092W	YJR123W	YKL210W	YKL213C	YLR032W	YLR059C	YMR140W	YPL167C	
YDR093W	YBR160W	YER166W	YJL204C	YMR054W	YNL323W	YPR119W	
YDR096W	HGNC:12791	YDR227W	YDR475C	YDR477W	YER032W	YER033C	YFL023W	YFL033C	YGL035C	YIL045W	YIR006C	YIR033W	YJL005W	YLR310C	YML062C	YML114C	YMR048W	YMR190C	YMR219W	YNL078W	YOR156C	YOR355W	YPL203W	YPL217C	YPR169W	
YDR097C	YAR007C	YBR088C	YBR114W	YBR136W	YBR160W	YCR028C-A	YCR092C	YDL059C	YDL102W	YDL156W	YDL225W	YDR419W	YDR499W	YFR037C	YIR002C	YJL173C	YJR144W	YKR001C	YLR234W	YML028W	YML032C	YML060W	YMR137C	YMR167W	YMR190C	YNL082W	YNL262W	YNL312W	YOL090W	YOR033C	YPL022W	YPL164C	YPL235W	YPR119W	
YDR098C	YER174C	YGL044C	YGL071W	YGL220W	YGR262C	YPL059W	
YDR099W	YAL017W	YBL043W	YBL066C	YBL103C	YBR001C	YBR050C	YBR135W	YBR212W	YCL014W	YCL051W	YDR001C	YDR017C	YDR028C	YDR062W	YDR130C	YDR309C	YDR328C	YDR348C	YDR477W	YDR490C	YER012W	YER027C	YER040W	YER133W	YER177W	YFL021W	YFR014C	YGL035C	YGL059W	YGL180W	YGL206C	YGL252C	YGR097W	YGR123C	YGR214W	YHL007C	YHR135C	YHR161C	YIL095W	YJL141C	YJL164C	YJR090C	YKL126W	YKR098C	YLR135W	YLR176C	YLR177W	YLR310C	YLR345W	YLR453C	YML006C	YMR031C	YMR127C	YNL020C	YNL042W	YNL154C	YNL199C	YNL236W	YNL267W	YNL293W	YNR014W	YNR034W	YNR047W	YOR081C	YOR257W	YOR298C-A	YPL074W	YPL256C	YPR030W	YPR049C	YPR171W	
YDR100W	YAL007C	YBR254C	YDR137W	YER083C	YFL031W	YGL161C	YIL004C	YLR039C	YNL189W	YOL018C	YOR036W	YPL020C	YPL095C	
YDR101C	YAL007C	YAL029C	YBR031W	YBR267W	YCR072C	YDL075W	YDR012W	YDR168W	YDR192C	YER006W	YER036C	YER126C	YFR031C-A	YGL030W	YGL076C	YGL099W	YGR103W	YGR245C	YHR010W	YHR052W	YHR085W	YHR170W	YHR197W	YJL122W	YKL009W	YKL068W	YKR081C	YLL045C	YLR009W	YLR074C	YLR106C	YLR340W	YLR449W	YMR242C	YMR308C	YNL002C	YNL110C	YNL175C	YNL182C	YNL209W	YNR053C	YOL120C	YOR063W	YOR312C	YPL093W	YPL131W	YPL146C	YPL211W	YPL249C-A	YPR016C	YPR017C	
YDR103W	YAL040C	YAL041W	YBL016W	YBR045C	YBR200W	YCL027W	YCL032W	YCR093W	YDL159W	YDL165W	YDR148C	YDR264C	YDR335W	YEL023C	YER132C	YFL026W	YGR040W	YGR179C	YHL007C	YHR005C	YHR084W	YJL157C	YJR086W	YLR113W	YLR305C	YLR310C	YLR362W	YNL161W	YOR212W	YOR326W	YPL240C	
YDR104C	YMR117C	
YDR105C	YER081W	YNL160W	YOR153W	
YDR106W	YHR129C	YLR222C	YMR294W	YPL174C	
YDR107C	YCR007C	YDR072C	YGL200C	YLR039C	YLR262C	YOL015W	
YDR108W	YAL026C	YBR164C	YBR254C	YCR034W	YDL074C	YDL099W	YDL100C	YDL147W	YDL192W	YDR057W	YDR137W	YDR246W	YDR320C	YDR363W-A	YDR407C	YDR472W	YDR484W	YEL002C	YEL031W	YEL042W	YEL043W	YER005W	YER083C	YFL025C	YFR010W	YGL005C	YGL020C	YGL054C	YGL084C	YGL167C	YGL200C	YGL207W	YGR166W	YGR234W	YHL031C	YIL039W	YIL076W	YIL078W	YIL090W	YJL004C	YJL117W	YJR073C	YJR088C	YJR118C	YKL212W	YKR068C	YLR039C	YLR085C	YLR262C	YLR268W	YLR350W	YML012W	YML069W	YML071C	YML077W	YMR010W	YMR123W	YMR161W	YMR218C	YMR272C	YMR307W	YNL041C	YNL044W	YNL051W	YNL258C	YNL297C	YNR051C	YOL018C	YOL107W	YOR042W	YOR067C	YOR115C	YOR198C	YOR216C	YOR254C	YPL051W	YPR078C	YPR183W	
YDR109C	YNL154C	
YDR110W	YBR119W	YDL042C	YDR026C	YDR088C	YDR138W	YER020W	YER146W	YER161C	YFR028C	YFR031C	YGL127C	YGL201C	YGL253W	YHL004W	YHR031C	YHR152W	YHR164C	YHR165C	YIL061C	YJL076W	YKR022C	YLR095C	YML064C	
YDR111C	YBR158W	YDR087C	YEL030W	YER147C	YMR304W	
YDR113C	YBL088C	YBR087W	YBR136W	YBR160W	YBR274W	YCL016C	YCR065W	YDL003W	YDL101C	YDL116W	YDL220C	YDR200C	YDR217C	YDR477W	YEL037C	YEL061C	YER143W	YER173W	YFL009W	YFR014C	YFR028C	YGL003C	YGL116W	YGL180W	YGR098C	YGR224W	YGR225W	YHR079C	YHR135C	YHR166C	YIL005W	YIL040W	YJL164C	YJL176C	YJL187C	YJR059W	YKL022C	YKL114C	YLR127C	YLR175W	YLR204W	YML094W	YMR023C	YMR078C	YMR156C	YMR186W	YMR198W	YNL081C	YNL189W	YNL289W	YOL001W	YOR027W	YOR080W	YOR195W	YOR349W	YPL008W	YPL018W	YPL022W	YPL106C	YPL153C	YPL241C	YPR119W	YPR120C	YPR135W	
YDR115W	YDR328C	YGL070C	YGR220C	YKL142W	YNL041C	YOR264W	
YDR116C	YCR046C	YCR071C	YDR296W	YDR309C	YGR220C	YHL004W	YIL035C	YJL041W	YJL168C	YML025C	YNL185C	YNL284C	YOL027C	YPL174C	YPR125W	
YDR117C	YDL014W	YHR200W	YHR203C	YOR204W	YPR161C	
YDR118W	YBL084C	YDL008W	YDR260C	YFR036W	YGL240W	YHR166C	YIR025W	YKL022C	YLR102C	YLR127C	YNL172W	YOR249C	
YDR119W	YGR041W	YHR078W	YKL188C	YPR058W	
YDR120C	YBL016W	YCL011C	YDL051W	YDR477W	YEL017W	YER049W	YGL111W	YHR079C	YIR038C	YJL164C	YLR035C	YLR309C	YNL289W	YNR046W	YOL124C	YPL209C	
YDR121W	YAR007C	YBL002W	YBL052C	YBR278W	YCR077C	YDR359C	YER165W	YGL133W	YGR270W	YJL065C	YJL090C	YLR103C	YLR432W	YLR447C	YNL147W	YNL262W	YOL012C	YOR080W	YOR217W	YOR304W	YPL153C	YPR018W	YPR175W	
YDR122W	YCR073W-A	YFL005W	YGL233W	YGR009C	YGR249W	YIL107C	YIL118W	YLR229C	YNL035C	YOL082W	YPR165W	
YDR123C	YBR160W	YBR290W	YDR028C	YFL031W	YGL238W	YHL020C	YJL153C	YKL135C	YLR305C	YOL108C	YPL248C	YPR086W	YPR119W	
YDR124W	YBR251W	YDR175C	YDR347W	YGR165W	YHR155W	YIL043C	YIL093C	YMR188C	YOR158W	YPL118W	YPR049C	
YDR126W	YBR164C	YCR044C	YDL133W	YEL002C	YEL027W	YEL031W	YER083C	YGL005C	YGR105W	YGR229C	YHL031C	YHR151C	YJL004C	YJL036W	YJL095W	YKL110C	YKR001C	YKR031C	YLR039C	YLR229C	YLR262C	YLR373C	YLR384C	YML071C	YMR186W	YMR312W	YNL041C	YNL051W	YNL264C	YNR049C	YNR051C	YOL018C	YOL112W	YOR085W	YOR327C	YPL051W	YPL069C	YPL101W	YPL161C	YPL232W	YPL240C	
YDR127W	YAL005C	YAL007C	YBR217W	YDL055C	YDL229W	YDR214W	YDR260C	YDR427W	YER095W	YFR024C-A	YGL048C	YGR214W	YGR234W	YGR240C	YHR082C	YJL008C	YJL173C	YJR022W	YKL029C	YKL104C	YKL145W	YKL211C	YLR048W	YLR180W	YML085C	YMR106C	YMR186W	YOL013C	YOR133W	YOR136W	YOR375C	YPL235W	YPL240C	
YDR128W	YBL075C	YCL028W	YDR188W	YEL062W	YER182W	YFL016C	YGL100W	YGL205W	YHR033W	YJL092W	YJL173C	YLR208W	YLR216C	YMR106C	YNL244C	YOL139C	YOR093C	YPL258C	
YDR129C	YAR007C	YBL061C	YBR023C	YBR055C	YBR085W	YBR234C	YCR008W	YCR088W	YDL029W	YDL074C	YDL095W	YDL226C	YDR245W	YDR353W	YDR424C	YEL037C	YER083C	YER155C	YFL039C	YGL020C	YGL058W	YGL092W	YHR142W	YIL002C	YIL034C	YIL095W	YJL020C	YJL092W	YJL138C	YJL187C	YJR075W	YKL007W	YKL085W	YKL126W	YLL050C	YLR203C	YLR330W	YLR332W	YMR092C	YMR246W	YNL020C	YNL135C	YNL243W	YNL322C	YOL013C	YOL115W	YOR074C	YOR089C	YOR329C	YOR367W	YPL022W	YPL055C	
YDR130C	YBR049C	YBR160W	YDR099W	YER032W	YER133W	YER177W	YHR134W	YOR058C	YPR119W	
YDR131C	YDL043C	YDL132W	YDR034C	YDR328C	YHR197W	YIL063C	YOL133W	YPL240C	YPR093C	
YDR132C	YDL179W	YDR395W	YHR170W	YJL218W	YMR109W	YPL075W	
YDR134C	YAL017W	YGR092W	YHR079C	YHR082C	YHR135C	YJL095W	YJL106W	YJR059W	YJR091C	YKL101W	YKL116C	YKL171W	YNL154C	YNL307C	YOR334W	YOR351C	YPL256C	
YDR135C	YGL181W	YGR281W	YJR022W	YLL015W	YLL048C	YML007W	YPR201W	
YDR137W	YAL023C	YAL026C	YAL058W	YAR002C-A	YAR042W	YBL011W	YBL102W	YBR058C-A	YBR067C	YBR164C	YBR171W	YBR201W	YBR254C	YBR264C	YBR288C	YCL001W	YCL016C	YCR011C	YCR034W	YCR044C	YCR067C	YCR094W	YDL052C	YDL074C	YDL100C	YDL192W	YDL226C	YDR057W	YDR100W	YDR108W	YDR294C	YDR320C	YDR349C	YDR410C	YDR492W	YEL002C	YEL031W	YEL043W	YER083C	YER113C	YER120W	YFL025C	YGL005C	YGL012W	YGL020C	YGL054C	YGL058W	YGL126W	YGL137W	YGL167C	YGL200C	YGL226C-A	YGR036C	YGR089W	YGR120C	YGR130C	YGR157W	YGR170W	YGR199W	YGR202C	YGR261C	YHL003C	YHL031C	YHR135C	YHR181W	YHR191C	YIL005W	YIL039W	YIL044C	YIL076W	YJL004C	YJL024C	YJL062W	YJR040W	YJR059W	YKL063C	YKL065C	YKL179C	YKL190W	YKL212W	YKR088C	YLR039C	YLR056W	YLR085C	YLR207W	YLR242C	YLR262C	YLR268W	YLR342W	YLR350W	YLR372W	YLR418C	YLR450W	YML008C	YML012W	YML048W	YML055W	YML071C	YML075C	YMR010W	YMR022W	YMR029C	YMR031C	YMR052W	YMR054W	YMR078C	YMR091C	YMR123W	YMR146C	YMR202W	YMR264W	YMR292W	YMR307W	YMR313C	YNL041C	YNL044W	YNL051W	YNL153C	YNL154C	YNL181W	YNL194C	YNL209W	YNL297C	YNL307C	YNL323W	YNR051C	YOL013C	YOL018C	YOL088C	YOL107W	YOL115W	YOR070C	YOR115C	YOR175C	YOR209C	YOR216C	YOR285W	YPL051W	YPL055C	YPL195W	YPL227C	YPL240C	YPR003C	YPR080W	YPR114W	YPR148C	YPR159W	
YDR138W	YAL021C	YBR009C	YBR010W	YBR114W	YBR175W	YBR279W	YCL011C	YDL042C	YDL084W	YDL140C	YDR110W	YDR214W	YDR279W	YDR280W	YDR381W	YEL060C	YER063W	YER125W	YER161C	YGL025C	YGL043W	YGL070C	YGL127C	YGL162W	YGR005C	YGR063C	YGR104C	YHR041C	YHR167W	YIL149C	YJR032W	YJR052W	YKL139W	YKL214C	YKR010C	YKR095W	YLR154C	YLR418C	YLR432W	YLR442C	YML062C	YMR125W	YMR190C	YMR234W	YNL004W	YNL072W	YNL139C	YNL189W	YNL236W	YNL253W	YNR016C	YNR031C	YNR047W	YOL006C	YOL051W	YOL115W	YOR001W	YOR151C	YOR191W	YPL022W	YPL169C	YPR086W	
YDR139C	YDL093W	YDL132W	YDR054C	YDR328C	YGR003W	YHR200W	YIL046W	YJL047C	YJR099W	YLR128W	YLR306W	YNL281W	YOR100C	YOR216C	YPR066W	
YDR140W	YAR003W	YBR143C	YCR066W	YDL020C	YDR369C	YGL163C	YIL050W	YIL151C	YML032C	YMR224C	YNL250W	YNR046W	
YDR141C	YAL023C	YAL026C	YAL032C	YBR080C	YCR077C	YDR057W	YDR170C	YHR007C	YHR107C	YML024W	YNL297C	YOR245C	YPL037C	YPL115C	YPR110C	
YDR142C	YBR179C	YDL097C	YDR188W	YDR244W	YER081W	YGL153W	YGR184C	YGR239C	YHR160C	YIL068C	YIL142W	YIL160C	YJL014W	YJR012C	YJR064W	YKL103C	YLR105C	YLR191W	YNL214W	YOR326W	YPL226W	
YDR143C	YDL029W	YDL220C	YDR227W	YGL207W	YIL021W	YLL039C	YLR229C	YLR442C	YMR310C	YNL189W	YOL094C	YPL113C	YPR010C	YPR019W	
YDR144C	YDR057W	YDR349C	YGR078C	YLR120C	YLR200W	YLR453C	YML094W	YNL238W	
YDR145W	YBR049C	YBR081C	YBR111W-A	YBR160W	YBR198C	YCL010C	YCR042C	YCR093W	YDR167W	YDR176W	YDR392W	YDR448W	YEL009C	YER029C	YER148W	YER164W	YGL013C	YGL066W	YGL112C	YGL150C	YGR130C	YGR252W	YGR274C	YHR023W	YHR041C	YHR099W	YIL129C	YIR021W	YJL187C	YJR060W	YKL038W	YKL125W	YKR001C	YLR055C	YLR182W	YLR390W	YLR399C	YML015C	YML098W	YML099C	YML114C	YMR005W	YMR223W	YMR227C	YMR236W	YNL236W	YNL272C	YNR010W	YOL072W	YOL148C	YOR174W	YPL011C	YPL047W	YPL082C	YPL129W	YPL248C	YPL254W	YPR072W	YPR086W	
YDR146C	YAL013W	YBR010W	YBR081C	YBR160W	YBR253W	YBR289W	YDL106C	YDL108W	YDL127W	YDL155W	YDR335W	YDR448W	YER015W	YER022W	YER111C	YER161C	YER179W	YFL009W	YFR028C	YGL003C	YGR002C	YGR089W	YGR092W	YGR104C	YHR030C	YHR099W	YIL131C	YIR033W	YJL081C	YJL194W	YKL020C	YLR079W	YLR103C	YLR131C	YMR016C	YMR019W	YMR038C	YNL030W	YNL068C	YNL161W	YNL330C	YOL001W	YOL004W	YOL051W	YOR116C	YOR290C	YPL016W	YPL031C	YPL254W	YPR034W	YPR086W	YPR119W	
YDR147W	YHR087W	YLR133W	
YDR148C	YAL038W	YDL225W	YDL239C	YDR103W	YDR388W	YDR510W	YER110C	YFL018C	YFR049W	YGL030W	YGL076C	YHR010W	YHR114W	YIL125W	YJL050W	YKL010C	YLR180W	YLR423C	YMR012W	YMR047C	YMR072W	YMR242C	YMR308C	YNL092W	YNL189W	YOR136W	YPL070W	
YDR150W	YAL024C	YAL047C	YBR131W	YBR231C	YCR065W	YCR077C	YDR201W	YDR247W	YDR295C	YDR488C	YEL003W	YEL061C	YER016W	YER120W	YFL037W	YFR019W	YGL086W	YGL124C	YGL216W	YGR078C	YGR089W	YGR229C	YHR107C	YIL034C	YJL074C	YJL154C	YJR053W	YJR112W	YKL007W	YLL001W	YLR200W	YLR210W	YLR216C	YLR319C	YML001W	YML085C	YML094W	YML124C	YMR055C	YNL079C	YNL153C	YNL271C	YOL069W	YOR058C	YOR322C	YOR326W	YOR349W	YPL031C	YPL155C	YPL240C	YPL269W	YPR141C	
YDR151C	YDL012C	YDR531W	YJR017C	YLR096W	
YDR152W	YAL036C	YBL016W	YDR365C	YGR173W	YIL152W	YJL095W	YJR091C	YNL154C	YPL141C	
YDR153C	YBL016W	YDR358W	YGL180W	YGL206C	YGL213C	YHR108W	YHR135C	YJL033W	YJL164C	YJR059W	YJR125C	YKL023W	YKL135C	YLR039C	YLR262C	YLR398C	YMR197C	YNL154C	YNR006W	YPR029C	YPR189W	
YDR155C	YBR103W	YBR109C	YCR033W	YDL101C	YDL200C	YDL220C	YDR362C	YDR510W	YEL003W	YER081W	YFL014W	YGL194C	YGR211W	YIL112W	YIR005W	YJL020C	YJL106W	YJL168C	YJR017C	YJR090C	YJR094C	YKL103C	YKL191W	YKR029C	YKR105C	YLR074C	YLR135W	YLR200W	YLR299W	YLR342W	YML064C	YML095C	YMR036C	YMR038C	YMR059W	YMR263W	YNL030W	YNL094W	YNL157W	YNL244C	YNL330C	YOL068C	YOR290C	YOR319W	YPL146C	YPL235W	YPR120C	
YDR156W	YBR154C	YER016W	YGR229C	YJL148W	YJR063W	YJR091C	YLR342W	YNL248C	YOL006C	YOR210W	YOR340C	YOR341W	YPR010C	YPR049C	YPR110C	
YDR158W	YBR055C	YCR030C	YDL101C	YDR510W	YJL164C	YJR066W	YJR139C	YKL166C	YLR314C	YMR091C	YNL135C	
YDR159W	YAL011W	YAR002W	YBR111W-A	YBR231C	YDL084W	YDR264C	YDR334W	YDR381W	YDR392W	YDR427W	YDR448W	YDR485C	YER016W	YER107C	YER118C	YFL039C	YGL112C	YHR166C	YIL034C	YJL041W	YJR066W	YKL186C	YKR039W	YKR095W	YLR055C	YLR085C	YLR305C	YML041C	YMR047C	YMR168C	YMR223W	YMR236W	YMR304W	YNL104C	YNL107W	YNL271C	YOL012C	YOL072W	YOR046C	YOR098C	YOR257W	YPL047W	YPL169C	
YDR160W	YBR112C	YCL018W	YCR084C	YDR069C	YDR508C	YER125W	YFR029W	YGR055W	YJL156C	YJR013W	YKL210W	YKR039W	YKR093W	YLR417W	YMR077C	YMR119W	YMR275C	YNL008C	YNL159C	YPL084W	YPL111W	
YDR161W	YCR012W	YDR050C	YGL058W	YGL180W	YHR174W	YKL060C	YKL152C	YOL001W	
YDR162C	YBL066C	YBL103C	YBR125C	YBR164C	YDL006W	YDL063C	YDR293C	YDR320C	YER008C	YER016W	YER083C	YER089C	YFR016C	YFR019W	YGL020C	YGL124C	YGL211W	YGL212W	YGL216W	YGL252C	YGR078C	YGR118W	YGR229C	YHL007C	YHR012W	YHR030C	YIL034C	YIL133C	YJL095W	YJL128C	YJR066W	YKL007W	YKL189W	YKR048C	YLL002W	YLR039C	YLR113W	YLR210W	YLR216C	YLR262C	YML026C	YML094W	YMR038C	YMR307W	YNL094W	YNL135C	YNL161W	YNL233W	YNL271C	YNL322C	YNR031C	YOR070C	YOR188W	YOR208W	YOR231W	YOR347C	YPL140C	YPL223C	YPL241C	YPL269W	YPR135W	
YDR163W	YDL209C	YLL036C	YMR213W	YPL213W	YPL240C	YPR101W	
YDR164C	YAL030W	YBL038W	YBR080C	YBR102C	YBR136W	YBR196C	YDL148C	YDR052C	YDR166C	YDR167W	YDR267C	YER008C	YER036C	YER136W	YFL005W	YFL038C	YGL167C	YGL233W	YGR009C	YGR198W	YGR211W	YHR070W	YHR090C	YIL046W	YIL068C	YJL085W	YKL182W	YKR014C	YKR068C	YLR103C	YLR166C	YLR208W	YMR079W	YMR149W	YMR183C	YNL272C	YNR049C	YOL086C	YOR122C	YOR204W	YOR326W	YOR327C	YPL076W	YPL232W	YPR032W	YPR055W	
YDR165W	YBL024W	YDL201W	YFR053C	YLR401C	YML080W	YNR015W	YOR243C	
YDR166C	YBL026W	YBR080C	YBR102C	YBR200W	YDL014W	YDR164C	YDR233C	YDR385W	YER008C	YER087C-B	YER136W	YFL005W	YFL038C	YGL223C	YGL233W	YGR009C	YGR037C	YHR030C	YIL015W	YIL068C	YJL085W	YJL138C	YLR166C	YLR229C	YLR378C	YMR079W	YMR183C	YMR214W	YNL248C	YNL267W	YNL272C	YNL322C	YNR049C	YOR174W	YOR326W	YPL232W	YPR032W	YPR055W	YPR114W	
YDR167W	YBR081C	YBR111W-A	YBR198C	YBR253W	YBR279W	YCL010C	YCR042C	YDL006W	YDL140C	YDR145W	YDR164C	YDR176W	YDR207C	YDR216W	YDR259C	YDR308C	YDR392W	YDR448W	YER013W	YER022W	YER148W	YER164W	YFL033C	YGL025C	YGL066W	YGL112C	YGL233W	YGR097W	YGR252W	YGR274C	YHR030C	YHR041C	YHR099W	YIL129C	YIR019C	YIR023W	YJR091C	YKL012W	YLR055C	YLR228C	YLR399C	YLR418C	YLR432W	YML015C	YML098W	YML114C	YMR005W	YMR127C	YMR223W	YMR227C	YMR236W	YNL216W	YNR010W	YOL001W	YOL135C	YOL145C	YOL148C	YOR151C	YOR174W	YOR207C	YOR250C	YPL011C	YPL047W	YPL089C	YPL129W	YPL248C	YPL254W	YPR070W	YPR086W	YPR115W	YPR168W	
YDR168W	YAL005C	YAR019C	YBR039W	YBR160W	YCR002C	YDL017W	YDL028C	YDL108W	YDL229W	YDR101C	YDR463W	YER161C	YFL029C	YGL201C	YGR192C	YHR007C	YHR107C	YJL165C	YJR032W	YJR076C	YKL117W	YKL139W	YLR362W	YML041C	YML109W	YMR001C	YMR186W	YMR273C	YMR287C	YNL064C	YNL281W	YNL307C	YOR027W	YOR061W	YPL106C	YPL240C	
YDR169C	YDR510W	YER090W	YFR014C	YGL179C	YGL180W	YHR102W	YHR135C	YJL164C	YJR059W	YLR248W	YLR249W	YML112W	YMR186W	YOL001W	YOL004W	YPL203W	YPR080W	
YDR170C	YAL003W	YBL020W	YBR031W	YBR088C	YBR136W	YBR142W	YBR205W	YDL052C	YDL055C	YDL160C	YDL192W	YDR052C	YDR141C	YDR238C	YDR388W	YDR398W	YDR477W	YER006W	YER008C	YER031C	YER100W	YER110C	YFL038C	YFR009W	YFR044C	YGL210W	YGL238W	YGR158C	YGR175C	YHR020W	YHR070W	YHR072W	YHR088W	YHR196W	YHR201C	YIL078W	YIL109C	YJL091C	YJL203W	YJR007W	YJR031C	YJR077C	YKL078W	YKL104C	YKL108W	YKR037C	YLL008W	YLR103C	YLR148W	YLR180W	YLR196W	YLR263W	YLR340W	YLR342W	YLR459W	YML069W	YML077W	YML085C	YML127W	YMR065W	YMR093W	YNL110C	YNL158W	YNL163C	YNL222W	YNL238W	YNL267W	YNL287W	YNL293W	YNR026C	YNR053C	YOL086C	YOL112W	YOL120C	YOR122C	YOR136W	YOR181W	YOR206W	YOR326W	YPL076W	YPR181C	
YDR170W-A	YBR135W	YDL003W	YDL106C	YHR082C	YJL095W	YMR139W	YNL154C	YNL289W	
YDR171W	YBL016W	YBR001C	YBR069C	YBR087W	YBR101C	YBR105C	YBR169C	YDL101C	YDR430C	YDR510W	YFL037W	YFR028C	YGL106W	YGR092W	YHR121W	YHR152W	YJL030W	YJL092W	YJL130C	YJR148W	YLR106C	YLR248W	YLR304C	YML065W	YNL007C	YNL055C	YNL216W	YOR151C	YPL240C	YPR010C	YPR035W	YPR144C	
YDR172W	YAL005C	YBL007C	YBR143C	YBR196C	YDL029W	YDL139C	YDL229W	YDR028C	YDR300C	YDR385W	YDR495C	YEL037C	YER148W	YER165W	YFL039C	YGL213C	YGR072W	YHR015W	YHR077C	YHR174W	YJL052W	YJR065C	YLL026W	YLR109W	YLR398C	YML005W	YML068W	YML117W	YMR080C	YMR186W	YMR230W	YNL069C	YNL084C	YNL124W	YNL243W	YNL251C	YOL011W	YOL149W	YOR069W	YOR076C	YOR150W	YOR297C	YPL190C	YPL237W	YPR119W	YPR189W	
YDR173C	YBR136W	YDR315C	YJR066W	YMR042W	YMR043W	YNL201C	YPL153C	YPL268W	
YDR174W	YAL007C	YAL027W	YAR007C	YBL003C	YBR009C	YBR010W	YBR060C	YBR159W	YBR233W	YBR245C	YBR247C	YBR272C	YCL016C	YCR043C	YCR066W	YDL003W	YDL043C	YDL095W	YDL182W	YDL208W	YDL213C	YDR044W	YDR176W	YDR190C	YDR283C	YDR303C	YDR317W	YDR335W	YDR362C	YDR381W	YDR510W	YER016W	YER095W	YER116C	YFL024C	YFR013W	YFR037C	YGL035C	YGL058W	YGL099W	YGL200C	YGR090W	YGR250C	YGR258C	YGR275W	YHL002W	YHR039C	YHR118C	YHR191C	YHR193C	YHR200W	YIL013C	YIL036W	YIL076W	YIL150C	YJL033W	YJL074C	YJL076W	YKL130C	YKR001C	YKR092C	YLR022C	YLR074C	YLR079W	YLR203C	YLR234W	YLR320W	YLR340W	YLR385C	YLR429W	YLR442C	YLR455W	YML012W	YML015C	YML024W	YML064C	YML098W	YML131W	YMR044W	YMR078C	YMR123W	YMR140W	YMR190C	YMR229C	YMR242C	YNL031C	YNL135C	YNL189W	YNL248C	YOL004W	YOR172W	YOR217W	YPL082C	YPL153C	YPR104C	YPR161C	YPR175W	
YDR175C	YBR251W	YDR036C	YDR124W	YDR337W	YDR347W	YER050C	YGL086W	YGR165W	YHL004W	YIL070C	YIL093C	YJL030W	YJL063C	YJR091C	YJR096W	YJR113C	YKL155C	YLR074C	YNL137C	YNR036C	YOL027C	YOR158W	YPL013C	YPR125W	
YDR176W	YAL032C	YBL005W	YBR081C	YBR111W-A	YBR198C	YCL010C	YDL239C	YDR145W	YDR167W	YDR174W	YDR208W	YDR392W	YDR448W	YDR457W	YEL009C	YER148W	YER151C	YER161C	YER164W	YER165W	YGL013C	YGL066W	YGL070C	YGL112C	YGL221C	YGL252C	YGR104C	YGR200C	YGR252W	YHR041C	YHR099W	YIL144W	YJR080C	YLR055C	YLR423C	YML051W	YMR091C	YMR223W	YMR236W	YMR312W	YOL012C	YOL148C	YOR023C	YOR290C	YPL016W	YPL047W	YPL086C	YPL101W	YPL181W	YPL254W	YPR008W	YPR086W	
YDR177W	YBR082C	YDR226W	YER012W	YGR229C	YIL148W	YJR123W	YNL248C	YPR103W	
YDR178W	YJR063W	YOR065W	YPL132W	
YDR179C	YAL047C	YDL147W	YDL216C	YDR328C	YIL071C	YJR015W	YJR084W	YKR060W	YLR452C	YMR025W	YOL117W	YOR233W	
YDR179W-A	YOR157C	
YDR180W	YDL043C	YDL097C	YER147C	YFL008W	YGR056W	YHR191C	YIL026C	YJL074C	YLR357W	
YDR181C	YAL013W	YDR227W	YDR283C	YJL115W	YKL212W	YKR101W	YMR127C	YOR213C	YPR018W	
YDR182W	YCR044C	YDL192W	YFR024C-A	YGL006W	YGL167C	YGR217W	YJL034W	YNL291C	YOL122C	
YDR183W	YER016W	YGL044C	YGR078C	YJR090C	YLR200W	YML094W	YML124C	YNL153C	YOR212W	YPL026C	
YDR184C	YBR164C	YGL070C	YIR009W	YJR022W	YKR072C	YLR319C	YLR433C	YNL154C	
YDR186C	YBR125C	YDL229W	YOR127W	
YDR188W	YAL021C	YDL047W	YDL143W	YDR030C	YDR128W	YDR142C	YER082C	YER125W	YFR040W	YGL116W	YGL137W	YGL190C	YGR187C	YGR234W	YHR082C	YHR135C	YHR169W	YIL142W	YJL014W	YJL111W	YKL029C	YKL203C	YKR036C	YLL011W	YLR196W	YML124C	YMR028W	YMR049C	YNL006W	YNL212W	YNL317W	YOR212W	YOR229W	YOR230W	YOR281C	YOR297C	YPL150W	YPL151C	
YDR189W	YAL030W	YBL050W	YBR080C	YDL058W	YDL127W	YDL229W	YDR293C	YDR498C	YER157W	YFL038C	YFL039C	YGL098W	YGL145W	YGL223C	YGR120C	YHL031C	YIL004C	YIL107C	YJL029C	YKL006C-A	YKL196C	YKR068C	YLR026C	YLR039C	YLR078C	YLR262C	YLR268W	YLR332W	YLR440C	YMR197C	YMR316W	YNL209W	YNL258C	YNL283C	YNL287W	YOR008C	YOR075W	YOR311C	YOR327C	YPR105C	YPR181C	
YDR190C	YAL005C	YAL011W	YAL017W	YAL021C	YAR007C	YBL003C	YBR009C	YBR054W	YBR231C	YBR245C	YCR060W	YCR093W	YDL002C	YDL029W	YDL188C	YDL229W	YDR174W	YDR225W	YDR334W	YDR485C	YEL044W	YER082C	YER092W	YER100W	YER148W	YER164W	YFL013C	YFL039C	YFR013W	YGL097W	YGL150C	YGL167C	YGR002C	YGR040W	YGR086C	YHR034C	YHR135C	YIL094C	YJL081C	YJL130C	YKL193C	YLR052W	YLR335W	YLR385C	YML041C	YML064C	YML112W	YMR047C	YMR072W	YMR127C	YMR186W	YMR284W	YNL059C	YNL107W	YNL215W	YNL311C	YOL012C	YOR141C	YOR189W	YOR229W	YPL053C	YPL129W	YPL140C	YPL235W	YPL240C	
YDR191W	YDL042C	YOL068C	YOL113W	YOR025W	YOR080W	
YDR192C	YAL005C	YBL047C	YBR017C	YBR118W	YDL116W	YDL207W	YDR101C	YDR315C	YDR335W	YER081W	YER107C	YER110C	YER165W	YFR031C-A	YGL092W	YGL122C	YGR218W	YJR042W	YJR069C	YKL057C	YKR082W	YLR131C	YLR293C	YLR335W	YLR347C	YML058W	YMR047C	YMR235C	YMR255W	YNL049C	YNL092W	YNL189W	YOR001W	YOR046C	YOR134W	YOR160W	YOR204W	YOR250C	YPL020C	YPL093W	YPL268W	YPR181C	
YDR194C	YDL074C	YDL213C	YDR365C	YER081W	YGL035C	YGL058W	YHR052W	YLR233C	YML028W	YNL175C	YNL230C	YPL029W	YPL055C	
YDR195W	YAL017W	YAL043C	YAR014C	YBR109C	YCR042C	YDL074C	YDR301W	YDR381W	YER032W	YER133W	YFR031C-A	YGR156W	YJL033W	YJR093C	YKL018W	YKL059C	YKR002W	YLR115W	YLR277C	YLR448W	YML010W	YMR061W	YMR142C	YMR236W	YNL222W	YNL317W	YOL045W	YOR179C	YOR209C	YPL008W	YPL055C	YPR107C	
YDR196C	YAL007C	YDL095W	YDR222W	YDR233C	YDR424C	YGL233W	YHR135C	YIL043C	YJL194W	YJR063W	YKL020C	YKR067W	YNL194C	YNR035C	
YDR197W	YGL119W	YNL158W	YPL240C	
YDR198C	YOR005C	
YDR200C	YDR113C	YER083C	YFR008W	YGL020C	YGL086W	YGR086C	YJL030W	YLR238W	YML123C	YMR029C	YMR052W	YMR319C	YNL127W	YNL154C	YOR026W	YPL004C	
YDR201W	YDL147W	YDR016C	YDR150W	YDR320C-A	YDR356W	YDR507C	YEL043W	YFL008W	YGL061C	YGR113W	YHR083W	YIL144W	YKL052C	YKL138C-A	YKL179C	YKR037C	YKR083C	YNL084C	YNL189W	YNL248C	YOL069W	
YDR202C	YBR127C	YBR164C	YDL185W	YDR328C	YEL051W	YJR033C	YLR039C	YLR262C	YOR332W	
YDR204W	YOL096C	YOR125C	
YDR205W	YDR233C	YHR014W	YJL159W	YJR143C	YKL221W	YLR268W	YNR039C	
YDR206W	YBR057C	YCL030C	YDL220C	YER027C	YJL030W	YMR094W	YOL139C	YOL149W	YOR047C	
YDR207C	YAL013W	YBL003C	YBL061C	YBR095C	YCL016C	YDL001W	YDL020C	YDL053C	YDL074C	YDL076C	YDR076W	YDR167W	YDR381W	YER083C	YER095W	YGL020C	YGL058W	YHL020C	YIL084C	YJL099W	YJL115W	YJL164C	YJR059W	YJR094C	YKL057C	YKL113C	YKL185W	YKR082W	YLR039C	YML032C	YML099C	YMR042W	YMR047C	YMR139W	YMR190C	YMR263W	YNL097C	YNL153C	YNL307C	YNL330C	YOL004W	YOL082W	YOR304W	YOR337W	YOR351C	YOR355W	YPL031C	YPL055C	YPL139C	YPL181W	YPL240C	
YDR208W	YBR036C	YBR077C	YBR109C	YCR024C	YDL014W	YDL033C	YDR176W	YDR361C	YEL003W	YER114C	YFR021W	YGL180W	YGR009C	YGR078C	YHR135C	YIL034C	YIL105C	YJL128C	YJL164C	YJR032W	YJR059W	YKL007W	YKL203C	YLR305C	YLR371W	YLR373C	YMR068W	YMR109W	YMR186W	YNL064C	YNL090W	YNL153C	YNL154C	YNL307C	YNR049C	YOL078W	YOR008C	YOR027W	YOR327C	YPR095C	
YDR210W-B	YFR034C	YHR115C	
YDR211W	YAL009W	YDR037W	YER025W	YFL039C	YGR083C	YJL010C	YJL080C	YJR007W	YKR026C	YLR291C	YNL124W	YNL265C	YOR260W	YPL237W	YPR010C	
YDR212W	YBL030C	YBR160W	YBR198C	YDL143W	YDL229W	YDR030C	YDR075W	YER173W	YFL037W	YFL039C	YGL116W	YGL137W	YGL190C	YGL208W	YGR198W	YIL142W	YJL014W	YJL106W	YJL164C	YKL095W	YKR036C	YLL011W	YLR030W	YLR196W	YLR429W	YML085C	YNL006W	YNL209W	YNL317W	YNL323W	YNR052C	YOR212W	YOR230W	
YDR213W	YBR072W	YDR039C	YER044C	YHR165C	YJL196C	YLR228C	YLR256W	YML008C	YML111W	YMR202W	
YDR214W	YAL005C	YAL015C	YBR217W	YDL059C	YDL101C	YDL143W	YDL200C	YDL229W	YDR127W	YDR138W	YDR523C	YER110C	YER173W	YFL037W	YGL195W	YGR192C	YGR240C	YHL030W	YHR027C	YHR030C	YIL038C	YIL094C	YIL148W	YJL030W	YKL010C	YKL104C	YKL211C	YKR059W	YLR216C	YML085C	YMR186W	YNL281W	YOL052C	YOL094C	YOL139C	YOR133W	YOR212W	YPL106C	YPL240C	YPL243W	YPR010C	YPR089W	YPR110C	
YDR216W	YAL005C	YBR017C	YBR155W	YBR198C	YDL029W	YDL145C	YDL229W	YDR167W	YDR448W	YDR477W	YEL050C	YER118C	YER148W	YER177W	YGL112C	YGR123C	YGR252W	YGR274C	YKL117W	YLL024C	YMR106C	YMR280C	YMR303C	YOL133W	YOR363C	YPL240C	YPL248C	YPR086W	YPR110C	
YDR217C	YAR007C	YBL023C	YBL105C	YBR060C	YBR073W	YBR088C	YBR136W	YBR160W	YBR223C	YCL016C	YCL061C	YCR066W	YDL017W	YDL101C	YDL164C	YDL220C	YDR052C	YDR069C	YDR076W	YDR113C	YER095W	YER173W	YFL009W	YGL058W	YGL087C	YGL175C	YGR180C	YHL029C	YHR030C	YHR031C	YHR119W	YHR134W	YHR154W	YHR191C	YIR008C	YJL047C	YJL090C	YJL115W	YJL194W	YJR006W	YJR043C	YJR046W	YJR104C	YKL113C	YKL114C	YKL213C	YKR030W	YLR032W	YLR103C	YLR268W	YLR288C	YLR318W	YLR376C	YML028W	YML032C	YML058W	YML061C	YML065W	YMR001C	YMR048W	YMR055C	YMR078C	YMR156C	YMR190C	YMR284W	YNL102W	YNL153C	YNL273W	YNL330C	YOL004W	YOR033C	YOR080W	YOR144C	YOR217W	YOR368W	YPL022W	YPL055C	YPL153C	YPL167C	YPR018W	YPR119W	YPR120C	
YDR218C	YJR076C	YPL161C	
YDR219C	YDR328C	YHR122W	YLR368W	
YDR221W	YBR058C-A	YBR229C	YEL002C	YGR157W	YHR193C	YJL092W	YPL037C	
YDR222W	YBR162W-A	YDR196C	YDR270W	YDR484W	YGL167C	YLR268W	YNL238W	YOR198C	
YDR223W	YBR160W	YJL141C	YPR104C	YPR119W	
YDR224C	YBL002W	YBL003C	YBL046W	YBR009C	YBR010W	YBR017C	YBR083W	YBR245C	YBR274W	YBR289W	YCR092C	YDL060W	YDL200C	YDL213C	YDR075W	YDR092W	YDR225W	YDR303C	YDR365C	YDR419W	YER012W	YER082C	YER110C	YER148W	YFR013W	YGL058W	YGL097W	YGL133W	YGL150C	YGL207W	YGL241W	YGR063C	YGR252W	YHL007C	YIL066C	YIL126W	YIL131C	YJL081C	YJR145C	YKL103C	YKR001C	YKR048C	YLR074C	YLR133W	YLR347C	YLR357W	YLR442C	YML032C	YML069W	YML074C	YMR284W	YMR308C	YNL186W	YNL201C	YNL312W	YOL012C	YOL054W	YOL108C	YOR116C	YOR141C	YOR304W	YOR346W	YPL022W	YPL082C	YPL084W	YPL128C	YPL240C	YPR041W	
YDR225W	YBL002W	YBL003C	YBL016W	YBL046W	YBR009C	YBR010W	YBR017C	YBR111W-A	YBR133C	YBR245C	YCL016C	YDR075W	YDR190C	YDR224C	YDR243C	YDR295C	YDR303C	YDR332W	YDR334W	YDR448W	YER022W	YER083C	YER110C	YER148W	YGL020C	YGL097W	YGL112C	YGL127C	YGL150C	YGL207W	YGL241W	YGR063C	YGR103W	YGR140W	YGR252W	YGR275W	YHL001W	YHR099W	YHR191C	YIL035C	YIL126W	YJL081C	YJL127C	YJR053W	YJR094C	YKL049C	YKL089W	YKR048C	YLR074C	YLR222C	YLR247C	YLR347C	YLR357W	YLR442C	YML069W	YMR038C	YMR055C	YMR061W	YMR078C	YMR094W	YMR106C	YMR125W	YMR284W	YMR308C	YNL021W	YNL030W	YNL031C	YNL076W	YNL201C	YNL308C	YOL012C	YOL054W	YOR005C	YOR038C	YOR116C	YOR141C	YOR207C	YOR244W	YPL043W	YPL194W	YPR018W	YPR034W	YPR104C	YPR135W	YPR179C	YPR190C	
YDR226W	YBL036C	YDL043C	YDR177W	YDR510W	YER078C	YFR028C	YGR092W	YHR082C	YJL095W	YJR091C	YKL024C	YML064C	YNL154C	YOR176W	YPL026C	YPL031C	YPL153C	
YDR227W	YBR009C	YBR010W	YBR103W	YBR160W	YDL042C	YDL220C	YDR096W	YDR143C	YDR181C	YDR310C	YDR365C	YER151C	YFL007W	YFL023W	YFL045C	YGR252W	YHR154W	YIL075C	YIR019C	YJL194W	YKR101W	YLR233C	YLR265C	YLR278C	YLR293C	YLR442C	YML032C	YML041C	YML109W	YMR106C	YMR219W	YMR273C	YMR284W	YNL102W	YNL186W	YNL189W	YNL216W	YOR191W	YOR213C	YPR119W	
YDR228C	YAL043C	YDL140C	YDR025W	YDR301W	YDR448W	YER118C	YER165W	YGL044C	YGR156W	YHR216W	YIL035C	YJR022W	YKL059C	YKR002W	YLR115W	YLR277C	YLR423C	YLR424W	YLR432W	YMR061W	YNL069C	YNL222W	YOR250C	YPL233W	YPR049C	
YDR229W	YBR059C	YDR388W	YGL066W	YGL179C	YGR218W	YHR102W	YHR135C	YJL016W	YJL164C	YJL187C	YJR059W	YLR396C	YMR001C	YMR047C	YNL041C	YNL289W	YOL001W	YPL031C	
YDR231C	Q0250	YBR109C	
YDR232W	YAL024C	YBL093C	
YDR233C	YBR255W	YDL089W	YDL204W	YDR166C	YDR196C	YDR205W	YDR270W	YDR304C	YDR510W	YEL002C	YEL056W	YER083C	YFL038C	YFR051C	YGL233W	YIL068C	YIL090W	YJL079C	YLR166C	YML125C	YMR272C	YMR307W	YNL044W	YNL272C	YOR285W	YOR307C	YOR311C	YPL154C	YPR055W	YPR159W	YPR183W	
YDR234W	YEL034W	YGR285C	YHR064C	YHR082C	YLL026W	YLR058C	YLR249W	YPL048W	
YDR235W	YBR119W	YDL029W	YDL087C	YDR240C	YER029C	YGR013W	YHR086W	YIL061C	YKL012W	YLL036C	YLR298C	YML024W	YML046W	YMR125W	YPL213W	YPR182W	
YDR236C	YDR398W	
YDR237W	YBL038W	YCR046C	YDR296W	YDR322W	YDR462W	YGL058W	YGR220C	YHL034C	YKL166C	YML025C	YNL005C	YNL185C	YNL284C	YOL027C	
YDR238C	YBL076C	YBR047W	YBR162C	YDL145C	YDL192W	YDR170C	YER112W	YER122C	YFR051C	YGL137W	YGL223C	YHR169W	YIL076W	YLR051C	YLR268W	YML067C	YNL284C	YNL287W	YOR363C	YPL010W	
YDR239C	YBL085W	YBR059C	YDR388W	YER114C	YGL180W	YGR040W	YHR135C	YJL138C	YJL164C	YPR120C	
YDR240C	YBR119W	YDL087C	YDL215C	YDR235W	YER029C	YFL017W-A	YGL173C	YGR013W	YGR074W	YHR086W	YHR099W	YHR165C	YIL061C	YIL129C	YKL012W	YLL036C	YLR147C	YLR275W	YLR298C	YLR345W	YLR347C	YML024W	YML046W	YMR125W	YNL189W	YNL210W	YPL178W	YPL213W	YPR182W	
YDR243C	YDL014W	YDR225W	YDR260C	YDR388W	YHR165C	YKL173W	YLR117C	YLR183C	YMR268C	YOR125C	YPL235W	
YDR244W	YDL040C	YDL049C	YDL065C	YDL078C	YDR142C	YDR265W	YDR329C	YDR332W	YGL153W	YGL205W	YGR077C	YGR143W	YHR013C	YJL210W	YLR191W	YLR284C	YML042W	YMR026C	YNL214W	
YDR245W	YBL061C	YBR023C	YBR109C	YCR009C	YDR012W	YDR077W	YDR129C	YDR388W	YDR414C	YDR420W	YEL036C	YGL167C	YGR179C	YGR229C	YHR030C	YHR142W	YIL034C	YJL099W	YJL183W	YJR043C	YJR075W	YLR026C	YLR330W	YLR418C	YMR236W	YPL031C	YPL050C	YPL094C	
YDR246W	YBR254C	YDR108W	YDR407C	YDR472W	YGR130C	YGR166W	YKR068C	YML077W	YMR218C	YOR115C	
YDR247W	YBL024W	YBL061C	YBL066C	YBR059C	YBR125C	YBR126C	YCR073W-A	YDL047W	YDR071C	YDR150W	YDR416W	YGL184C	YGL207W	YGR249W	YHR063C	YIL033C	YIL107C	YJR049C	YJR130C	YKL093W	YKR072C	YMR140W	YNL210W	YNR034W	
YDR248C	YDR304C	YNL192W	YPR159W	
YDR249C	YBR034C	YDL049C	YOL006C	
YDR251W	YDL130W	YDL134C	YDL188C	YDR075W	YHL007C	YJL052W	YJR059W	YNL289W	YPL031C	YPL057C	
YDR252W	YAL021C	YGR134W	YHR193C	YJR011C	YJR055W	YPL037C	
YDR253C	YBR136W	YNL103W	YPL038W	
YDR254W	YAL034W-A	YBR107C	YBR211C	YDL003W	YDR014W	YDR289C	YEL003W	YEL061C	YEL077C	YER016W	YER116C	YGL071W	YGL086W	YGL173C	YGR078C	YGR113W	YGR140W	YGR179C	YIL040W	YIL111W	YIR010W	YJL030W	YJL105W	YJR135C	YKL049C	YKL089W	YLR200W	YLR315W	YLR381W	YML041C	YML094W	YMR048W	YMR094W	YMR117C	YMR168C	YNL153C	YNL273W	YNR013C	YNR062C	YOL054W	YOR026W	YOR080W	YOR349W	YPL008W	YPL018W	YPL233W	YPR046W	YPR135W	YPR141C	
YDR255C	YBL049W	YCL039W	YGL227W	YKL144C	YLR199C	YMR135C	
YDR256C	YDL179W	YGL153W	YLR347C	YMR314W	YNL189W	YNL289W	YOL001W	
YDR257C	YDL179W	YHR082C	YJL164C	YJR059W	YML032C	YOR209C	
YDR258C	YJR045C	
YDR259C	YAL017W	YBR170C	YBR198C	YBR270C	YDL100C	YDR034C	YDR167W	YDR311W	YDR484W	YER022W	YER032W	YFR015C	YGL127C	YGL181W	YGR066C	YGR239C	YHL002W	YHR079C	YHR082C	YJL106W	YJL164C	YKR048C	YLR423C	YLR446W	YLR447C	YNL020C	YNL092W	YNL154C	YNL307C	YNR051C	YNR052C	
YDR260C	YBL039C	YBL084C	YBR160W	YCL028W	YDL008W	YDL029W	YDR118W	YDR127W	YDR243C	YEL060C	YFR036W	YGL070C	YGL116W	YGL240W	YHR166C	YIR025W	YJL030W	YKL022C	YLR102C	YLR116W	YLR127C	YML023C	YML072C	YMR048W	YMR078C	YNL172W	YNL250W	YNL273W	YOR249C	YOR303W	YPR135W	YPR141C	
YDR261C	YAL005C	YDL229W	YPL240C	
YDR261W-A	YCL019W	YCL020W	YDR261W-B	YFL002W-B	
YDR261W-B	YCL019W	YCL020W	YDL106C	YDR261W-A	YFR034C	
YDR262W	YDR454C	
YDR263C	YHR120W	YMR291W	YOR214C	
YDR264C	YBL016W	YBR200W	YDL101C	YDL159W	YDL226C	YDR103W	YDR159W	YGR040W	YHR005C	YHR084W	YHR135C	YJR086W	YKL178C	YKL196C	YLR026C	YLR362W	YMR197C	YNL154C	YNL298W	YOL016C	YOL018C	YOR036W	YOR043W	YOR101W	YOR171C	YOR212W	YOR233W	YPL242C	
YDR265W	YAL055W	YDL040C	YDL065C	YDR244W	YDR332W	YGL153W	YGR133W	YHR013C	YJL210W	YLR191W	YMR026C	YNL214W	YOL001W	YOL044W	YOR209C	YPL240C	
YDR266C	YBL016W	YCR088W	YER081W	YHR079C	YHR082C	YJL091C	YML010W	YMR012W	YNL154C	YOR232W	YPL153C	YPR114W	
YDR267C	YDL030W	YDR017C	YDR026C	YDR164C	YER098W	YER184C	YGL071W	YGR221C	YHR044C	YHR107C	YHR122W	YHR152W	YIL103W	YIL128W	YIR021W	YMR111C	YNL023C	YNL240C	YOL111C	YOL116W	YOR032C	YOR261C	YOR358W	
YDR268W	YJR091C	YLR453C	YOR308C	
YDR270W	YBR036C	YDR222W	YDR233C	YDR307W	YER083C	YGL001C	YGL008C	YGL105W	YGL200C	YLR242C	YML048W	YNL259C	YPL057C	
YDR272W	YEL040W	YLR043C	YOR081C	
YDR273W	YDL239C	YFR052W	YJL164C	
YDR275W	YDR363W	YER021W	
YDR276C	YBR036C	YBR183W	YBR298C	YCL025C	YCR034W	YDL212W	YDR040C	YDR307W	YDR331W	YEL002C	YEL003W	YGR078C	YJL117W	YJL129C	YJR010C-A	YKL212W	YKR050W	YLL061W	YLR200W	YLR241W	YML094W	YMR149W	YMR216C	YNL153C	YNL192W	YOR211C	YPL240C	YPR135W	
YDR277C	YDL138W	YDL194W	YDR034C	YDR345C	YGL237C	YGL252C	YHR092C	YHR094C	YJR022W	YJR090C	YKL038W	YLR373C	YLR447C	YMR011W	YNL201C	YOR047C	YOR060C	YOR358W	YPL240C	
YDR279W	YDR138W	YDR363W	YDR386W	YER095W	YFL029C	YGR262C	YIL131C	YKL113C	YLR154C	YMR190C	YNL072W	YNL106C	YNL250W	YOL001W	YPR135W	
YDR280W	YBL004W	YBL055C	YCR035C	YDL111C	YDR083W	YDR138W	YDR381W	YGR090W	YGR095C	YGR158C	YGR195W	YHR010W	YHR069C	YHR081W	YJL050W	YJL109C	YJR125C	YLR398C	YLR432W	YMR128W	YMR229C	YMR242C	YNL189W	YNL232W	YNL248C	YNL251C	YNR024W	YOL021C	YOL142W	YOR001W	YOR076C	YOR145C	YPR010C	YPR189W	YPR190C	
YDR281C	YLR267W	YPL240C	
YDR283C	YBL074C	YBR055C	YDR037W	YDR174W	YDR181C	YDR381W	YEL009C	YER025W	YER133W	YER172C	YFR009W	YGL195W	YGR083C	YGR091W	YGR167W	YHR165C	YJL125C	YJR007W	YJR043C	YJR132W	YKL101W	YKL173W	YKR026C	YLL005C	YLR150W	YLR291C	YLR409C	YML010W	YML057W	YMR116C	YMR255W	YMR309C	YNL047C	YNL062C	YNL213C	YNL292W	YNR051C	YOL064C	YOR308C	YPL204W	YPL240C	YPR052C	YPR178W	
YDR284C	YBR298C	YHL017W	YJL134W	YKR088C	YLR083C	YPL147W	YPR079W	
YDR285W	YBR160W	YBR186W	YDL042C	YDR440W	YDR510W	YER095W	YER179W	YJL187C	YKL166C	YLR263W	YLR394W	YNL201C	YOL069W	YOR351C	YPR119W	
YDR286C	YGL070C	
YDR287W	YHR046C	YHR163W	YNL035C	
YDR288W	YBR267W	YCL073C	YDL103C	YDL105W	YEL019C	YER098W	YLR007W	YLR383W	YLR453C	YNL124W	YOL034W	YOR294W	YOR352W	YOR358W	
YDR289C	YBR060C	YBR107C	YBR127C	YCL029C	YDL101C	YDL140C	YDR254W	YEL003W	YER016W	YER112W	YGL058W	YGL246C	YGR078C	YJR135C	YKL089W	YLR008C	YLR103C	YLR166C	YLR200W	YLR347C	YLR381W	YLR418C	YMR091C	YMR117C	YMR168C	YNL153C	YNL189W	YNL261W	YOR048C	YOR151C	YPR046W	
YDR291W	YDL122W	
YDR292C	YBR109C	YJL106W	YJL164C	YKL045W	YKL154W	YMR163C	
YDR293C	YAL017W	YBL046W	YBR164C	YDL047W	YDL140C	YDL150W	YDL160C	YDL188C	YDR075W	YDR162C	YDR189W	YDR477W	YEL034W	YER033C	YER082C	YER111C	YER155C	YFL034C-B	YFL038C	YGL059W	YGL178W	YGL180W	YGR006W	YGR078C	YGR092W	YHL007C	YHR079C	YHR102W	YHR135C	YIL033C	YIL061C	YIL084C	YIL129C	YIL153W	YJL095W	YJL098W	YJL164C	YJL165C	YJR059W	YJR066W	YJR112W	YKL189W	YKR028W	YKR063C	YLL031C	YLR022C	YLR117C	YLR200W	YLR229C	YLR262C	YML064C	YML094W	YMR125W	YMR294W	YMR304W	YMR307W	YNL142W	YNL151C	YNL153C	YNL154C	YNL161W	YNL201C	YNL289W	YNL307C	YOL001W	YOL004W	YOL068C	YOR149C	YOR224C	YOR259C	YOR360C	YPL031C	YPL152W	YPL153C	YPL178W	YPL180W	YPR120C	
YDR294C	YAL030W	YBR058C-A	YDR137W	YDR297W	YDR346C	YJL134W	YKL165C	YLR039C	YLR350W	YNL169C	YOR049C	YOR171C	
YDR295C	YBL058W	YDL020C	YDL074C	YDL126C	YDR150W	YDR225W	YER116C	YGL086W	YHR200W	YJL106W	YJR112W	YLR131C	YMR117C	YNL021W	YNL154C	YNL250W	YOL069W	YOL090W	YOR209C	YPR179C	
YDR296W	YBL038W	YBR122C	YCL037C	YCR046C	YCR071C	YDR116C	YDR237W	YDR322W	YDR462W	YGR220C	YHR120W	YIL104C	YJL063C	YKL011C	YKL167C	YKR006C	YKR085C	YLR312W-A	YLR439W	YML025C	YMR024W	YMR064W	YNL005C	YNL177C	YNL185C	YNL252C	YNL284C	YOR150W	YPL183W-A	YPL248C	YPR100W	
YDR297W	YAL023C	YBR036C	YBR106W	YBR159W	YBR171W	YBR254C	YBR255W	YBR283C	YBR290W	YCR009C	YCR034W	YDL212W	YDR294C	YDR331W	YDR346C	YDR388W	YEL002C	YEL004W	YEL005C	YEL031W	YER026C	YER083C	YFL039C	YGL001C	YGL020C	YGL167C	YGL200C	YGR125W	YGR260W	YHR079C	YHR140W	YHR142W	YIL016W	YJL004C	YJL117W	YJL134W	YJL171C	YJL192C	YJL196C	YJR010C-A	YJR073C	YJR088C	YKL008C	YKL065C	YKL154W	YKL212W	YLL028W	YLR039C	YLR350W	YLR372W	YML008C	YML048W	YMR149W	YMR183C	YMR202W	YMR272C	YNL041C	YNL051W	YNL238W	YOL003C	YOR016C	YOR067C	YOR089C	YOR171C	YOR216C	YPL076W	YPL264C	YPL274W	
YDR298C	YAL021C	YFR028C	YKL016C	YNR052C	YPL078C	
YDR299W	YCL059C	YCR057C	YDL017W	YDL148C	YDR365C	YER127W	YFL038C	YGR090W	YGR092W	YGR145W	YGR218W	YIL019W	YJL033W	YLR208W	YNL132W	YNL154C	YPL085W	YPL141C	YPR181C	
YDR300C	YAL024C	YBR009C	YDR172W	YER107C	YGR092W	YHR164C	YML095C	YNL177C	YNL265C	YOR323C	YPL240C	YPR137W	
YDR301W	YAL005C	YAL043C	YCR042C	YDL140C	YDL229W	YDR195W	YDR228C	YER133W	YGL044C	YGR047C	YGR156W	YGR240C	YHR135C	YJR093C	YKL018W	YKL059C	YKR002W	YLL024C	YLR115W	YLR277C	YLR448W	YMR033W	YMR061W	YNL317W	YOR093C	YOR250C	YPL106C	YPL240C	YPR107C	
YDR302W	YDL014W	YHR030C	
YDR303C	YAL005C	YBL003C	YBL006C	YBR009C	YBR049C	YBR245C	YCR020W-B	YCR052W	YDL040C	YDR174W	YDR224C	YDR225W	YER148W	YFR037C	YGR054W	YGR056W	YGR275W	YHR013C	YHR056C	YHR085W	YHR099W	YIL126W	YKR001C	YKR008W	YLL024C	YLL026W	YLR033W	YLR176C	YLR321C	YLR357W	YML127W	YMR033W	YMR072W	YMR091C	YMR186W	YNL041C	YOR156C	YOR253W	YPL082C	YPL106C	YPR034W	
YDR304C	YBR212W	YDL078C	YDL100C	YDR233C	YDR248C	YEL003W	YER050C	YFR030W	YHL008C	YHR097C	YHR185C	YIL063C	YLL055W	YMR016C	
YDR305C	YLR447C	
YDR306C	YDL132W	YDR328C	YER043C	YER081W	YIR017C	YKL085W	YMR105C	YNL138W	YOL133W	YOR027W	
YDR307W	YAL023C	YBR036C	YBR106W	YBR110W	YBR159W	YCR034W	YDL015C	YDL054C	YDL153C	YDL212W	YDR270W	YDR276C	YDR349C	YEL001C	YER026C	YER081W	YER145C	YFL062W	YGL167C	YHR140W	YIL027C	YIL039W	YJL091C	YJL196C	YJR117W	YKL065C	YKL154W	YLR372W	YML048W	YML125C	YMR153W	YOR016C	
YDR308C	YBL093C	YBR193C	YBR253W	YCR081W	YCR084C	YDL005C	YDL014W	YDL102W	YDR167W	YDR443C	YEL009C	YER022W	YGL025C	YGL127C	YGL151W	YGR104C	YHR058C	YLR071C	YLR182W	YNL236W	YNR010W	YOL051W	YOL135C	YOR174W	YPL042C	YPL129W	YPL240C	YPL248C	YPR070W	YPR168W	
YDR309C	YAL024C	YAL041W	YBL097W	YBR112C	YBR160W	YCL032W	YCR084C	YCR086W	YDL161W	YDR099W	YDR116C	YER149C	YGR014W	YGR152C	YGR207C	YGR221C	YHL007C	YHR061C	YHR107C	YHR149C	YIL135C	YIL140W	YJL164C	YJR076C	YKL007W	YKL082C	YLL021W	YLR229C	YLR319C	YML109W	YMR001C	YMR094W	YMR273C	YNL074C	YNL271C	YNL298W	YOR127W	YOR188W	YPL256C	
YDR310C	YBR009C	YBR060C	YBR234C	YCR009C	YDL017W	YDL029W	YDL040C	YDL042C	YDR227W	YDR388W	YER083C	YGR078C	YHR007C	YHR152W	YIR033W	YJL194W	YJR043C	YKL020C	YKL113C	YLL004W	YLR103C	YLR200W	YLR229C	YLR262C	YLR442C	YML065W	YML094W	YNL153C	YNL216W	YNL261W	YOL068C	YOL115W	YOR070C	YOR279C	YOR368W	YPL051W	YPL240C	
YDR311W	YAL043C	YBL084C	YBR286W	YBR302C	YDL108W	YDR079C-A	YDR259C	YDR337W	YDR460W	YEL037C	YER086W	YER168C	YER171W	YGL198W	YGL233W	YGR033C	YGR098C	YGR120C	YGR258C	YHR113W	YIL071C	YIL144W	YJL168C	YKL028W	YKL103C	YKL104C	YKR050W	YLR005W	YLR288C	YLR423C	YLR432W	YMR201C	YMR228W	YMR294W	YNL135C	YOL082W	YOR046C	YOR089C	YOR197W	YPL024W	YPL122C	YPL170W	YPL211W	YPR025C	YPR056W	YPR183W	
YDR312W	YBR059C	YDR477W	YFR014C	YGL180W	YGR040W	YHR052W	YHR066W	YHR135C	YJL164C	YJL187C	YKR101W	YOR080W	
YDR313C	YJR091C	YLL039C	YLR083C	YNL044W	YPL133C	
YDR314C	YDR388W	YEL037C	YGL014W	YHR029C	YIL105C	YLR429W	YML011C	YNL192W	YPL048W	
YDR315C	YDL207W	YDR173C	YDR192C	YER016W	YER107C	YFL026W	YIL115C	YJR117W	YLR264W	YLR323C	YMR047C	YNL192W	YNL273W	YOR046C	YOR078W	YPL268W	
YDR316W	YBL104C	YER154W	YFL053W	YGR041W	YJL187C	YLR447C	YPR121W	
YDR317W	YBR272C	YDR174W	YGR258C	YKL114C	YLR373C	YNL082W	
YDR318W	MCM21	YAL034W-A	YBR107C	YBR211C	YCL016C	YDL003W	YDL046W	YDL053C	YDL061C	YDL067C	YDL098C	YDL110C	YDL181W	YDR014W	YDR328C	YDR478W	YDR542W	YEL003W	YEL061C	YER016W	YER018C	YER029C	YER035W	YFL037W	YGL071W	YGL086W	YGL093W	YGR006W	YGR036C	YGR078C	YGR113W	YGR140W	YGR146C	YGR179C	YGR184C	YHL042W	YHR142W	YHR152W	YHR189W	YIL040W	YIL144W	YIR010W	YJL013C	YJL030W	YJR060W	YJR112W	YJR135C	YKL049C	YKL089W	YKR037C	YLL033W	YLR085C	YLR200W	YLR315W	YLR381W	YML023C	YML041C	YML094W	YMR094W	YMR117C	YNL153C	YNL189W	YOL012C	YOL064C	YOL069W	YOR026W	YOR349W	YPL008W	YPL018W	YPR046W	YPR135W	YPR141C	
YDR319C	YHR114W	YLR295C	YLR452C	YPL240C	
YDR320C	YAL026C	YBR164C	YBR254C	YBR288C	YCL001W	YCL043C	YCR044C	YDL006W	YDL100C	YDL147W	YDL192W	YDL226C	YDR108W	YDR137W	YDR162C	YDR524C	YEL002C	YEL031W	YEL042W	YEL043W	YER083C	YER122C	YFL025C	YGL005C	YGL008C	YGL012W	YGL020C	YGL027C	YGL054C	YGL058W	YGL084C	YGL200C	YGL203C	YGL206C	YGL231C	YGR089W	YGR167W	YGR261C	YHL031C	YHR004C	YIL027C	YIL044C	YIL090W	YJL004C	YJL024C	YJL092W	YKL073W	YLL028W	YLR039C	YLR262C	YLR361C	YML071C	YMR038C	YMR054W	YMR123W	YMR200W	YMR214W	YMR272C	YMR274C	YMR307W	YNL041C	YNL044W	YNL051W	YNL238W	YOL018C	YOR067C	YOR070C	YOR089C	YOR209C	YPL051W	YPL195W	YPR045C	YPR183W	
YDR320C-A	YDR016C	YDR201W	YGL061C	YGR113W	YKL052C	YKL138C-A	YKR037C	YPR155C	
YDR321W	YGL095C	YLR347C	YML064C	YPL070W	
YDR322C-A	YBL099W	YLR166C	YOR335C	YPL078C	
YDR322W	YBL038W	YCR003W	YCR046C	YCR071C	YDR237W	YDR296W	YDR405W	YDR462W	YGR091W	YGR220C	YHL004W	YJL041W	YLR312W-A	YML025C	YNL005C	YNL185C	YNL252C	YNL284C	YOL027C	YOR080W	YPR125W	
YDR323C	YAL021C	YBL008W	YDL020C	YDL040C	YDL074C	YGL095C	YHR013C	YHR082C	YHR200W	YJL092W	YJL115W	YJR043C	YKL113C	YKR014C	YLR148W	YLR240W	YLR396C	YMR231W	YNL243W	YNL289W	YNR052C	YOR036W	YOR038C	YOR080W	YOR089C	YOR351C	YPL045W	YPL055C	YPL153C	YPL240C	
YDR324C	YBR247C	YCL059C	YCR002C	YCR057C	YDL213C	YDR398W	YDR449C	YEL055C	YER082C	YGL011C	YGL233W	YGR090W	YGR128C	YHR081W	YHR107C	YHR196W	YIL019W	YJL069C	YJL109C	YJR002W	YLR175W	YLR409C	YMR093W	YMR128W	YMR229C	YNL075W	YNL209W	YNL271C	YNR054C	YOL108C	YOR078W	YOR310C	YPL022W	YPL126W	YPL160W	YPR137W	YPR144C	
YDR325W	YBL097W	YDL003W	YFR031C	YLR086W	YLR272C	
YDR326C	YER007C-A	YIL105C	YJL095W	YJR035W	YOR048C	
YDR328C	YAL005C	YBL030C	YBL072C	YBL076C	YBR085W	YBR127C	YBR158W	YBR196C	YBR203W	YBR208C	YBR280C	YDL132W	YDL185W	YDL216C	YDR037W	YDR054C	YDR099W	YDR115W	YDR131C	YDR139C	YDR179C	YDR202C	YDR219C	YDR306C	YDR318W	YDR385W	YDR502C	YEL051W	YEL060C	YER012W	YER062C	YER103W	YER177W	YFL009W	YFR014C	YGL071W	YGR078C	YGR140W	YGR155W	YGR188C	YGR196C	YGR234W	YHL001W	YHR021C	YHR079C	YHR135C	YIL040W	YIL046W	YIL053W	YIL071C	YIL148W	YJL030W	YJL034W	YJL149W	YJL187C	YJL204C	YJR027W	YJR033C	YJR089W	YJR090C	YJR123W	YJR139C	YKL006W	YKL081W	YKL098W	YKL152C	YKL156W	YKR014C	YKR059W	YLL024C	YLL050C	YLR058C	YLR079W	YLR097C	YLR167W	YLR224W	YLR267W	YLR293C	YLR352W	YLR357W	YLR368W	YLR373C	YLR399C	YLR429W	YML088W	YMR046C	YMR056C	YMR094W	YMR168C	YMR186W	YMR258C	YNL121C	YNL141W	YNL311C	YOL064C	YOL117W	YOL133W	YOR057W	YOR080W	YOR133W	YOR141C	YOR185C	YOR332W	YPL003W	YPL240C	YPL256C	YPL268W	YPR181C	
YDR329C	YDL049C	YDL065C	YDR244W	YGL153W	YLR002C	YLR191W	YMR203W	YOL044W	YOL147C	YOR209C	
YDR330W	YBL034C	YDL126C	YGL180W	YHL007C	YHR082C	YHR135C	YJL187C	YKL213C	YNL154C	YNL307C	YPR120C	
YDR331W	YAL018C	YAL023C	YAR028W	YBL040C	YBR080C	YBR106W	YBR110W	YBR159W	YBR183W	YCR024C-A	YCR034W	YCR044C	YCR068W	YDL015C	YDR276C	YDR297W	YDR343C	YDR357C	YDR456W	YEL027W	YEL031W	YER026C	YER081W	YER113C	YFL025C	YGL020C	YGL027C	YGL051W	YGL053W	YGL104C	YGL161C	YGR174C	YGR227W	YGR284C	YGR289C	YHL003C	YHL031C	YHR007C	YHR026W	YHR079C	YHR133C	YHR140W	YHR188C	YIL016W	YIL170W	YJL004C	YJL062W	YJL091C	YJL117W	YJL123C	YJL196C	YJR117W	YJR158W	YKL006C-A	YKL008C	YKL065C	YKL154W	YKL212W	YKR039W	YLR018C	YLR088W	YLR207W	YLR372W	YLR459W	YML019W	YML048W	YML067C	YML071C	YMR058W	YMR123W	YMR214W	YMR215W	YMR296C	YNL041C	YNL044W	YNL051W	YNL297C	YNR030W	YOL003C	YOR002W	YOR216C	YOR307C	YPL051W	YPL076W	YPL227C	YPL274W	YPR028W	YPR192W	
YDR332W	YBL058W	YBR009C	YDR014W	YDR225W	YDR244W	YDR265W	YER016W	YGL033W	YGL086W	YGR184C	YGR188C	YGR220C	YHR191C	YJL013C	YJL030W	YJL107C	YML094W	YMR074C	YMR198W	YNL106C	YNL153C	YOL012C	YOR026W	YPL008W	YPR135W	YPR141C	
YDR333C	YDL220C	YPL118W	
YDR334W	YAL011W	YAL013W	YAL021C	YAR002W	YAR003W	YBL052C	YBR081C	YBR103W	YBR175W	YBR231C	YBR245C	YCL061C	YCR033W	YDL013W	YDL040C	YDL074C	YDR159W	YDR190C	YDR225W	YDR359C	YDR392W	YDR469W	YDR485C	YEL003W	YEL018W	YEL061C	YER016W	YER083C	YER092W	YER151C	YFL039C	YGL020C	YGL043W	YGL058W	YGL086W	YGL127C	YGL194C	YGL244W	YGR002C	YGR056W	YGR063C	YGR078C	YGR086C	YGR188C	YHR013C	YHR041C	YHR129C	YHR191C	YIL084C	YIL112W	YJL030W	YJL081C	YJL115W	YJL148W	YJL168C	YJR043C	YKL113C	YKR029C	YKR072C	YLR015W	YLR039C	YLR055C	YLR085C	YLR200W	YLR262C	YLR268W	YLR385C	YLR399C	YLR418C	YLR438C-A	YML034W	YML041C	YML094W	YMR055C	YMR091C	YMR168C	YMR236W	YMR263W	YNL097C	YNL107W	YNL136W	YNL153C	YNL215W	YNR010W	YNR051C	YNR052C	YOL004W	YOL012C	YOL017W	YOL072W	YOL115W	YOR026W	YOR074C	YOR080W	YOR123C	YOR144C	YOR349W	YPL055C	YPL138C	YPL153C	YPL181W	YPL235W	YPL241C	YPR023C	YPR070W	YPR135W	
YDR335W	YAL038W	YAR007C	YBR137W	YCL016C	YDL055C	YDL116W	YDR002W	YDR103W	YDR146C	YDR174W	YDR192C	YDR394W	YDR477W	YER016W	YER103W	YER111C	YFL037W	YFR002W	YFR014C	YFR034C	YGL003C	YGL006W	YGL035C	YGL092W	YGL172W	YGR009C	YGR119C	YGR121C	YHR191C	YIR019C	YJL061W	YJL099W	YJL115W	YJL157C	YKL029C	YKL068W	YKL104C	YKL190W	YKR082W	YLR182W	YLR293C	YLR335W	YLR418C	YML085C	YML103C	YMR037C	YMR047C	YMR078C	YMR199W	YMR236W	YNL027W	YOL051W	YOR098C	YOR212W	YOR249C	YOR359W	YPL042C	YPL256C	YPR008W	YPR010C	
YDR337W	YBR146W	YBR251W	YDL126C	YDL195W	YDR036C	YDR041W	YDR175C	YDR311W	YER050C	YGL129C	YGR165W	YHL004W	YHR082C	YIL070C	YJL063C	YJR113C	YKL155C	YNL137C	YNL306W	YOL027C	YPL013C	YPR084W	YPR125W	
YDR339C	YBL045C	YGL006W	YIL019W	YJR002W	
YDR341C	YDL147W	YIR005W	YNL135C	
YDR342C	YBL036C	YBR106W	YCL039W	YCR088W	YDR034C	YDR343C	YDR345C	YER048C	YGL167C	YHR092C	YHR094C	YHR096C	YJL173C	YKR026C	YLR019W	YLR340W	YMR011W	YMR049C	YNL323W	YOL100W	YOR045W	YOR153W	YOR181W	YPL204W	
YDR343C	YBL036C	YDR331W	YDR342C	YDR345C	YER081W	YER125W	YER171W	YGR040W	YGR060W	YHR092C	YHR094C	YHR096C	YJR017C	YKL193C	YLR019W	YMR011W	YNL032W	YOL100W	YOR181W	
YDR345C	YBR289W	YDL194W	YDR277C	YDR342C	YDR343C	YHR092C	YHR094C	YHR096C	YJL129C	YJR090C	YKR050W	YLL006W	YMR011W	YOR047C	
YDR346C	YBR205W	YBR247C	YDR294C	YDR297W	YGL180W	YHR135C	YJL134W	YJL187C	YLR077W	YNL289W	YPL111W	YPR118W	
YDR347W	YBR251W	YDR036C	YDR041W	YDR124W	YDR175C	YER050C	YER153C	YGL129C	YGR165W	YHL004W	YIL070C	YIL093C	YJR060W	YJR101W	YKL155C	YNL137C	YOR158W	YPL013C	YPL118W	YPR080W	
YDR348C	YAL024C	YBL047C	YBR160W	YDL114W	YDR099W	YMR295C	YPR119W	
YDR349C	YDR137W	YDR144C	YDR307W	YER001W	YGL167C	YGR199W	YHR030C	YIL076W	YIR039C	YJL171C	YLR099C	YLR120C	YML125C	YOR007C	
YDR350C	YNL126W	YOL123W	
YDR351W	YAL041W	YGR229C	YHR103W	YHR107C	YJL095W	YJR005W	YLR330W	YNL070W	YOR284W	YPL161C	
YDR353W	YBR055C	YDR129C	YHR106W	YKR083C	YLR182W	YLR216C	YLR347C	YLR373C	YNL180C	YNL189W	YNL244C	YOL128C	YPL091W	
YDR354W	YBR059C	YBR068C	YDR046C	YER026C	YER065C	YFR014C	YMR275C	YOL001W	YOL020W	
YDR356W	YAL005C	YAL034W-A	YAL047C	YBL034C	YBL063W	YBL105C	YBR009C	YBR109C	YBR160W	YDL028C	YDL140C	YDL220C	YDL229W	YDR201W	YER016W	YER018C	YFL037W	YFR002W	YGL075C	YGL093W	YGR113W	YHR076W	YHR172W	YIL144W	YIL149C	YJL019W	YJR042W	YKL042W	YKR037C	YLL003W	YLR045C	YLR127C	YLR212C	YLR332W	YML085C	YMR117C	YMR129W	YNL001W	YNL030W	YNL126W	YNL225C	YOL069W	YOR008C	YOR257W	YOR373W	YPL124W	YPL255W	YPR119W	YPR141C	YPR161C	
YDR357C	YDR331W	YEL005C	YFL031W	YGL008C	YGL079W	YGL167C	YGR157W	YIL090W	YJR073C	YKL061W	YLR423C	YPR182W	
YDR358W	YCR094W	YDL137W	YDL192W	YDR153C	YGL008C	YGL206C	YHR108W	YLL039C	YNR006W	YOR109W	YPL240C	YPR159W	
YDR359C	YAL021C	YBL008W	YBR175W	YBR245C	YCL016C	YCL061C	YCR066W	YDL013W	YDL020C	YDL040C	YDL074C	YDR004W	YDR076W	YDR121W	YDR334W	YDR369C	YDR469W	YEL018W	YEL056W	YER016W	YER083C	YER095W	YER116C	YFL024C	YGL020C	YGL058W	YGL086W	YGL163C	YGL244W	YGR002C	YGR140W	YGR179C	YGR188C	YHR013C	YHR090C	YHR154W	YHR191C	YJL030W	YJL047C	YJL081C	YJL092W	YJL098W	YJL115W	YJL168C	YJR043C	YJR082C	YKL113C	YLR015W	YLR032W	YLR113W	YLR262C	YLR320W	YLR418C	YML007W	YML028W	YML032C	YMR038C	YMR048W	YMR055C	YMR078C	YMR094W	YMR190C	YMR224C	YNL107W	YNL136W	YNL250W	YNL273W	YNR052C	YOL012C	YOL115W	YOR026W	YOR038C	YOR080W	YOR123C	YOR144C	YOR244W	YPL055C	YPL138C	YPL153C	YPR023C	YPR164W	
YDR361C	YBL087C	YDR208W	YER117W	YJL130C	YJR091C	YNL289W	YPL031C	YPL208W	
YDR362C	YAL001C	YBR123C	YDR087C	YDR155C	YDR174W	YDR388W	YGL180W	YGR047C	YHR135C	YMR226C	YOR110W	YPL007C	
YDR363W	YAR002W	YAR003W	YBR094W	YBR098W	YBR228W	YCL037C	YDL013W	YDL017W	YDL020C	YDL042C	YDR052C	YDR275W	YDR279W	YDR386W	YER116C	YFR010W	YGR071C	YGR072W	YHR031C	YHR077C	YHR134W	YHR167W	YIL052C	YJL092W	YJL176C	YJR043C	YJR140C	YKL113C	YKR101W	YLR135W	YLR154C	YLR373C	YML128C	YMR080C	YMR190C	YNL072W	YNL106C	YNL218W	YNL250W	YOL006C	YOL068C	YOR076C	YOR123C	YOR191W	YOR243C	YPL024W	YPL057C	YPL079W	
YDR363W-A	YAL013W	YAR003W	YBL054W	YBR080C	YBR175W	YBR279W	YCR014C	YDL007W	YDL030W	YDL074C	YDL097C	YDL127W	YDL147W	YDL179W	YDR108W	YDR392W	YDR394W	YDR427W	YEL037C	YER008C	YER012W	YER019C-A	YER021W	YER087C-B	YER151C	YFR004W	YFR010W	YFR052W	YGL048C	YGL058W	YGL094C	YGL233W	YGL244W	YGR232W	YHR027C	YHR118C	YHR200W	YIL075C	YIR012W	YJL062W	YJL194W	YJR084W	YKL145W	YLR055C	YLR113W	YLR166C	YLR226W	YLR418C	YLR421C	YMR173W	YMR223W	YMR276W	YNL047C	YNL087W	YNL298W	YOR026W	YOR117W	YOR209C	YOR257W	YOR259C	YOR261C	YPL029W	YPL047W	YPL055C	YPR045C	YPR055W	YPR103W	YPR108W	YPR141C	
YDR364C	YAL032C	YBR065C	YBR135W	YDL209C	YDR088C	YDR369C	YDR373W	YDR416W	YER013W	YER093C	YGL047W	YGL086W	YGL142C	YGR006W	YGR075C	YGR129W	YHR165C	YIL030C	YJL072C	YJL091C	YKL095W	YKR086W	YLL036C	YLR117C	YLR259C	YLR347C	YLR424W	YML085C	YMR125W	YMR213W	YMR216C	YMR268C	YNL250W	YNL312W	YOR077W	YPL129W	YPL178W	YPR101W	
YDR365C	YBR031W	YBR084W	YCL059C	YCR057C	YDL014W	YDL051W	YDR025W	YDR071C	YDR152W	YDR194C	YDR224C	YDR227W	YDR299W	YDR381W	YDR388W	YDR496C	YDR507C	YER127W	YGL008C	YGL019W	YGL123W	YGR090W	YGR145W	YGR159C	YHR065C	YHR089C	YHR196W	YIL035C	YIL142W	YJL033W	YJL109C	YJL207C	YKL015W	YKL104C	YKR081C	YLR075W	YLR175W	YLR340W	YLR432W	YLR441C	YML010W	YML105C	YMR229C	YMR280C	YMR296C	YNL002C	YNL178W	YNR054C	YOL041C	YOL139C	YOR061W	YOR063W	YOR294W	YOR310C	YPL146C	
YDR366C	YER071C	YGR054W	
YDR367W	YDL130W	YFL047W	YGR227W	YHR065C	YML059C	YOR165W	
YDR368W	YHR104W	YNL166C	
YDR369C	YAL021C	YAL024C	YBL088C	YBR063C	YBR097W	YBR098W	YBR136W	YBR173C	YBR175W	YBR195C	YCL008C	YCL016C	YCL061C	YCR066W	YCR077C	YCR086W	YDL013W	YDL020C	YDL040C	YDL074C	YDL101C	YDL220C	YDR032C	YDR140W	YDR359C	YDR364C	YDR378C	YDR386W	YDR432W	YDR439W	YER016W	YER083C	YER087W	YER116C	YGL003C	YGL020C	YGL058W	YGL090W	YGL107C	YGL127C	YGL167C	YGL173C	YGR180C	YHR013C	YHR014W	YHR031C	YHR118C	YHR154W	YHR191C	YHR200W	YHR206W	YJL006C	YJL047C	YJL092W	YJL115W	YJL124C	YJL167W	YJL194W	YJR021C	YJR043C	YJR104C	YKL022C	YKL057C	YKL113C	YKL139W	YKR061W	YKR082W	YLL002W	YLL033W	YLR032W	YLR103C	YLR109W	YLR182W	YLR234W	YLR240W	YLR320W	YLR357W	YLR373C	YLR418C	YML007W	YML028W	YML061C	YML102W	YML112W	YMR038C	YMR048W	YMR078C	YMR190C	YMR198W	YMR224C	YNL054W	YNL084C	YNL147W	YNL199C	YNL250W	YNL273W	YNL291C	YNL297C	YNL298W	YNR052C	YOL009C	YOL108C	YOL115W	YOR033C	YOR080W	YOR144C	YOR205C	YOR209C	YPL055C	YPL153C	YPR018W	YPR119W	YPR135W	YPR141C	YPR164W	
YDR370C	YFL049W	
YDR371W	YIR038C	
YDR372C	YBR141C	YDR054C	YDR523C	YER083C	YGL020C	YJL053W	YLR039C	YLR149C	YLR262C	YLR352W	YMR047C	
YDR373W	YDR364C	YGL098W	YGR082W	YNL267W	YOR136W	
YDR374C	YIL051C	YJL070C	
YDR375C	Q0105	YFR033C	YMR203W	YNL131W	
YDR376W	YCR093W	YIR024C	
YDR377W	YBL061C	YKL016C	YML081C-A	YNR052C	YPL078C	
YDR378C	YAL021C	YBL008W	YBL026W	YBR055C	YCR077C	YCR086W	YDL040C	YDL051W	YDL160C	YDR004W	YDR076W	YDR369C	YDR439W	YDR473C	YER016W	YER083C	YER095W	YER112W	YER146W	YER172C	YGL020C	YGL163C	YGL173C	YGL251C	YGR091W	YHR013C	YHR165C	YJL092W	YJL115W	YJL124C	YJL139C	YJR022W	YKL113C	YKL173W	YLL036C	YLR053C	YLR117C	YLR147C	YLR275W	YLR295C	YLR330W	YLR342W	YLR418C	YLR438C-A	YML032C	YML049C	YMR091C	YMR221C	YMR224C	YMR268C	YNL070W	YNL147W	YNL250W	YNR011C	YNR052C	YOL149W	YOL153C	YOR026W	YOR038C	YOR308C	YOR320C	YPL213W	YPR082C	YPR178W	
YDR379W	YBR160W	YCR002C	YDL161W	YER021W	YGR152C	YHL007C	YHR107C	YJL164C	YKL166C	YKL172W	YKR009C	YLR229C	YNL201C	YNL289W	YNL298W	YNL307C	YOR127W	YPR119W	
YDR380W	YDR038C	YOR382W	
YDR381C-A	YDL208W	
YDR381W	YAL001C	YAL005C	YAL007C	YAL027W	YAR002W	YBL024W	YBL026W	YBL093C	YBR054W	YBR111W-A	YBR159W	YBR187W	YBR215W	YBR233W	YBR278W	YCL011C	YCR009C	YCR031C	YCR043C	YCR077C	YDL019C	YDL040C	YDL043C	YDL060W	YDL063C	YDL070W	YDL082W	YDL084W	YDL092W	YDL173W	YDL182W	YDL185W	YDL201W	YDL213C	YDL229W	YDR001C	YDR085C	YDR138W	YDR159W	YDR174W	YDR195W	YDR207C	YDR280W	YDR283C	YDR365C	YDR386W	YDR398W	YDR440W	YDR449C	YDR462W	YDR475C	YDR515W	YEL026W	YER035W	YER050C	YER110C	YER165W	YER171W	YER174C	YFR010W	YFR030W	YGL030W	YGL049C	YGL067W	YGL099W	YGL112C	YGL120C	YGL122C	YGL166W	YGL173C	YGL190C	YGL200C	YGL213C	YGL237C	YGL244W	YGL252C	YGR128C	YGR162W	YGR170W	YGR245C	YHL001W	YHL034C	YHR013C	YHR039C	YHR052W	YHR066W	YHR090C	YHR118C	YHR127W	YHR167W	YHR185C	YHR193C	YHR216W	YIL026C	YIL035C	YIL038C	YIL043C	YIL070C	YIL129C	YIL149C	YIL161W	YIR001C	YIR008C	YJL006C	YJL033W	YJL050W	YJL084C	YJL098W	YJL109C	YJL125C	YJL128C	YJL168C	YJR032W	YJR041C	YJR045C	YJR084W	YKL004W	YKL018W	YKL023W	YKL075C	YKL114C	YKL155C	YKL212W	YKL214C	YKR024C	YKR037C	YKR048C	YKR092C	YKR095W	YLL024C	YLL027W	YLL054C	YLR002C	YLR022C	YLR085C	YLR170C	YLR333C	YLR335W	YLR340W	YLR386W	YLR398C	YLR429W	YLR435W	YLR455W	YML010W	YML012W	YML056C	YML062C	YML065W	YML074C	YML107C	YML112W	YMR014W	YMR123W	YMR128W	YMR138W	YMR229C	YMR237W	YMR239C	YMR240C	YMR308C	YNL004W	YNL049C	YNL051W	YNL061W	YNL088W	YNL112W	YNL139C	YNL175C	YNL177C	YNL209W	YNL230C	YNL238W	YNL252C	YNL293W	YNL308C	YNL317W	YNR051C	YOL004W	YOL033W	YOL041C	YOL072W	YOL115W	YOL127W	YOR001W	YOR048C	YOR098C	YOR206W	YOR213C	YOR270C	YOR294W	YPL001W	YPL020C	YPL022W	YPL169C	YPL195W	YPL209C	YPL217C	YPL227C	YPR045C	YPR094W	YPR107C	YPR162C	
YDR382W	YBL024W	YBR006W	YCR057C	YDL130W	YDL195W	YDR060W	YDR496C	YER146W	YFR034C	YGR252W	YJL124C	YJR066W	YKL166C	YLR340W	YNL118C	YOL149W	YPR189W	
YDR383C	YBR061C	YBR107C	YBR211C	YER016W	YGR179C	YIR010W	YJR135C	YLR083C	YLR315W	YLR423C	YNL189W	YOL100W	YOL104C	YOR080W	YOR159C	YPL002C	YPL233W	YPR046W	
YDR384C	YBR199W	YMR009W	YNR060W	YPR156C	
YDR385W	YAL024C	YBL071W-A	YDR044W	YDR166C	YDR172W	YDR328C	YDR510W	YER023W	YFR034C	YFR051C	YGL105W	YGR187C	YGR252W	YHL014C	YHR152W	YIL103W	YIR007W	YJL033W	YJL046W	YJL062W-A	YKL191W	YLR027C	YML011C	YMR031C	YMR315W	YNL045W	YNL189W	YNL250W	YOL013C	YOR133W	YPL022W	YPR159W	
YDR386W	YAL021C	YBR009C	YBR098W	YBR136W	YBR223C	YCR066W	YDL043C	YDL101C	YDL208W	YDR076W	YDR279W	YDR363W	YDR369C	YDR381W	YDR388W	YDR439W	YER006W	YER078C	YER083C	YER095W	YER112W	YFR001W	YGL058W	YGL163C	YGR090W	YGR234W	YGR264C	YHL022C	YHR014W	YHR143W-A	YHR154W	YHR206W	YJL092W	YJR043C	YJR104C	YJR144W	YKL022C	YKL113C	YKR081C	YLL039C	YLR032W	YLR182W	YLR196W	YLR234W	YLR320W	YLR373C	YML007W	YML028W	YML032C	YML074C	YML095C	YMR001C	YMR038C	YMR049C	YMR190C	YMR224C	YMR226C	YMR303C	YNL024C	YNL061W	YNL085W	YNL088W	YNL132W	YNL250W	YNL308C	YNR052C	YOL041C	YOL139C	YOR080W	YOR141C	YOR144C	YPL022W	YPL024W	YPL108W	YPL127C	YPL129W	YPL153C	YPR119W	YPR135W	YPR181C	
YDR387C	YLR292C	YOR292C	
YDR388W	YAL005C	YAL013W	YAL017W	YAL021C	YAL027W	YAL062W	YBL007C	YBL016W	YBL039C	YBL045C	YBL058W	YBL061C	YBL071W-A	YBL097W	YBR015C	YBR023C	YBR058C	YBR095C	YBR097W	YBR108W	YBR121C	YBR126C	YBR163W	YBR239C	YBR255W	YBR260C	YBR278W	YCL014W	YCL036W	YCR008W	YCR009C	YCR043C	YCR086W	YCR088W	YDL020C	YDL029W	YDL031W	YDL040C	YDL095W	YDL117W	YDL125C	YDL127W	YDL156W	YDL179W	YDR023W	YDR037W	YDR052C	YDR148C	YDR170C	YDR229W	YDR239C	YDR243C	YDR245W	YDR297W	YDR310C	YDR314C	YDR362C	YDR365C	YDR386W	YDR416W	YDR449C	YDR515W	YDR523C	YDR545W	YEL003W	YEL031W	YEL037C	YER003C	YER049W	YER083C	YER111C	YER116C	YER125W	YER127W	YER129W	YFL018C	YFL039C	YFR010W	YFR024C-A	YFR030W	YGL016W	YGL020C	YGL026C	YGL058W	YGL060W	YGL070C	YGL084C	YGL085W	YGL106W	YGL153W	YGL175C	YGL181W	YGL252C	YGR078C	YGR098C	YGR166W	YGR188C	YGR229C	YGR250C	YGR268C	YHL002W	YHL008C	YHL027W	YHL030W	YHL032C	YHR013C	YHR016C	YHR023W	YHR030C	YHR042W	YHR079C	YHR142W	YHR185C	YHR200W	YIL015W	YIL033C	YIL034C	YIL039W	YIL061C	YIL063C	YIL084C	YIL094C	YIL128W	YIL147C	YIL148W	YIL156W	YIR003W	YJL020C	YJL033W	YJL084C	YJL085W	YJL095W	YJL099W	YJL102W	YJL115W	YJL133W	YJR043C	YJR075W	YJR083C	YJR139C	YKL007W	YKL018W	YKL113C	YKL129C	YKL204W	YKL213C	YKR011C	YLL022C	YLL027W	YLL039C	YLL050C	YLR015W	YLR087C	YLR096W	YLR110C	YLR144C	YLR166C	YLR200W	YLR218C	YLR243W	YLR268W	YLR272C	YLR330W	YLR337C	YLR342W	YLR355C	YLR372W	YLR381W	YLR429W	YLR436C	YML011C	YML016C	YML052W	YML058W	YML094W	YML123C	YMR092C	YMR093W	YMR109W	YMR192W	YMR205C	YMR263W	YMR287C	YMR308C	YNL037C	YNL084C	YNL086W	YNL094W	YNL097C	YNL103W	YNL138W	YNL152W	YNL153C	YNL154C	YNL233W	YNL243W	YNL244C	YNL287W	YNL289W	YNL298W	YNL322C	YNR052C	YOL004W	YOL058W	YOL098C	YOL139C	YOR042W	YOR057W	YOR089C	YOR117W	YOR136W	YOR138C	YOR181W	YOR195W	YOR196C	YOR204W	YOR216C	YOR284W	YOR326W	YOR329C	YOR357C	YOR362C	YPL009C	YPL022W	YPL031C	YPL050C	YPL057C	YPL153C	YPL181W	YPL209C	YPL235W	YPL249C	YPL249C-A	YPL255W	YPR055W	YPR088C	YPR091C	YPR093C	YPR110C	YPR153W	YPR159W	YPR161C	YPR171W	
YDR389W	YBR160W	YBR229C	YCR077C	YDL029W	YDL132W	YDL240W	YDR054C	YER083C	YER116C	YFL039C	YGL020C	YGR074W	YHR200W	YIL002C	YIL105C	YJR091C	YJR110W	YKL113C	YKL126W	YKL189W	YKL203C	YLR332W	YLR371W	YMR038C	YMR200W	YNL047C	YNL161W	YNL322C	YOL109W	YOR080W	YOR134W	YPL055C	YPL153C	YPL269W	YPR119W	YPR135W	YPR165W	
YDR390C	YAL017W	YDR510W	YGR048W	YGR140W	YIL031W	YKR002W	YOL045W	YPL082C	YPR180W	
YDR392W	YAL011W	YAL013W	YAL021C	YAL043C	YAR003W	YBR081C	YBR089C-A	YBR103W	YBR111W-A	YBR115C	YBR175W	YBR198C	YBR231C	YBR279W	YCL010C	YCL030C	YCR033W	YCR093W	YDL040C	YDL074C	YDR145W	YDR159W	YDR167W	YDR176W	YDR334W	YDR363W-A	YDR448W	YDR469W	YDR485C	YEL009C	YER022W	YER083C	YER148W	YER151C	YER164W	YGL020C	YGL058W	YGL066W	YGL070C	YGL112C	YGL194C	YGL207W	YGL244W	YGR056W	YGR135W	YGR200C	YGR252W	YGR274C	YHR013C	YHR041C	YHR099W	YHR200W	YIL084C	YJL140W	YJR043C	YKL058W	YKL113C	YKR029C	YLR015W	YLR055C	YLR085C	YLR357W	YLR384C	YLR418C	YML007W	YML041C	YMR038C	YMR070W	YMR091C	YMR223W	YMR236W	YMR263W	YMR312W	YNL097C	YNL107W	YNL175C	YNL330C	YNR052C	YOL004W	YOL012C	YOL072W	YOL145C	YOL148C	YOR194C	YPL001W	YPL047W	YPL055C	YPL082C	YPL086C	YPL101W	YPL138C	YPL153C	YPL181W	YPL240C	YPL248C	YPL254W	YPR052C	
YDR393W	YLR330W	YPL240C	
YDR394W	YBL039C	YBL057C	YBR211C	YBR217W	YBR272C	YDL007W	YDL029W	YDL055C	YDL059C	YDL097C	YDL147W	YDR335W	YDR363W-A	YDR427W	YEL034W	YEL037C	YER012W	YER021W	YER081W	YER095W	YER171W	YER173W	YFR004W	YFR010W	YFR052W	YGL004C	YGL048C	YGL137W	YGR092W	YGR232W	YGR262C	YHL030W	YHR027C	YHR030C	YHR200W	YIL075C	YJL157C	YJR109C	YKL073W	YKL145W	YKL211C	YLR106C	YLR216C	YLR306W	YLR421C	YML124C	YMR216C	YMR276W	YMR284W	YMR308C	YNL055C	YNL085W	YNL250W	YNL290W	YOL038W	YOL094C	YOR027W	YOR117W	YOR136W	YOR259C	YOR261C	YPL070W	YPL248C	YPR024W	YPR108W	YPR131C	
YDR395W	YAL059W	YCR009C	YDL051W	YDL075W	YDR132C	YER165W	YGR119C	YIL115C	YJL041W	YKL068W	YKR060W	YMR047C	YMR091C	YNL069C	YOL070C	YOL127W	YOR098C	YPR015C	YPR102C	
YDR397C	YER022W	YER148W	YER159C	YNL236W	
YDR398W	YBL092W	YBR025C	YCR087C-A	YDR170C	YDR236C	YDR324C	YDR381W	YER138C	YFL045C	YGR128C	YHR196W	YIL019W	YJL026W	YJL109C	YJR002W	YJR070C	YKL101W	YKR092C	YLR216C	YLR336C	YMR093W	YMR246W	YNR016C	YNR051C	YOR259C	YOR310C	YPL126W	YPL216W	
YDR399W	YDL130W	YDR454C	YNL189W	
YDR400W	YCR059C	YDL044C	YGL011C	YKL061W	
YDR403W	YKR053C	
YDR404C	YBR154C	YCR008W	YDL115C	YDL140C	YER022W	YER125W	YGL070C	YGR005C	YGR063C	YGR186W	YIL021W	YJL070C	YJL140W	YJL168C	YLR071C	YML010W	YNL251C	YOL005C	YOR151C	YOR210W	YOR224C	YPL129W	YPR180W	YPR187W	
YDR405W	YCR071C	YDR322W	YER154W	YGR220C	YIL070C	YJR066W	YLR439W	YML025C	YMR024W	YMR236W	YNL005C	YNL185C	YNL284C	YOL027C	YPL173W	YPR125W	
YDR406W	YAR027W	YLR055C	
YDR407C	YBR254C	YDR108W	YDR246W	YDR472W	YER031C	YGL210W	YGR166W	YJL044C	YKR068C	YML077W	YMR218C	YOR115C	
YDR408C	YCR063W	YGL127C	YKL002W	YOR128C	YOR174W	YOR361C	
YDR409W	YAR007C	YBR136W	YCR066W	YDL043C	YDL064W	YDL102W	YDR510W	YEL019C	YER095W	YGL058W	YGR126W	YIL031W	YJL020C	YJL092W	YJR076C	YLL029W	YLR032W	YLR303W	YLR314C	YNL218W	YNL262W	YOR156C	
YDR410C	YDR137W	YJL117W	YLR039C	YLR246W	YNL098C	YNL101W	YOL110W	
YDR411C	YBR164C	YBR170C	YBR201W	YDL126C	YJL095W	YJL106W	YJR143C	YLR350W	YLR378C	YML125C	YOR075W	YPL051W	
YDR412W	YAL051W	YBR187W	YER133W	YMR047C	YMR049C	YNL248C	YPL240C	YPR119W	
YDR414C	YBL040C	YBL102W	YBR005W	YBR106W	YBR159W	YCR024C-A	YCR034W	YCR100C	YDL198C	YDR245W	YDR503C	YEL004W	YEL017C-A	YER005W	YER083C	YER118C	YFL040W	YFL041W	YGL020C	YGL104C	YGL259W	YGR199W	YGR284C	YHL042W	YHR030C	YIL173W	YJL004C	YJL133W	YJL193W	YKL120W	YLL023C	YLL056C	YLR026C	YLR113W	YLR242C	YLR372W	YLR411W	YML038C	YMR155W	YMR292W	YNL044W	YNL322C	YNL326C	YNR026C	YOL075C	YOR070C	YOR254C	YPL031C	YPL264C	
YDR415C	YDL100C	YJR089W	YKL210W	YNR051C	YOR305W	
YDR416W	YAL032C	YBR139W	YBR188C	YDL209C	YDR074W	YDR247W	YDR364C	YDR388W	YER013W	YER029C	YER172C	YGR119C	YGR129W	YGR278W	YHR114W	YHR165C	YIL068C	YJR050W	YKL095W	YKR022C	YLL036C	YLR117C	YLR147C	YLR291C	YLR424W	YMR213W	YPL077C	YPL151C	YPL213W	YPR101W	
YDR418W	YER016W	YFR034C	YHR170W	YJR066W	YLR075W	YLR347C	
YDR419W	YBR088C	YDL017W	YDR076W	YDR092W	YDR097C	YDR224C	YDR477W	YEL026W	YER027C	YGL087C	YGL115W	YHR121W	YIL139C	YJL092W	YJR043C	YLR032W	YLR372W	YML060W	YMR201C	YNL082W	YOR346W	YPL167C	YPR160W	
YDR420W	YDR245W	YDR440W	YFR036W	YGL200C	YGR159C	YHR154W	YJL095W	YKL041W	YMR060C	YMR089C	YMR123W	YNL064C	YOL023W	YOR141C	YOR153W	YOR375C	YPL161C	
YDR421W	YDL030W	YEL021W	
YDR422C	YAL017W	YDL153C	YDR477W	YER027C	YER029C	YER129W	YER162C	YGL115W	YGL208W	YHR114W	YJL124C	YKL048C	YLR408C	YLR453C	YMR106C	YOL045W	YPR078C	
YDR423C	YER133W	YGL158W	YML007W	YMR047C	
YDR424C	YDL192W	YDR129C	YDR196C	YDR488C	YEL003W	YEL061C	YER016W	YGL124C	YGL216W	YGR078C	YIL034C	YKR082W	YKR088C	YLR200W	YML094W	YNL153C	YNL271C	YNL298W	YOL031C	YOR058C	YOR198C	YOR285W	YOR326W	YOR349W	YPL269W	YPR114W	
YDR425W	YGL059W	YGL161C	YGL198W	YGR172C	YJL036W	YJL164C	YJR110W	YKL166C	YKR014C	YNL243W	YPL280W	
YDR427W	YBR069C	YBR080C	YBR272C	YDL007W	YDL097C	YDL147W	YDR127W	YDR159W	YDR363W-A	YDR394W	YEL037C	YER012W	YER021W	YER148W	YFR004W	YFR010W	YFR052W	YGL004C	YGL016W	YGL048C	YGL201C	YGR067C	YGR232W	YHL030W	YHR019C	YHR027C	YHR200W	YIL066C	YIL075C	YKL029C	YKL145W	YLR256W	YLR386W	YLR421C	YML008C	YML124C	YMR191W	YMR276W	YMR314W	YNL244C	YNR059W	YOL038W	YOR117W	YOR209C	YOR259C	YOR261C	YOR294W	YPR040W	YPR108W	
YDR428C	YER123W	YLL036C	YNL189W	YOR157C	YOR209C	
YDR429C	YAL035W	YBL072C	YBR065C	YBR079C	YDR025W	YDR091C	YER025W	YER071C	YFL017C	YGL137W	YJL070C	YJL190C	YJR123W	YLR190W	YLR192C	YLR367W	YML024W	YML063W	YMR012W	YMR146C	YMR230W	YMR309C	YNL244C	YOL087C	YOR039W	YOR096W	YOR204W	YOR361C	YPL105C	YPR041W	YPR086W	YPR163C	
YDR430C	YBR221C	YDR171W	YER178W	YFL018C	YGR193C	YNL071W	YPR024W	
YDR432W	YBL008W	YBL017C	YBR019C	YBR034C	YCL011C	YCR033W	YCR066W	YCR086W	YDL040C	YDL074C	YDL084W	YDL101C	YDL140C	YDL175C	YDL213C	YDL229W	YDR004W	YDR076W	YDR369C	YDR439W	YEL034W	YEL050C	YEL061C	YER016W	YER083C	YER095W	YER133W	YER165W	YGL020C	YGL044C	YGL058W	YGL122C	YGL173C	YGL175C	YGR054W	YGR159C	YHR013C	YHR086W	YHR087W	YHR089C	YHR154W	YIL021W	YIL061C	YIL079C	YIR001C	YJL092W	YJL115W	YJL140W	YJR043C	YKL113C	YKL139W	YKR095W	YLR032W	YLR079W	YLR320W	YLR427W	YML028W	YML032C	YMR125W	YMR190C	YMR216C	YMR224C	YMR236W	YNL016W	YNL112W	YNL189W	YNL250W	YNL289W	YNR052C	YOL115W	YOL123W	YOR001W	YOR038C	YOR048C	YOR144C	YOR160W	YOR204W	YOR310C	YPL031C	YPL055C	YPL153C	YPL169C	YPL178W	YPL263C	
YDR434W	YGL005C	YGL167C	YGR192C	YHR079C	YJL062W	YKL039W	YLR268W	YLR459W	YML019W	YML085C	YNL041C	
YDR435C	YDL101C	YEL061C	YFL040W	YGL190C	YOR014W	YPR135W	
YDR436W	YBL105C	YDR040C	YDR449C	YFR040W	YGR252W	YHR030C	YJL095W	YJL129C	YJR072C	YKL088W	YKL193C	YKR050W	YML016C	YMR311C	YOR054C	
YDR437W	YDL100C	YDR046C	YJR015W	YPL076W	
YDR438W	YDR034C	YJR057W	YJR091C	
YDR439W	YAL021C	YAR002W	YBL016W	YBR094W	YBR160W	YCL016C	YCL061C	YCR066W	YCR077C	YCR086W	YDL013W	YDL014W	YDL020C	YDL040C	YDL101C	YDR004W	YDR076W	YDR369C	YDR378C	YDR386W	YDR432W	YEL061C	YER016W	YER083C	YER087W	YER095W	YER111C	YER116C	YER120W	YGL020C	YGL058W	YGL163C	YGL167C	YGL168W	YGL180W	YHL022C	YHR013C	YHR135C	YHR191C	YJL006C	YJL092W	YJL115W	YJL124C	YJL164C	YJL179W	YJR043C	YJR091C	YKL048C	YKL113C	YKL139W	YKR095W	YLR032W	YLR085C	YLR182W	YLR240W	YLR320W	YML032C	YML103C	YML112W	YMR038C	YMR078C	YMR190C	YMR198W	YMR224C	YNL107W	YNL250W	YNR052C	YOL012C	YOL115W	YOR058C	YOR080W	YOR195W	YPL153C	YPR023C	YPR119W	YPR135W	YPR141C	YPR164W	
YDR440W	YBL016W	YBL026W	YBR010W	YCR066W	YDL042C	YDR285W	YDR381W	YDR420W	YER179W	YGL048C	YGR166W	YHR119W	YHR135C	YIL105C	YJL006C	YJL168C	YJR043C	YKL113C	YKL139W	YLR032W	YLR309C	YLR330W	YLR418C	YLR429W	YLR442C	YMR307W	YNL031C	YNL106C	YOR294W	YOR368W	YPL055C	
YDR441C	YDR084C	YML022W	
YDR443C	YAL021C	YBL093C	YBR253W	YCR081W	YCR093W	YDL005C	YDL020C	YDL140C	YDL165W	YDR308C	YDR477W	YER022W	YER083C	YER111C	YFL028C	YGL020C	YGL035C	YGL043W	YGL151W	YGR104C	YHR067W	YJL164C	YJL187C	YKL166C	YKR036C	YLR071C	YLR182W	YLR256W	YMR091C	YMR202W	YMR236W	YNL025C	YNL098C	YNL236W	YNL288W	YNR052C	YOL051W	YOL135C	YOL148C	YOR080W	YOR140W	YOR209C	YPL031C	YPL042C	YPL240C	YPR070W	
YDR444W	YLR291C	
YDR446W	YDR510W	YGL212W	YJL036W	YJL194W	YJR057W	YML037C	
YDR447C	YBR247C	YBR253W	YCR057C	YDL060W	YDL126C	YDL148C	YGL246C	YGR090W	YGR128C	YGR214W	YHR064C	YJL109C	YKL067W	YML024W	YNL124W	YNL132W	YOR056C	YOR310C	YPL204W	YPR144C	YPR189W	
YDR448W	YAL021C	YAL029C	YBR010W	YBR081C	YBR111W-A	YBR198C	YBR253W	YBR278W	YCL010C	YCR082W	YDL165W	YDR145W	YDR146C	YDR159W	YDR167W	YDR176W	YDR216W	YDR225W	YDR228C	YDR392W	YEL009C	YER068W	YER148W	YER161C	YER164W	YGL066W	YGL070C	YGL112C	YGR104C	YGR252W	YGR274C	YHR041C	YHR079C	YHR099W	YHR166C	YKL012W	YLR055C	YLR291C	YML007W	YMR223W	YMR236W	YOL012C	YOL072W	YOL135C	YOL148C	YOR023C	YOR257W	YOR290C	YPL016W	YPL047W	YPL181W	YPL248C	YPL254W	YPR070W	YPR072W	
YDR449C	YAL001C	YBL004W	YBL072C	YBL075C	YBR247C	YCL059C	YCR057C	YDL014W	YDR034C	YDR324C	YDR381W	YDR388W	YDR436W	YER082C	YER102W	YGL171W	YGR090W	YGR128C	YGR145W	YGR198W	YGR223C	YHR107C	YHR148W	YHR196W	YJL069C	YJL109C	YJR002W	YLL011W	YLR129W	YLR186W	YLR222C	YLR340W	YLR409C	YLR441C	YMR093W	YMR229C	YNL132W	YNL209W	YOR310C	YPL126W	YPR041W	YPR137W	YPR144C	
YDR450W	YBR247C	YCR057C	YDL147W	YDL195W	YDR060W	YDR510W	YER110C	YHR027C	YIL125W	YLL034C	YLL036C	YLR192C	YMR236W	YNL207W	YOR037W	YOR056C	
YDR451C	YDL100C	YMR043W	
YDR452W	YER112W	YHR161C	YHR201C	YJR057W	YKL028W	YKR092C	YPR086W	
YDR453C	YBR114W	YFR028C	YGR185C	YIL039W	YJL141C	YJR057W	YKL086W	YML028W	YMR059W	YMR106C	YNL189W	YPR110C	
YDR454C	YAL017W	YBR110W	YDR262W	YDR399W	YEL023C	
YDR456W	YAL021C	YBR106W	YCR034W	YCR075C	YDR034C	YDR331W	YER083C	YER145C	YGL008C	YGL020C	YGR216C	YHL042W	YHR200W	YIL030C	YIL171W	YIR022W	YJL044C	YJL094C	YKL113C	YKR050W	YLR138W	YLR262C	YLR320W	YLR372W	YNR052C	YNR056C	YOR080W	YOR123C	YOR125C	YPL031C	YPL092W	YPL153C	YPR079W	YPR135W	
YDR457W	YAL005C	YAL029C	YCL059C	YDL229W	YDR176W	YDR463W	YDR510W	YGL106W	YGR214W	YGR285C	YHR064C	YHR205W	YIL033C	YIL148W	YJL005W	YJR017C	YKL029C	YLL021W	YLL024C	YLL039C	YLR150W	YLR249W	YLR449W	YML010W	YML074C	YMR037C	YMR125W	YMR186W	YNL209W	YOL025W	YOR326W	YOR360C	YPL082C	YPL106C	YPL240C	YPR159W	
YDR458C	YJL092W	YJR057W	YNL154C	
YDR459C	YER102W	YGR216C	YJL012C	YMR149W	YNL048W	
YDR460W	YDL108W	YDR311W	YER171W	YLR005W	YPR025C	YPR056W	
YDR461W	YBR061C	YDL090C	YLR384C	YPR122W	
YDR462W	YBL038W	YCR046C	YDR237W	YDR296W	YDR322W	YDR381W	YGR091W	YGR220C	YHL034C	YIL070C	YNL005C	YNL252C	YNL284C	YOL027C	YPL240C	YPR125W	
YDR463W	YBL003C	YBR010W	YBR155W	YCL064C	YDL140C	YDR046C	YDR168W	YDR457W	YER086W	YHR006W	YJL156C	YKR039W	YLR027C	YNL103W	
YDR464W	YDR473C	YNL135C	YPR178W	
YDR465C	YBR217W	YBR261C	YDL047W	YJR021C	YMR047C	
YDR466W	YCL029C	YDR490C	YJL089W	YLR228C	YML037C	YMR109W	YNL232W	YOL100W	YOL139C	YPL246C	
YDR468C	YAL030W	YBL050W	YBR159W	YDL047W	YDR027C	YDR484W	YER143W	YGL095C	YGR142W	YGR172C	YIL140W	YJL029C	YJL164C	YKL196C	YKR020W	YLL043W	YLR026C	YLR262C	YLR330W	YMR018W	YMR197C	YNL044W	YOL018C	YOR036W	YOR327C	
YDR469W	YAL011W	YAR003W	YBL016W	YBR010W	YBR175W	YBR231C	YBR258C	YDL040C	YDR334W	YDR359C	YDR392W	YDR485C	YDR510W	YEL005C	YER083C	YGL020C	YHR013C	YHR060W	YHR090C	YHR119W	YJL006C	YJL168C	YKL018W	YKL139W	YLR015W	YLR055C	YLR085C	YLR432W	YML041C	YMR236W	YNL031C	YOL012C	YPL138C	
YDR470C	YBR179C	YLL001W	YML131W	YOR211C	
YDR471W	YDR510W	
YDR472W	YBR254C	YDR108W	YDR246W	YDR407C	YGR166W	YHR047C	YKR068C	YML077W	YMR218C	YNL118C	YOL018C	YOR115C	
YDR473C	YBL026W	YBR055C	YBR152W	YDL098C	YDR028C	YDR378C	YDR464W	YER029C	YER112W	YER172C	YFL017W-A	YGR074W	YGR075C	YGR091W	YHR039C-A	YHR165C	YJR022W	YKL173W	YLL036C	YLR147C	YLR275W	YLR305C	YLR423C	YLR424W	YLR438C-A	YNR011C	YOR308C	YPL031C	YPR082C	YPR178W	YPR182W	
YDR475C	YDR096W	YDR381W	YER133W	YFL023W	YJR091C	YOR289W	
YDR476C	YEL003W	YGR060W	YIR033W	
YDR477W	YAL005C	YAR014C	YBL055C	YBL061C	YBL093C	YBR010W	YBR066C	YBR112C	YBR118W	YBR130C	YBR155W	YCR081W	YCR084C	YDL020C	YDL025C	YDL047W	YDL051W	YDL070W	YDL192W	YDL220C	YDL225W	YDL229W	YDR028C	YDR043C	YDR096W	YDR099W	YDR113C	YDR120C	YDR170C	YDR216W	YDR293C	YDR312W	YDR335W	YDR419W	YDR422C	YDR443C	YDR510W	YEL060C	YER024W	YER027C	YER028C	YER040W	YER059W	YER083C	YER122C	YER125W	YER129W	YER133W	YER177W	YFL054C	YFR010W	YFR022W	YFR034C	YGL020C	YGL023C	YGL035C	YGL058W	YGL073W	YGL115W	YGL134W	YGL158W	YGL180W	YGL207W	YGL208W	YGL233W	YGR092W	YGR180C	YGR252W	YHL033C	YHR073W	YHR103W	YHR117W	YHR133C	YHR135C	YHR205W	YHR214C-C	YIL044C	YIL050W	YIL075C	YIL107C	YIL112W	YIL156W	YJL033W	YJL080C	YJL084C	YJL089W	YJL103C	YJL110C	YJL128C	YJL129C	YJL148W	YJR019C	YKL008C	YKL023W	YKL079W	YKL121W	YKL139W	YKL182W	YKL193C	YKR009C	YKR022C	YKR071C	YLL024C	YLL027W	YLL039C	YLR094C	YLR113W	YLR150W	YLR166C	YLR192C	YLR242C	YLR248W	YLR258W	YLR265C	YLR342W	YLR433C	YLR439W	YML006C	YML042W	YML048W	YML057W	YML058W	YML062C	YML111W	YML124C	YMR015C	YMR037C	YMR086W	YMR102C	YMR104C	YMR140W	YMR165C	YMR205C	YMR280C	YMR290C	YNL007C	YNL025C	YNL031C	YNL186W	YNL209W	YNL218W	YNL227C	YNL236W	YNL255C	YNL257C	YNL272C	YNR013C	YNR016C	YOL115W	YOL116W	YOR038C	YOR047C	YOR054C	YOR123C	YOR178C	YOR198C	YOR216C	YOR249C	YOR340C	YOR360C	YPL031C	YPL042C	YPL133C	YPL146C	YPL219W	YPL240C	YPL248C	YPR070W	YPR115W	YPR143W	YPR156C	YPR171W	YPR185W	YPR198W	
YDR478W	YAR019C	YBR167C	YBR257W	YDR318W	YFR028C	YGR030C	YGR108W	YHR062C	YLR145W	YMR001C	YNL221C	YPR119W	YPR120C	
YDR479C	YDL040C	YDR018C	YER081W	YER083C	YGL020C	YGL127C	YHR013C	YHR150W	YJL097W	YKR001C	YLR324W	YPL112C	
YDR480W	YBL016W	YGL245W	YGR040W	YHR039C	YHR082C	YHR084W	YKL116C	YLR304C	YMR186W	YMR199W	YNL154C	YNL189W	YNR026C	YPL020C	YPL049C	YPL256C	
YDR481C	YBR200W	YOR036W	
YDR482C	YAL016W	YDL030W	YDL043C	YDL209C	YGL028C	YJR091C	YLL036C	YLR117C	YMR213W	YMR240C	YOR276W	YPL151C	
YDR483W	YDR068W	YER081W	YHR096C	YJL091C	YJR118C	YLR026C	YLR166C	YOL018C	
YDR484W	YAL021C	YAL023C	YAL058W	YBL017C	YBR171W	YCL001W	YDL013W	YDL020C	YDL074C	YDR027C	YDR056C	YDR108W	YDR222W	YDR259C	YDR468C	YEL003W	YEL042W	YER083C	YFL025C	YFL039C	YGL020C	YGL058W	YGL084C	YGL167C	YGR060W	YGR245C	YHR004C	YIL039W	YJL004C	YJL024C	YJL029C	YJL034W	YJL062W	YJR040W	YJR117W	YKR020W	YLR056W	YLR262C	YLR291C	YLR292C	YLR350W	YLR447C	YML071C	YMR052W	YMR123W	YMR307W	YNL041C	YNL051W	YNL209W	YNL243W	YNR052C	YOR115C	YPL055C	YPL195W	YPL218W	YPL240C	
YDR485C	YAL011W	YAL013W	YAL019W	YAL021C	YAR002W	YAR003W	YBL052C	YBR081C	YBR103W	YBR175W	YBR231C	YBR245C	YBR279W	YCL061C	YCR033W	YDL030W	YDL074C	YDR159W	YDR190C	YDR334W	YDR392W	YDR469W	YEL003W	YEL018W	YER092W	YER112W	YER151C	YGL043W	YGL058W	YGL070C	YGL086W	YGL127C	YGL194C	YGL244W	YGR002C	YGR056W	YGR063C	YGR078C	YGR086C	YGR188C	YHR041C	YIL084C	YIL112W	YJL030W	YJL081C	YJL115W	YJL148W	YJL168C	YKR029C	YLR015W	YLR039C	YLR055C	YLR103C	YLR200W	YLR262C	YLR268W	YLR385C	YLR418C	YML034W	YML041C	YML094W	YMR091C	YMR236W	YMR263W	YNL097C	YNL107W	YNL136W	YNL153C	YNL330C	YNR010W	YNR051C	YOL004W	YOL012C	YOL017W	YOL072W	YOR026W	YOR074C	YOR123C	YOR349W	YPL055C	YPL138C	YPL181W	YPL235W	YPL241C	YPR023C	YPR070W	
YDR486C	YDL020C	YFR014C	YLR181C	YPL269W	
YDR487C	YNL189W	
YDR488C	YBL064C	YCR086W	YCR088W	YDR150W	YDR424C	YEL003W	YEL061C	YER016W	YER114C	YGL216W	YGR078C	YIL135C	YLR200W	YLR210W	YML094W	YMR094W	YNL153C	YNL271C	YNR058W	YOR058C	YOR172W	YOR326W	YOR349W	YPL174C	YPL269W	YPR135W	YPR141C	
YDR489W	YBL006C	YBL023C	YBR087W	YBR202W	YCL061C	YDR013W	YEL032W	YFL039C	YFR043C	YGL201C	YGL207W	YIL150C	YJL072C	YJL090C	YJR043C	YLR103C	YLR274W	YLR453C	YML034W	YML069W	YMR048W	YNL273W	YOL001W	YOL006C	YOL146W	YPL077C	YPR019W	YPR135W	
YDR490C	YAL005C	YBR049C	YDL229W	YDR099W	YDR466W	YGR086C	YHR205W	YHR207C	YIR044C	YJR057W	YKL126W	YKL166C	YLR466W	YMR047C	YMR104C	YMR109W	YOL100W	YPL004C	YPL005W	YPL106C	YPL240C	
YDR492W	YBR171W	YDR137W	YGR157W	YJR067C	YLR039C	YOR315W	
YDR494W	Q0250	Q0275	YER050C	YIL070C	YNL137C	YNR036C	YPL276W	
YDR495C	YBL102W	YBR288C	YCL016C	YDL013W	YDL020C	YDL040C	YDR172W	YHR013C	YHR191C	YHR200W	YJL115W	YJR043C	YKL113C	YMR078C	YMR236W	YNL243W	YOR144C	YPL153C	YPR110C	
YDR496C	YAL035W	YBL002W	YBL087C	YBR142W	YDL014W	YDL031W	YDL213C	YDR012W	YDR365C	YDR382W	YEL055C	YER006W	YER161C	YFL002C	YGL111W	YGR274C	YHL034C	YHR010W	YHR052W	YHR066W	YHR088W	YHR089C	YIL035C	YKL014C	YKL130C	YKL185W	YKR081C	YLL008W	YLL034C	YLL045C	YLR009W	YLR074C	YLR150W	YLR175W	YLR233C	YLR276C	YLR449W	YML010W	YMR049C	YMR121C	YMR229C	YMR242C	YMR290C	YNL002C	YNL061W	YNL175C	YNL230C	YOL077C	YOL127W	YOR063W	YOR272W	YPL012W	YPL043W	YPL093W	YPL131W	YPL198W	YPL211W	YPL220W	YPR016C	YPR143W	YPR144C	YPR169W	
YDR497C	YAL022C	YDL040C	YDL074C	YER083C	YGL020C	YHR013C	YLL028W	YLR113W	YOL115W	YOR254C	YPL055C	
YDR498C	YDR189W	YGL098W	YGL145W	YLR262C	YLR268W	YLR440C	YML058W	YNL258C	YOR075W	
YDR499W	YAR007C	YBL088C	YBR009C	YBR136W	YBR145W	YCL028W	YDL220C	YDR097C	YER070W	YGR218W	YHR164C	YJL047C	YJL115W	YJR096W	YKL113C	YLL002W	YLR355C	YML058W	YMR048W	YMR303C	YNL273W	YNL312W	YOR176W	YPR135W	YPR164W	
YDR500C	YDL182W	YJR091C	
YDR501W	YBR160W	YKR078W	YPR119W	
YDR502C	YBR236C	YDL015C	YDR062W	YDR328C	YHL014C	YHR084W	YHR169W	YLR153C	YLR180W	YLR186W	YLR347C	YNL103W	YPL070W	YPL125W	
YDR503C	YCR044C	YDR414C	YEL003W	YER049W	YGL167C	YJL134W	YKL130C	YMR015C	YMR313C	YNR074C	YOR198C	
YDR504C	YJL070C	
YDR505C	YDL044C	YDL102W	YGL122C	YJL194W	YJR059W	YNL102W	
YDR506C	YBR183W	YBR230C	YDL015C	YJR010C-A	YPR201W	
YDR507C	YAL027W	YBR072W	YBR125C	YBR160W	YBR267W	YCL024W	YCL032W	YCR002C	YDL014W	YDL225W	YDR201W	YDR365C	YER167W	YFR027W	YHR107C	YIR008C	YIR022W	YJL187C	YJR076C	YJR083C	YKL048C	YKL093W	YKL101W	YKR048C	YLL054C	YLR175W	YLR182W	YLR229C	YLR242C	YLR314C	YLR345W	YMR086W	YMR139W	YMR167W	YMR199W	YNL078W	YNL166C	YNL246W	YNL271C	YNL298W	YOL069W	YPL256C	YPR119W	
YDR508C	YBR106W	YBR159W	YDL212W	YDR160W	YIL114C	YJR013W	YKL220C	YLR342W	YLR373C	YMR279C	YMR307W	YOR123C	YPR025C	
YDR510W	YAL005C	YAL015C	YAL038W	YAR010C	YBL001C	YBL005W-B	YBL027W	YBL039C	YBL054W	YBL072C	YBL076C	YBL092W	YBR031W	YBR048W	YBR083W	YBR086C	YBR088C	YBR106W	YBR112C	YBR118W	YBR121C	YBR127C	YBR189W	YBR191W	YBR215W	YBR223C	YBR238C	YBR245C	YBR249C	YCL018W	YCL020W	YCL030C	YCL037C	YCL050C	YCR002C	YCR012W	YCR016W	YCR084C	YCR087C-A	YDL013W	YDL022W	YDL025C	YDL051W	YDL055C	YDL064W	YDL084W	YDL126C	YDL131W	YDL150W	YDL208W	YDL225W	YDL226C	YDL229W	YDR050C	YDR064W	YDR071C	YDR148C	YDR155C	YDR158W	YDR169C	YDR171W	YDR174W	YDR226W	YDR233C	YDR285W	YDR385W	YDR390C	YDR409W	YDR446W	YDR450W	YDR457W	YDR469W	YDR471W	YDR477W	YEL007W	YER003C	YER025W	YER032W	YER039C	YER041W	YER047C	YER062C	YER074W	YER088C	YER090W	YER120W	YER155C	YER165W	YFL037W	YFL039C	YFL045C	YFR031C-A	YFR032C-A	YFR037C	YFR052W	YGL008C	YGL009C	YGL026C	YGL076C	YGL103W	YGL127C	YGL130W	YGL137W	YGL148W	YGL157W	YGL250W	YGR005C	YGR048W	YGR061C	YGR083C	YGR124W	YGR135W	YGR140W	YGR178C	YGR186W	YGR192C	YGR211W	YGR214W	YGR254W	YGR256W	YGR264C	YHR019C	YHR020W	YHR027C	YHR084W	YHR099W	YHR103W	YHR134W	YHR174W	YHR183W	YHR190W	YHR193C	YHR203C	YHR206W	YIL021W	YIL031W	YIL036W	YIL053W	YJL005W	YJL008C	YJL014W	YJL026W	YJL034W	YJL042W	YJL092W	YJL138C	YJR016C	YJR024C	YJR045C	YJR076C	YJR089W	YJR091C	YJR104C	YJR109C	YJR123W	YJR153W	YKL032C	YKL043W	YKL060C	YKL104C	YKL112W	YKL152C	YKL211C	YKR025W	YKR036C	YKR059W	YKR062W	YLL019C	YLL021W	YLL024C	YLL032C	YLR029C	YLR033W	YLR044C	YLR048W	YLR058C	YLR086W	YLR115W	YLR150W	YLR175W	YLR180W	YLR249W	YLR259C	YLR263W	YLR272C	YLR276C	YLR277C	YLR295C	YLR314C	YLR328W	YLR335W	YLR350W	YLR355C	YLR394W	YLR449W	YML016C	YML023C	YML074C	YML085C	YML126C	YMR047C	YMR067C	YMR076C	YMR083W	YMR108W	YMR111C	YMR146C	YMR159C	YMR168C	YMR186W	YMR211W	YMR219W	YMR233W	YMR235C	YMR241W	YMR296C	YNL015W	YNL021W	YNL027W	YNL042W	YNL055C	YNL078W	YNL088W	YNL167C	YNL178W	YNL189W	YNL209W	YNL216W	YNL220W	YNL301C	YNR012W	YOL006C	YOL034W	YOL059W	YOL086C	YOL109W	YOL123W	YOL135C	YOR017W	YOR063W	YOR116C	YOR144C	YOR156C	YOR187W	YOR191W	YOR194C	YOR207C	YOR217W	YOR251C	YOR290C	YOR310C	YOR317W	YOR341W	YPL020C	YPL028W	YPL082C	YPL106C	YPL129W	YPL131W	YPL139C	YPL154C	YPL158C	YPL224C	YPL228W	YPL240C	YPR074C	YPR080W	YPR104C	YPR110C	YPR112C	YPR180W	YPR183W	YPR190C	
YDR512C	YER081W	YNR052C	YPL174C	YPL240C	
YDR513W	YCL035C	YDL100C	YGR209C	YLR043C	YOL001W	
YDR514C	YNL173C	
YDR515W	YDR381W	YDR388W	YGR172C	YHR114W	YKL012W	YOL139C	YPR188C	
YDR516C	YAL024C	YCL040W	YGR092W	YGR169C	YJR091C	YNL032W	YOR270C	
YDR517W	YBL082C	YDL099W	YGL054C	YGL237C	YGR157W	YIL109C	YJL099W	YOL086C	YPR080W	YPR181C	
YDR518W	YCL043C	YER001W	YIL005W	YML125C	YNL307C	
YDR519W	HGNC:3718	YBR288C	YGL014W	YOL088C	YOR261C	YPL075W	
YDR520C	YBR246W	YCR020W-B	YKR034W	YMR190C	YPR034W	
YDR523C	YAL001C	YBR039W	YCR088W	YDL029W	YDL101C	YDL134C	YDL188C	YDR214W	YDR372C	YDR388W	YEL051W	YEL060C	YGL062W	YGL066W	YHR033W	YIL103W	YJR078W	YJR132W	YKR046C	YLL005C	YLL041C	YLR216C	YML123C	YNL037C	YOR252W	YOR261C	YPL246C	YPL254W	
YDR524C	YCR073C	YDL192W	YDL212W	YDR320C	YER081W	YER122C	YGL012W	YLR039C	YMR272C	YOR066W	
YDR527W	YJR091C	YOL131W	YOR210W	
YDR528W	YCR073C	YER081W	YJL128C	YLR362W	YNL189W	YNL206C	YNR031C	YPL240C	
YDR529C	Q0105	YBL045C	YBR082C	YGL061C	YHR114W	YJL166W	YLR292C	YML028W	YOR065W	YPR191W	
YDR530C	YLR295C	
YDR531W	YDL101C	YDR151C	YER081W	YPR043W	
YDR532C	YCR038C	YEL061C	YER022W	YGL093W	YHR079C	YIL134W	YKL194C	YMR048W	YMR236W	YNL273W	YNR054C	
YDR533C	YHR079C	YJR091C	YLR314C	YMR010W	YMR186W	YMR322C	YNL189W	YPL240C	
YDR534C	YGL127C	YPR191W	
YDR536W	YIL135C	
YDR538W	YGL044C	YMR304W	
YDR540C	YGL180W	YHR135C	
YDR541C	YLR025W	
YDR542W	YDR318W	YOR187W	
YDR545W	YDR388W	YMR229C	
YEL001C	YBR058C-A	YBR283C	YDR307W	YEL042W	YGL008C	YGR126W	YLR429W	YML048W	
YEL002C	YAL007C	YAL058W	YBL011W	YBL017C	YBL082C	YBL105C	YBR106W	YBR110W	YBR159W	YBR164C	YBR229C	YBR288C	YCL001W	YCR034W	YDL095W	YDL145C	YDL212W	YDL232W	YDR084C	YDR086C	YDR108W	YDR126W	YDR137W	YDR221W	YDR233C	YDR276C	YDR297W	YDR320C	YEL031W	YEL042W	YEL043W	YER019C-A	YER026C	YER087C-B	YFL025C	YGL005C	YGL010W	YGL012W	YGL022W	YGL027C	YGL137W	YGL167C	YGL226C-A	YGR227W	YGR284C	YHL003C	YHL031C	YHR079C	YHR142W	YIL016W	YJL002C	YJL004C	YJL024C	YJL034W	YJL062W	YJL117W	YJR040W	YJR073C	YJR117W	YKL008C	YKL065C	YLL028W	YLR039C	YLR064W	YLR268W	YLR372W	YLR378C	YML008C	YML012W	YML019W	YML048W	YML071C	YML075C	YML115C	YMR010W	YMR015C	YMR022W	YMR123W	YMR149W	YMR214W	YMR264W	YMR307W	YNL041C	YNL051W	YNL219C	YNL287W	YNR030W	YOL003C	YOR002W	YOR016C	YOR067C	YOR070C	YOR085W	YOR103C	YOR216C	YOR254C	YPL051W	YPL076W	YPL227C	YPL234C	YPR011C	YPR173C	
YEL003W	YAL011W	YBL007C	YBL024W	YBL034C	YBL040C	YBL051C	YBL102W	YBR096W	YBR103W	YBR107C	YBR171W	YBR231C	YBR234C	YBR290W	YCL016C	YCL029C	YCR009C	YCR044C	YCR082W	YCR086W	YDL020C	YDL029W	YDL069C	YDL099W	YDL100C	YDL155W	YDR150W	YDR155C	YDR208W	YDR254W	YDR276C	YDR289C	YDR304C	YDR318W	YDR334W	YDR388W	YDR424C	YDR476C	YDR484W	YDR485C	YDR488C	YDR503C	YEL061C	YER007W	YER016W	YER019W	YER087C-B	YER149C	YER155C	YER177W	YFL037W	YFR019W	YGL012W	YGL086W	YGL087C	YGL253W	YGR078C	YGR086C	YGR179C	YGR188C	YGR263C	YGR270W	YHL002W	YHR012W	YHR111W	YHR129C	YHR191C	YIL027C	YIL034C	YIL084C	YIL095W	YIL142W	YJL013C	YJL014W	YJL020C	YJL030W	YJL041W	YJL091C	YJL178C	YJL179W	YJL183W	YJL190C	YJL192C	YJR032W	YJR053W	YJR075W	YJR117W	YJR129C	YJR135C	YKL008C	YKL025C	YKL048C	YKR037C	YKR054C	YLL001W	YLL006W	YLL007C	YLL028W	YLL049W	YLL052C	YLR056W	YLR085C	YLR089C	YLR103C	YLR200W	YLR207W	YLR212C	YLR268W	YLR292C	YLR337C	YLR381W	YLR386W	YLR447C	YML012W	YML032C	YML038C	YML041C	YML048W	YML071C	YML085C	YML094W	YML095C	YML124C	YML128C	YMR015C	YMR022W	YMR048W	YMR055C	YMR078C	YMR091C	YMR109W	YMR117C	YMR138W	YMR154C	YMR214W	YMR272C	YMR294W	YMR299C	YMR312W	YNL107W	YNL153C	YNL294C	YNL297C	YNL298W	YNR021W	YOL012C	YOL116W	YOR023C	YOR026W	YOR042W	YOR058C	YOR127W	YOR216C	YOR264W	YOR265W	YOR266W	YOR269W	YOR349W	YOR358W	YPL008W	YPL017C	YPL018W	YPL153C	YPL155C	YPL161C	YPL174C	YPL224C	YPL240C	YPL241C	YPL253C	YPL269W	YPR023C	YPR046W	YPR070W	YPR135W	YPR141C	YPR173C	
YEL004W	YDR297W	YDR414C	YGL008C	YIL027C	YIL039W	YJL079C	YOR198C	YPL264C	
YEL005C	YDR297W	YDR357C	YDR469W	YEL013W	YGL079W	YGL167C	YJL061W	YLR408C	YNL086W	
YEL006W	YLR373C	
YEL007W	YAL021C	YDR510W	YNR052C	
YEL009C	YBL019W	YBR081C	YBR198C	YBR289W	YDL097C	YDL132W	YDL140C	YDR054C	YDR085C	YDR145W	YDR176W	YDR283C	YDR308C	YDR392W	YDR448W	YER022W	YER040W	YER148W	YFL009W	YFL024C	YGL025C	YGL058W	YGL112C	YGL195W	YGL201C	YGR274C	YHR041C	YHR090C	YHR099W	YIL126W	YKR026C	YML116W	YMR236W	YNL229C	YNR023W	YOL051W	YOL148C	YOR174W	YOR260W	YOR290C	YOR298C-A	YPL016W	YPL031C	YPL038W	YPL042C	YPL129W	YPR034W	
YEL011W	YPR086W	
YEL012W	YBL003C	YER022W	YJL187C	YLR410W	YMR022W	
YEL013W	YBR200W	YCL063W	YDL214C	YEL005C	YEL042W	YFL039C	YGL084C	YGL126W	YGL137W	YGL167C	YGR086C	YGR262C	YHR195W	YIL090W	YJL079C	YJR066W	YJR068W	YJR091C	YJR117W	YKL061W	YKL196C	YLL043W	YLR254C	YLR291C	YLR350W	YLR418C	YMR015C	YMR197C	YMR272C	YNL168C	YOR106W	YPR185W	
YEL015W	YBL026W	YBL061C	YBL066C	YBR094W	YDL160C	YER032W	YER035W	YER105C	YER124C	YGL173C	YGL213C	YGR116W	YGR218W	YIL046W	YJL124C	YJL164C	YJR022W	YJR140C	YLR082C	YLR264W	YLR438C-A	YML064C	YNL118C	YNL189W	YNL289W	YNL307C	YOL149W	YOR167C	YOR285W	YPL204W	YPR189W	
YEL016C	YBR034C	YJL157C	
YEL017C-A	YBR106W	YBR110W	YBR159W	YCR034W	YDL212W	YDR414C	YER005W	YGL200C	YGR060W	YGR284C	YHL042W	YJL108C	YJL117W	YJR117W	YKL154W	YLL023C	YLR083C	YLR292C	YLR372W	YML048W	YMR299C	YNL194C	YNL308C	YOL018C	YPL227C	YPR079W	
YEL017W	YDL024C	YDL101C	YDR120C	YEL042W	YFR014C	YGL098W	YGL180W	YGR121C	YHR114W	YHR123W	YHR135C	YIR038C	YKL063C	YNL289W	YNL293W	YOL001W	YOL020W	YPL244C	YPR174C	
YEL018W	YAL011W	YBL003C	YBR231C	YCR086W	YDR334W	YDR359C	YDR485C	YER016W	YFL024C	YGR002C	YHR090C	YHR099W	YJL081C	YJR082C	YKL113C	YLR085C	YML041C	YNL107W	YNL136W	YOL012C	YOL115W	YOR080W	YOR128C	YOR244W	YPL153C	YPR023C	
YEL019C	YDL105W	YDR288W	YDR409W	YIL149C	YKR095W	YLR383W	YML023C	YMR284W	YOL034W	YOR156C	YOR266W	YPL020C	
YEL020C	YIL118W	
YEL020W-A	YBR081C	YBR091C	YDL217C	YGR181W	YHR005C-A	YJL054W	YJR135W-A	YKL195W	YOR297C	
YEL021W	YBR021W	YCL028W	YDR421W	YHR128W	YHR137W	YKR039W	YMR074C	
YEL022W	YAL026C	YBL040C	YBR207W	YDL192W	YDR062W	YER019C-A	YFL038C	YGR231C	YHR019C	YJR031C	YJR077C	YKL029C	YKR030W	YLR039C	YML125C	YMR272C	YNL287W	YOR122C	YPR165W	
YEL023C	YCL014W	YDL017W	YDL185W	YDR103W	YDR454C	YFR053C	YHL002W	YJL052W	YJL203W	YJR009C	YJR022W	YKL216W	YLR249W	YML109W	YMR104C	YOR269W	YOR305W	YOR368W	
YEL024W	Q0105	YBL045C	YDL200C	YDL207W	YER107C	YGR183C	YJL166W	YMR273C	YOR065W	
YEL025C	YLR452C	YMR276W	
YEL026W	YBR087W	YCL014W	YDL014W	YDL141W	YDR060W	YDR381W	YDR419W	YER172C	YGL078C	YHR013C	YHR161C	YIL056W	YJL010C	YJL128C	YJR010C-A	YLL036C	YLR197W	YLR398C	YMR014W	YMR031C	YMR047C	YMR059W	YMR304W	YNL155W	YOR310C	YPR178W	
YEL027W	YBR036C	YBR106W	YBR298C	YDL020C	YDL054C	YDL185W	YDR126W	YDR331W	YER083C	YGL020C	YGL058W	YGR105W	YHR026W	YKL065C	YKL190W	YLL028W	YLR034C	YNL135C	YOR016C	YOR270C	YPL234C	YPR201W	
YEL029C	YGL058W	YLR320W	
YEL030W	YAL015C	YAR007C	YBR058C	YBR155W	YCR084C	YDL017W	YDL059C	YDL164C	YDL220C	YDR044W	YDR111C	YIL095W	YJL138C	YJR035W	YJR045C	YJR062C	YKL191W	YLR203C	YLR369W	YML058W	YMR106C	YMR214W	YNL161W	YNL230C	YNL250W	YOR232W	YPL256C	
YEL031W	YAL058W	YBL017C	YBL061C	YBL102W	YBR058C-A	YBR171W	YBR183W	YBR229C	YBR234C	YBR283C	YCL001W	YCL043C	YCR009C	YCR012W	YCR044C	YCR084C	YDL029W	YDL095W	YDL100C	YDR108W	YDR126W	YDR137W	YDR297W	YDR320C	YDR331W	YDR388W	YEL002C	YER004W	YER005W	YER019C-A	YER083C	YER087C-B	YER122C	YFL031W	YGL005C	YGL008C	YGL020C	YGL027C	YGL054C	YGL058W	YGL084C	YGL167C	YGL225W	YGR078C	YGR177C	YGR229C	YHL031C	YHR004C	YHR007C	YHR079C	YHR101C	YHR142W	YHR174W	YIL076W	YIL090W	YIR038C	YJL004C	YJL034W	YJL062W	YJL123C	YJR073C	YJR075W	YJR117W	YJR118C	YJR143C	YKL073W	YLR039C	YLR200W	YLR207W	YLR242C	YLR268W	YLR292C	YLR350W	YLR418C	YML055W	YML071C	YML075C	YML094W	YMR123W	YMR161W	YMR183C	YMR200W	YMR215W	YMR272C	YMR307W	YMR313C	YNL041C	YNL051W	YNL153C	YNL192W	YNL238W	YNR021W	YNR030W	YNR051C	YOL018C	YOR002W	YOR070C	YOR085W	YOR089C	YOR216C	YOR254C	YOR311C	YPL069C	YPL094C	
YEL032W	YBL016W	YBL023C	YBR160W	YBR202W	YCL061C	YCR086W	YDL017W	YDR052C	YDR489W	YGL201C	YIL150C	YJL030W	YJL164C	YJR046W	YJR059W	YKL210W	YLR103C	YLR274W	YNL273W	YOL113W	YOR080W	YPR019W	YPR119W	YPR120C	
YEL034W	YBL105C	YBR055C	YBR109C	YBR135W	YBR200W	YBR272C	YCL011C	YDR234W	YDR293C	YDR394W	YDR432W	YER165W	YFL013C	YGL025C	YGR023W	YHR061C	YHR068W	YHR135C	YHR166C	YIL148W	YJL128C	YJR047C	YJR070C	YKL047W	YKL212W	YLR069C	YLR074C	YLR332W	YLR340W	YLR371W	YMR273C	YMR284W	YNL004W	YNL085W	YNL090W	YNL248C	YNL250W	YNL271C	YNL283C	YNL289W	YNL293W	YNR051C	YOL059W	YOL069W	YOL105C	YOL133W	YOR008C	YOR043W	YOR261C	YPL111W	YPL144W	YPL204W	YPR173C	
YEL036C	YBR023C	YBR109C	YBR290W	YCR043C	YDL155W	YDR245W	YER001W	YFL048C	YGL167C	YGR132C	YGR231C	YHR080C	YJL183W	YJR075W	YLR026C	YLR268W	YLR342W	YLR378C	YML077W	YML115C	YOL038W	YPL031C	YPL050C	YPL094C	
YEL037C	YBL057C	YBL071W-A	YBL075C	YBR082C	YBR109C	YBR114W	YBR193C	YBR234C	YCL016C	YCR009C	YCR066W	YDL007W	YDL029W	YDL064W	YDL097C	YDL126C	YDL140C	YDL190C	YDR059C	YDR081C	YDR092W	YDR113C	YDR129C	YDR172W	YDR311W	YDR314C	YDR363W-A	YDR388W	YDR394W	YDR427W	YER012W	YER021W	YER095W	YER143W	YER148W	YER162C	YFR004W	YFR052W	YGL048C	YGL058W	YGL106W	YGL207W	YHL025W	YHL030W	YHR027C	YHR200W	YIL075C	YIL143C	YIL148W	YJL030W	YJR052W	YJR065C	YKL113C	YKL145W	YLL039C	YLL050C	YLR079W	YLR429W	YLR441C	YML011C	YML032C	YML088W	YMR078C	YMR201C	YMR276W	YNL273W	YNR031C	YOR117W	YOR157C	YOR259C	YOR261C	YPL096W	YPL122C	YPL153C	YPR032W	YPR080W	YPR135W	
YEL038W	YGL127C	YGR078C	
YEL039C	YGR078C	YHR195W	YJL164C	YJR048W	YNL154C	YPL144W	
YEL040W	YDR272W	YGR189C	YLR213C	
YEL041W	YAR027W	YDR069C	YGR078C	YHR115C	YJR049C	YKL009W	YLR200W	YOR315W	YPL188W	
YEL042W	YAL026C	YBR161W	YBR164C	YBR171W	YBR254C	YBR283C	YDL222C	YDR108W	YDR320C	YDR484W	YEL001C	YEL002C	YEL013W	YEL017W	YER005W	YER044C	YER073W	YGL005C	YGL012W	YGL020C	YGL084C	YGR060W	YGR089W	YGR157W	YHL031C	YHR101C	YHR142W	YIL044C	YJL004C	YJL012C	YJL062W	YJR040W	YLR166C	YLR242C	YLR250W	YLR256W	YLR350W	YML008C	YML038C	YML071C	YML125C	YMR015C	YMR052W	YMR123W	YMR200W	YMR272C	YMR307W	YNL041C	YNL051W	YNL297C	YOL001W	YOL018C	YOR067C	YOR070C	YOR085W	YOR089C	YOR198C	YOR216C	YPL051W	YPL195W	YPL240C	YPR193C	
YEL043W	YAL026C	YBR200W	YBR254C	YBR255W	YBR283C	YDL074C	YDL192W	YDR108W	YDR137W	YDR201W	YDR320C	YEL002C	YER083C	YER122C	YGL020C	YGL126W	YGL137W	YGL167C	YGR089W	YGR119C	YGR218W	YGR266W	YHL031C	YIL076W	YIL090W	YJL074C	YJL091C	YKL142W	YLR039C	YLR262C	YLR268W	YLR293C	YMR272C	YMR307W	YNL041C	YOL069W	YOR089C	YOR164C	
YEL044W	YBL008W	YBR023C	YDL020C	YDL074C	YDR190C	YEL061C	YER083C	YER092W	YGL020C	YGL058W	YGL150C	YJL081C	YLR052W	YNL059C	YOL115W	YOR038C	YOR141C	YOR209C	YPL055C	YPL129W	YPL235W	
YEL046C	YAL024C	YBR009C	YBR263W	YFR034C	YGR092W	YJL141C	YLR058C	YNL189W	YNL220W	YOR184W	YOR241W	YPL249C	
YEL047C	YBR249C	YJR051W	YLR058C	YMR091C	YPL031C	YPR159W	
YEL048C	YDL226C	YGL127C	YGR040W	YGR166W	YHR030C	YIL136W	YNL227C	YOL001W	YPL240C	
YEL049W	YKL002W	YOR159C	
YEL050C	YBL016W	YCR057C	YDL040C	YDR076W	YDR216W	YDR432W	YER095W	YGL020C	YGL055W	YGL058W	YGL086W	YGL163C	YHR013C	YJL092W	YLR079W	YML028W	YML032C	YMR193W	YOL027C	YOR026W	
YEL051W	YBR017C	YBR127C	YDL040C	YDL059C	YDL185W	YDR202C	YDR328C	YDR523C	YGL058W	YGR020C	YGR198W	YHR013C	YHR039C-A	YJL036W	YJR033C	YKL080W	YKR026C	YLR039C	YLR262C	YLR291C	YLR429W	YMR054W	YMR106C	YNL250W	YOR270C	YOR332W	YPR036W	
YEL052W	YGR078C	
YEL053C	YBL016W	YCR020C-A	YDL101C	YER083C	YGL020C	YGL173C	YGR078C	YLR039C	YLR200W	YLR262C	YML094W	YMR048W	YNL273W	YPL240C	YPR051W	
YEL054C	YAL035W	YBL007C	YBR017C	YBR105C	YDL014W	YDL060W	YDR060W	YDR084C	YDR091C	YER012W	YER016W	YER025W	YER036C	YFR031C-A	YFR034C	YGL099W	YGL120C	YGL246C	YGR245C	YGR285C	YHR052W	YHR064C	YHR170W	YIL069C	YLR075W	YLR097C	YOR293W	
YEL055C	YDL031W	YDL213C	YDR324C	YDR496C	YER082C	YER100W	YGL043W	YGL237C	YGR128C	YHR081W	YHR196W	YJL109C	YLR196W	YMR093W	YOR294W	YPL126W	YPL211W	
YEL056W	YBR009C	YBR010W	YBR039W	YBR060C	YBR272C	YDR233C	YDR359C	YGR078C	YGR104C	YHR041C	YHR090C	YHR118C	YHR183W	YLL004W	YLL022C	YLR103C	YLR200W	YML065W	YML105C	YML131W	YMR230W	YNL030W	YNL031C	YNL261W	YOR386W	YPL001W	YPR162C	
YEL057C	YER021W	YKL002W	
YEL058W	YER111C	YHL007C	YIL095W	YNL098C	YNL218W	
YEL059C-A	YMR150C	
YEL060C	YAL015C	YBR217W	YBR280C	YCL052C	YDL059C	YDL132W	YDL145C	YDR069C	YDR138W	YDR260C	YDR328C	YDR477W	YDR523C	YGL137W	YIL128W	YJL124C	YJR070C	YMR104C	YNL106C	YNL161W	YNL186W	YOR168W	YPL140C	YPL154C	YPL240C	
YEL061C	YAL010C	YAL024C	YAL047C	YBL034C	YBL058W	YBL063W	YBR107C	YBR122C	YBR136W	YBR140C	YBR171W	YBR194W	YCL016C	YCL029C	YCL061C	YCR038C	YCR086W	YDL003W	YDL028C	YDL040C	YDL115C	YDL134C	YDL188C	YDR014W	YDR113C	YDR150W	YDR254W	YDR318W	YDR334W	YDR424C	YDR432W	YDR435C	YDR439W	YDR488C	YDR532C	YEL003W	YEL044W	YER007W	YER012W	YER016W	YER019W	YER082C	YER155C	YER177W	YFL037W	YGL058W	YGL086W	YGL116W	YGL121C	YGL153W	YGL167C	YGL168W	YGL216W	YGL219C	YGR077C	YGR078C	YGR104C	YGR113W	YGR135W	YGR184C	YGR188C	YGR229C	YGR253C	YGR285C	YHR013C	YHR041C	YHR129C	YHR191C	YIL017C	YIL153W	YJL013C	YJL030W	YJL081C	YJL124C	YJL141C	YJL168C	YJL179W	YJR053W	YJR102C	YJR135C	YKL048C	YKL057C	YKL176C	YKL204W	YKR010C	YKR054C	YKR059W	YKR061W	YLL003W	YLL049W	YLR085C	YLR200W	YLR210W	YLR226W	YLR254C	YLR268W	YLR315W	YLR381W	YLR388W	YLR418C	YLR453C	YLR454W	YML016C	YML094W	YML124C	YMR038C	YMR048W	YMR055C	YMR078C	YMR124W	YMR138W	YMR294W	YMR299C	YNL016W	YNL136W	YNL147W	YNL153C	YNL216W	YNL225C	YNL271C	YNL273W	YNL298W	YNL307C	YNR052C	YOL012C	YOL038W	YOL069W	YOL076W	YOL081W	YOR014W	YOR026W	YOR058C	YOR073W	YOR195W	YOR243C	YOR265W	YOR269W	YOR349W	YOR360C	YPL008W	YPL018W	YPL055C	YPL152W	YPL155C	YPL174C	YPL209C	YPL240C	YPL241C	YPR046W	YPR119W	YPR135W	YPR141C	
YEL062W	YDR128W	YFL037W	YLR103C	YMR048W	YNL250W	YOR138C	YPL240C	YPL255W	
YEL063C	YAL007C	YAR027W	YBL040C	YBR021W	YBR036C	YBR106W	YBR110W	YBR159W	YCL052C	YCR010C	YCR024C-A	YCR034W	YCR061W	YDL212W	YFL041W	YGL051W	YGR014W	YGR057C	YGR284C	YHL042W	YHR133C	YHR140W	YHR142W	YIL016W	YIL114C	YIL140W	YJL002C	YJL091C	YJL117W	YJL196C	YJR010C-A	YJR117W	YKL065C	YKL154W	YLR343W	YLR372W	YML048W	YML052W	YMR264W	YMR292W	YNL125C	YOL132W	YOR016C	YOR161C	YOR254C	YPL076W	YPL139C	YPL227C	YPL234C	YPL240C	
YEL064C	YBR103W	YDL226C	YGL212W	YIR034C	YNR058W	YOR242C	YPL240C	
YEL065W	YBR160W	YDR077W	YGL043W	YKL166C	YMR058W	YPL240C	YPR119W	
YEL066W	YHR041C	YLR347C	YML064C	YNL189W	YPL070W	YPL112C	YPL240C	
YEL069C	YGL249W	YPR110C	
YEL070W	YJR091C	YMR186W	YNR058W	
YEL071W	YKL103C	YPR165W	
YEL072W	YOR273C	
YEL075C	YJR091C	
YEL077C	YDR254W	YFR053C	
YER001W	YBR023C	YCR061W	YDR349C	YDR518W	YEL036C	YER157W	YGL005C	YGL012W	YGR086C	YIL103W	YJR015W	YKL191W	
YER002W	YDR087C	YGL237C	YGR103W	YHR052W	YHR066W	YLR009W	YMR049C	YPL093W	YPL150W	YPR016C	YPR143W	
YER003C	YBR055C	YDR388W	YDR510W	YER013W	YHL007C	YHR030C	YHR084W	YIR001C	YJL128C	YLR362W	
YER004W	YBR254C	YEL031W	YER009W	YGR218W	YJL148W	YOR249C	
YER005W	YBR058C-A	YBR171W	YDL128W	YDL185W	YDR108W	YDR414C	YEL017C-A	YEL031W	YEL042W	YER044C	YER083C	YGL167C	YGL212W	YGR284C	YHR101C	YIL076W	YJL004C	YLR214W	YLR256W	YML008C	YMR123W	YMR200W	YMR202W	YMR272C	YNL044W	YOR070C	YOR209C	YOR216C	YPL264C	YPR036W	
YER006W	YAL005C	YAL059W	YBR148W	YCL054W	YCR072C	YDL031W	YDL060W	YDL213C	YDL229W	YDR012W	YDR101C	YDR170C	YDR386W	YDR496C	YER126C	YFL002C	YFR001W	YFR031C-A	YGL030W	YGL081W	YGL213C	YGR103W	YGR220C	YGR245C	YHR007C	YHR010W	YHR052W	YHR088W	YHR197W	YIL035C	YJL130C	YKL009W	YKL014C	YKL117W	YKL186C	YKR081C	YLL024C	YLL045C	YLR002C	YLR009W	YLR074C	YLR106C	YLR325C	YLR371W	YLR449W	YMR047C	YMR049C	YMR186W	YMR290C	YNL002C	YNL061W	YNL110C	YNL175C	YNL182C	YNL284C	YNR053C	YOL077C	YOL120C	YOL127W	YOR063W	YOR206W	YOR272W	YOR349W	YPL043W	YPL093W	YPL131W	YPL146C	YPL198W	YPL204W	YPL211W	YPL240C	YPR016C	YPR043W	YPR102C	YPR175W	
YER007C-A	YBL072C	YDR326C	YJR014W	YJR145C	YKL028W	YML063W	YNL178W	
YER007W	YCL016C	YCL029C	YEL003W	YEL061C	YER012W	YFL037W	YGL086W	YGR078C	YGR188C	YHR027C	YJL013C	YJL030W	YLR085C	YLR200W	YLR381W	YML085C	YML094W	YML124C	YMR078C	YMR294W	YMR299C	YNL148C	YNL153C	YOL082W	YOR026W	YOR265W	YOR349W	YPL155C	YPL174C	
YER008C	YBR102C	YBR160W	YBR200W	YDL006W	YDR162C	YDR164C	YDR166C	YDR170C	YDR363W-A	YER087C-B	YER136W	YFL005W	YFL038C	YGL223C	YGL233W	YGR009C	YGR218W	YHR107C	YIL015W	YIL068C	YJL085W	YJR092W	YLR166C	YLR229C	YLR293C	YLR378C	YMR183C	YMR304W	YNL267W	YNL272C	YNL293W	YNR049C	YOL112W	YOR122C	YOR326W	YPL232W	YPL242C	YPR017C	YPR032W	YPR055W	YPR119W	YPR165W	
YER009W	YBL079W	YDL202W	YER004W	YFR002W	YJL030W	YJL041W	YLR293C	YLR335W	YMR059W	YOL001W	YOR098C	YOR185C	
YER010C	YJL164C	YJR059W	YNL189W	YOR274W	
YER011W	YDR084C	YKL002W	YMR307W	YPL178W	
YER012W	YAL005C	YBL041W	YBR031W	YBR082C	YBR118W	YBR156C	YBR160W	YBR173C	YBR193C	YBR279W	YCL009C	YDL007W	YDL047W	YDL055C	YDL082W	YDL097C	YDL126C	YDL132W	YDL147W	YDL188C	YDL203C	YDR012W	YDR099W	YDR177W	YDR224C	YDR328C	YDR363W-A	YDR394W	YDR427W	YEL037C	YEL054C	YEL061C	YER007W	YER021W	YER094C	YER103W	YER177W	YFL009W	YFR004W	YFR010W	YFR050C	YFR052W	YGL011C	YGL026C	YGL048C	YGL058W	YGL096W	YGL147C	YGL244W	YGR135W	YGR159C	YGR193C	YGR232W	YGR253C	YHR026W	YHR027C	YHR033W	YHR174W	YHR200W	YIL018W	YIL075C	YJL001W	YJL092W	YJL130C	YJL132W	YKL145W	YKL206C	YLL024C	YLL054C	YLR058C	YLR150W	YLR199C	YLR276C	YLR290C	YLR421C	YML092C	YMR076C	YMR106C	YMR116C	YMR186W	YMR247C	YMR314W	YNL016W	YNL209W	YNR016C	YOL038W	YOL145C	YOR117W	YOR123C	YOR157C	YOR259C	YOR261C	YOR362C	YPL110C	YPL131W	YPL218W	YPR080W	YPR103W	YPR108W	YPR119W	YPR120C	
YER013W	YAL032C	YBR263W	YCR063W	YDL122W	YDR088C	YDR167W	YDR364C	YDR416W	YER003C	YHR165C	YKL173W	YKR024C	YKR086W	YLL036C	YLR116W	YLR117C	YMR016C	YMR213W	YNL154C	YNL274C	
YER014C-A	YER016W	YHR181W	YKL190W	
YER014W	YDL013W	YDL020C	YDL040C	YDL074C	YDR004W	YER116C	YGL058W	YHR013C	YHR200W	YJL092W	YJL115W	YLR079W	YLR320W	YML028W	YMR038C	YOR080W	YPL055C	
YER015W	YDR146C	YLR195C	YOR317W	YPL147W	
YER016W	YAL010C	YAL013W	YAL021C	YAL024C	YAR014C	YBL034C	YBL035C	YBL105C	YBR002C	YBR060C	YBR088C	YBR095C	YBR107C	YBR135W	YBR200W	YBR231C	YBR284W	YCL016C	YCL029C	YCL061C	YCR024C	YCR079W	YCR086W	YDL003W	YDL020C	YDL040C	YDL115C	YDL116W	YDL117W	YDL225W	YDL234C	YDR004W	YDR014W	YDR016C	YDR076W	YDR150W	YDR156W	YDR159W	YDR162C	YDR174W	YDR183W	YDR254W	YDR289C	YDR315C	YDR318W	YDR332W	YDR334W	YDR335W	YDR356W	YDR359C	YDR369C	YDR378C	YDR383C	YDR418W	YDR424C	YDR432W	YDR439W	YDR488C	YEL003W	YEL018W	YEL054C	YEL061C	YER014C-A	YER095W	YER164W	YER172C	YER177W	YFR019W	YFR030W	YFR036W	YFR050C	YGL058W	YGL061C	YGL086W	YGL163C	YGL173C	YGL211W	YGL216W	YGL240W	YGL252C	YGR027C	YGR078C	YGR113W	YGR140W	YGR161C	YGR180C	YGR188C	YGR200C	YGR229C	YGR270W	YHR013C	YHR111W	YHR115C	YHR129C	YHR191C	YHR200W	YIL017C	YIL036W	YIL040W	YIL103W	YIL126W	YIL153W	YIR005W	YJL006C	YJL013C	YJL030W	YJL124C	YJL148W	YJL179W	YJR043C	YJR053W	YJR060W	YJR063W	YJR104C	YJR123W	YJR135C	YKL048C	YKL049C	YKL089W	YKL110C	YKL113C	YKL139W	YKL205W	YKR010C	YKR037C	YKR054C	YKR061W	YKR082W	YLL049W	YLR045C	YLR061W	YLR079W	YLR085C	YLR182W	YLR190W	YLR200W	YLR204W	YLR212C	YLR254C	YLR262C	YLR268W	YLR315W	YLR333C	YLR373C	YLR381W	YLR384C	YLR386W	YLR388W	YLR399C	YLR410W	YML016C	YML032C	YML041C	YML085C	YML094W	YML103C	YML112W	YML124C	YMR048W	YMR055C	YMR073C	YMR078C	YMR117C	YMR168C	YMR224C	YMR263W	YMR267W	YMR293C	YMR294W	YMR299C	YMR312W	YNL054W	YNL097C	YNL106C	YNL107W	YNL116W	YNL136W	YNL153C	YNL201C	YNL215W	YNL222W	YNL225C	YNL248C	YNL250W	YNL273W	YNL298W	YNL307C	YNL330C	YNR051C	YNR052C	YOL004W	YOL012C	YOL054W	YOL072W	YOL076W	YOL081W	YOL115W	YOR026W	YOR058C	YOR073W	YOR080W	YOR141C	YOR144C	YOR151C	YOR195W	YOR269W	YOR294W	YOR295W	YOR349W	YPL008W	YPL017C	YPL018W	YPL086C	YPL101W	YPL152W	YPL153C	YPL155C	YPL174C	YPL200W	YPL241C	YPL253C	YPL269W	YPR023C	YPR046W	YPR120C	YPR135W	YPR141C	YPR164W	
YER017C	YBL022C	YBR034C	YBR185C	YBR247C	YDL040C	YDL074C	YER086W	YER154W	YFL018C	YGR132C	YGR231C	YHR013C	YKR087C	YMR089C	YPL055C	YPR024W	
YER018C	YAL034W-A	YDL073W	YDR318W	YDR356W	YGL086W	YGR140W	YIL144W	YIR010W	YKR054C	YMR117C	YOL069W	
YER019C-A	YBR254C	YDL100C	YDL232W	YDR074W	YDR363W-A	YEL002C	YEL022W	YEL031W	YER083C	YER087C-B	YGL020C	YGL022W	YGL233W	YGR157W	YIR033W	YJL002C	YJR010C-A	YJR073C	YJR091C	YJR118C	YLR039C	YLR166C	YLR268W	YML019W	YML055W	YML125C	YMR272C	YNL297C	YOR103C	YPL210C	
YER019W	YBR094W	YBR195C	YCL016C	YCR068W	YEL003W	YEL061C	YER022W	YER083C	YER104W	YGL020C	YGL058W	YHR191C	YIL105C	YJR043C	YKL113C	YLR200W	YLR320W	YML102W	YMR048W	YMR078C	YPL055C	YPR018W	YPR065W	YPR135W	
YER020W	YAL056W	YBL016W	YDL035C	YDL042C	YDR110W	YGL121C	YGL245W	YGR040W	YHR005C	YHR094C	YHR205W	YJL005W	YJL106W	YMR029C	YMR186W	YNL037C	YNL098C	YNL124W	YOR101W	YOR107W	YOR360C	YOR371C	YPL036W	YPL203W	YPL268W	YPR009W	YPR072W	
YER021W	YBL042C	YBL057C	YBR135W	YBR160W	YBR168W	YBR207W	YBR217W	YBR237W	YBR272C	YCL061C	YDL007W	YDL014W	YDL040C	YDL097C	YDL147W	YDL199C	YDR052C	YDR275W	YDR363W-A	YDR379W	YDR394W	YDR427W	YEL037C	YEL057C	YER012W	YFR004W	YFR010W	YFR019W	YFR052W	YGL004C	YGL027C	YGL048C	YGL095C	YGR232W	YHL030W	YHR025W	YHR027C	YHR084W	YHR200W	YIL075C	YJL001W	YJL084C	YJL165C	YJL207C	YJR009C	YKL100C	YKL132C	YKL145W	YKR101W	YLR181C	YLR421C	YMR186W	YNL004W	YNL075W	YOL018C	YOL038W	YOR128C	YOR259C	YOR261C	YOR362C	YPL002C	YPL240C	YPR108W	YPR110C	YPR119W	
YER022W	YBL075C	YBL093C	YBR003W	YBR047W	YBR154C	YBR193C	YBR234C	YBR253W	YCR082W	YCR093W	YDL005C	YDL140C	YDL202W	YDR069C	YDR146C	YDR167W	YDR225W	YDR259C	YDR308C	YDR392W	YDR397C	YDR404C	YDR443C	YDR532C	YEL009C	YEL012W	YER019W	YER148W	YER159C	YFR037C	YFR038W	YGL025C	YGL027C	YGL048C	YGL070C	YGL127C	YGL129C	YGL151W	YGL261C	YGR005C	YGR090W	YGR104C	YGR186W	YGR218W	YGR243W	YHL044W	YHR041C	YHR058C	YHR116W	YHR143W-A	YHR152W	YHR200W	YIL021W	YIL022W	YIL038C	YIL078W	YIR038C	YJL140W	YJR094C	YJR126C	YJR148W	YKL051W	YKL063C	YKL141W	YKL143W	YKR093W	YLR071C	YLR175W	YLR288C	YLR453C	YML007W	YML022W	YML055W	YML082W	YML105C	YMR039C	YMR042W	YMR043W	YMR058W	YMR087W	YMR112C	YMR114C	YMR118C	YMR139W	YMR181C	YMR236W	YMR244W	YMR293C	YNL006W	YNL073W	YNL084C	YNL098C	YNL159C	YNL210W	YNL211C	YNL236W	YNL281W	YNL282W	YNL288W	YNL301C	YNR001C	YNR010W	YNR012W	YNR024W	YNR052C	YNR071C	YOL005C	YOL022C	YOL042W	YOL051W	YOL135C	YOL148C	YOR028C	YOR039W	YOR046C	YOR136W	YOR143C	YOR151C	YOR174W	YOR187W	YOR197W	YOR210W	YOR224C	YOR303W	YOR334W	YOR336W	YOR388C	YPL011C	YPL042C	YPL053C	YPL098C	YPL129W	YPL210C	YPL248C	YPR056W	YPR070W	YPR072W	YPR168W	YPR187W	
YER023W	YBR109C	YDR385W	YGL137W	YHR081W	YHR107C	YIL070C	YKR048C	YLR291C	YLR347C	YML024W	YML064C	YNL189W	YNL229C	YOR361C	YPL070W	YPL169C	YPL211W	
YER024W	YCR005C	YDR477W	YHR135C	YJL187C	YNL289W	
YER025W	YAL035W	YBL026W	YBR079C	YBR217W	YCR008W	YDL059C	YDR025W	YDR211W	YDR283C	YDR429C	YDR510W	YEL054C	YER146W	YGR083C	YGR085C	YHL004W	YHR115C	YIL126W	YIL133C	YJR007W	YKL095W	YKL205W	YKR026C	YLL045C	YLR215C	YLR291C	YLR367W	YML063W	YML064C	YMR117C	YMR146C	YMR194W	YMR283C	YMR309C	YNL312W	YNR054C	YOL142W	YOR212W	YOR260W	YOR360C	YOR361C	YPL237W	YPR010C	YPR041W	YPR110C	
YER026C	YAL026C	YBR036C	YBR069C	YCL004W	YCL025C	YDR007W	YDR297W	YDR307W	YDR331W	YDR354W	YEL002C	YGL077C	YGR060W	YHL042W	YHR140W	YIL171W	YJL134W	YJR010C-A	YLR214W	YLR292C	YMR058W	YMR153W	YMR215W	YNL101W	YOL020W	YPL076W	YPL274W	
YER027C	YBR066C	YDR028C	YDR043C	YDR099W	YDR206W	YDR419W	YDR422C	YDR477W	YER129W	YER133W	YER162C	YGL115W	YGL208W	YJL089W	YJL187C	YKL048C	YOR276W	
YER028C	YBR061C	YDR477W	YJL124C	YPL240C	
YER029C	YBL026W	YBL074C	YBL104C	YBR055C	YBR119W	YBR152W	YDL030W	YDL043C	YDL087C	YDL098C	YDL208W	YDL209C	YDR145W	YDR235W	YDR240C	YDR318W	YDR416W	YDR422C	YDR473C	YER112W	YER165W	YER172C	YFL017W-A	YGL070C	YGL100W	YGL120C	YGL128C	YGR013W	YGR074W	YGR091W	YGR162W	YHR086W	YHR165C	YIL061C	YIR009W	YJL203W	YJR022W	YJR084W	YJR091C	YKL012W	YKL173W	YLL036C	YLR117C	YLR147C	YLR220W	YLR275W	YLR298C	YLR424W	YLR438C-A	YML046W	YML049C	YMR116C	YMR125W	YMR213W	YMR240C	YMR288W	YNL092W	YNL187W	YNR053C	YOL139C	YOR159C	YOR308C	YOR319W	YPL151C	YPL157W	YPL178W	YPL213W	YPR082C	YPR101W	YPR178W	YPR182W	
YER030W	YBL067C	YJL125C	YLR186W	YOR361C	YPL090C	
YER031C	YAL026C	YCR094W	YDL059C	YDL192W	YDL226C	YDR027C	YDR170C	YDR407C	YER133W	YER136W	YFL038C	YGL198W	YGL210W	YGR100W	YGR166W	YGR172C	YHR007C	YJL204C	YJR031C	YKL002W	YKR030W	YKR068C	YLR026C	YMR218C	YNL044W	YNL146W	YNL263C	YNL267W	YNL272C	YNL293W	YOL018C	YOR036W	YOR115C	YPL192C	YPL240C	YPR017C	YPR095C	
YER032W	YAL032C	YBR160W	YCL027W	YDL134C	YDR096W	YDR130C	YDR195W	YDR259C	YDR510W	YEL015W	YER161C	YER165W	YGR140W	YGR178C	YHR114W	YHR152W	YIR008C	YJL020C	YJL092W	YJR110W	YKR002W	YLR144C	YLR456W	YMR093W	YMR117C	YOR287C	YPR119W	
YER033C	YCL061C	YDR096W	YDR293C	YFL023W	YFL034C-B	YKL189W	YLR110C	YMR109W	YNL161W	YOL001W	YOR353C	YPL153C	
YER034W	YGL180W	YHR135C	YOL001W	
YER035W	YBR142W	YDL148C	YDR318W	YDR381W	YEL015W	YLR150W	YNL118C	YNL308C	
YER036C	YAL035W	YBR039W	YBR079C	YBR084W	YBR127C	YDL066W	YDL136W	YDR049W	YDR101C	YDR164C	YEL054C	YER082C	YGL068W	YGL099W	YGL103W	YGL158W	YGR054W	YGR204W	YGR206W	YGR285C	YHL033C	YHR079C	YHR121W	YHR169W	YIL095W	YIL133C	YJL080C	YJL136C	YJL138C	YJR091C	YJR145C	YKL006W	YKL101W	YKL180W	YKL182W	YKR057W	YLL011W	YLL024C	YLL045C	YLR175W	YLR197W	YLR249W	YML073C	YMR012W	YMR108W	YMR242C	YNL064C	YNL142W	YNL161W	YNL178W	YNL185C	YNL289W	YNL302C	YOL001W	YOL039W	YOR063W	YOR091W	YOR204W	YOR234C	YOR310C	YPR016C	YPR036W	
YER037W	YER052C	
YER038C	YDR034C	YML023C	
YER039C	YBR023C	YBR106W	YDR510W	YER118C	YGL070C	YKL002W	YMR119W	YNL130C	YOR297C	YPL264C	
YER040W	YDL215C	YDR006C	YDR099W	YDR477W	YEL009C	YER118C	YFL021W	YGL167C	YGR218W	YIR032C	YJL164C	YJR066W	YKL203C	YLR310C	YNL006W	YNL098C	YNL103W	YNL183C	YNL189W	YNL229C	YPL153C	YPL240C	YPL254W	YPR035W	
YER041W	YBR088C	YBR094W	YBR160W	YDR510W	YHR027C	YKR081C	YLR449W	YPR119W	
YER042W	YGR209C	YLR043C	
YER043C	YDR034C	YDR306C	YER161C	YGL237C	YHR135C	YIR005W	YIR007W	YJR090C	YKL161C	YLR442C	YML095C	YMR049C	YMR059W	YNL157W	
YER044C	YDR034C	YDR213W	YEL042W	YER005W	YGL001C	YGR060W	YGR175C	YHR007C	YHR072W	YKL002W	YLR056W	YLR100W	YLR154W-C	YLR228C	YML008C	YMR202W	YNL322C	YOR070C	YPL240C	
YER044C-A	YHR014W	YHR086W	YJR021C	YML032C	YMR133W	
YER045C	YGR247W	YIL036W	YMR308C	YOR059C	
YER047C	YDL008W	YDR510W	YER095W	YER161C	YGR140W	YJL092W	YKR034W	YMR032W	YOL034W	YPL126W	
YER048C	YDL127W	YDL179W	YDR342C	YLR429W	YPR020W	
YER048W-A	YCL017C	YGR192C	YKL192C	YOR232W	
YER049W	YAL027W	YDR120C	YDR388W	YDR503C	YGL137W	YGR271W	YLR249W	YLR256W	YLR429W	YML008C	YML131W	YMR047C	YMR202W	YOR051C	YPL031C	YPL089C	
YER050C	YBR146W	YBR251W	YDR041W	YDR175C	YDR304C	YDR337W	YDR347W	YDR381W	YDR494W	YGL058W	YGL129C	YGR084C	YGR165W	YGR215W	YHL004W	YHR121W	YHR216W	YIL070C	YIL093C	YJR031C	YJR101W	YJR113C	YKL054C	YKL155C	YLR432W	YMR158W	YMR290C	YNL081C	YNL137C	YOL027C	YOR061W	YOR158W	YPL013C	YPL118W	YPR125W	
YER051W	YER081W	YLR121C	YMR310C	
YER052C	YDL059C	YER037W	YER086W	YFR034C	YIR014W	YIR018W	YJR066W	YJR139C	YKR079C	YLR293C	YMR139W	YMR167W	YMR263W	YNL082W	YNL135C	YPL269W	
YER053C	YBR171W	YGL070C	YLR326W	
YER054C	YAR014C	YER118C	YER133W	YFR014C	YKL085W	YLR258W	YML016C	YPR160W	YPR184W	
YER056C	YBR106W	YER120W	YOL132W	
YER056C-A	YFR034C	YHR129C	YOR290C	
YER057C	YDL190C	YNL189W	
YER058W	YJR091C	
YER059W	YBR141C	YDL224C	YDR477W	YER156C	YGL134W	YIL050W	YJL084C	YLR190W	YMR311C	YPL031C	YPL046C	YPL219W	
YER060W	YFL002C	YJL106W	
YER060W-A	YBR106W	YOL132W	
YER061C	YDL020C	YDL127W	YDL179W	YGL058W	YLR079W	YMR091C	
YER062C	YBR139W	YDL059C	YDR328C	YDR510W	YER171W	YGL090W	YGR218W	YIL045W	YIL053W	YJL173C	YKL069W	YML058W	YMR091C	YNL281W	YPL201C	
YER063W	YDL014W	YDL084W	YDR138W	YGL181W	YHL007C	YIL070C	YJR091C	YKL056C	YKR048C	YML010W	YMR048W	YMR229C	YMR308C	YNL154C	YPL172C	
YER064C	YCL024W	YCR073W-A	YDL101C	YDL108W	YDR034C	YGL039W	YHR082C	YHR135C	YKL128C	YKL157W	YKL171W	YKR038C	YLR370C	YLR447C	YMR068W	YNL157W	YOL016C	YOR231W	YPL026C	YPL153C	YPL212C	YPR125W	
YER065C	YBR009C	YBR218C	YDR354W	YGL062W	YJL168C	YLR270W	YNL189W	
YER066W	YHR041C	YHR147C	YMR154C	
YER067W	YBL001C	YDL127W	YLR340W	YPL180W	
YER068W	YAL021C	YAR014C	YBR082C	YBR089C-A	YCR093W	YDL160C	YDL165W	YDR059C	YDR448W	YER133W	YGR134W	YGR252W	YGR274C	YIL038C	YJL127C	YLR362W	YML098W	YMR236W	YNL288W	YNR052C	YOR212W	YPL037C	YPL042C	YPR052C	YPR072W	
YER069W	YHR121W	YLR147C	YLR214W	YPR046W	
YER070W	YBR072W	YBR136W	YBR279W	YCL061C	YDL101C	YDR499W	YER133W	YGR180C	YHR169W	YIL066C	YJL026W	YJR066W	YLR153C	YLR176C	YML058W	YML061C	YML064C	YMR190C	YNL216W	YOL012C	YOR033C	YOR330C	YPL153C	
YER071C	YBR154C	YDR366C	YDR429C	YIL152W	YIR003W	YKL007W	YLR200W	YMR048W	YNL209W	YOR171C	YOR176W	YPL032C	
YER072W	YDL127W	YDL179W	YFL004W	YGL179C	YJL012C	YMR216C	YOR270C	YPL019C	
YER073W	YDL078C	YEL042W	YGL181W	YML032C	YMR091C	YPL257W	YPR086W	
YER074W	YBR247C	YDR510W	YER148W	YHR154W	YMR236W	
YER074W-A	YGR172C	YNL263C	
YER075C	YBL016W	YBR009C	YBR160W	YDL049C	YDL235C	YFL029C	YHR030C	YLR113W	YMR229C	YMR319C	YOR208W	
YER076C	YPR086W	
YER077C	YDL127W	YFR015C	YIL110W	YLR233C	YMR106C	YNL230C	
YER078C	YAR007C	YBR192W	YDR226W	YDR386W	YER081W	YFL027C	YGL059W	YGR091W	YJL164C	YJR059W	
YER079W	YDL101C	YHR114W	YHR135C	YJL187C	YKL002W	YLR096W	YNL154C	
YER081W	YAL011W	YAL060W	YAR003W	YBR018C	YBR020W	YBR042C	YBR065C	YBR074W	YBR107C	YBR128C	YBR143C	YBR155W	YBR168W	YBR170C	YBR221C	YBR240C	YBR241C	YBR243C	YBR249C	YBR274W	YCL038C	YCR072C	YDL105W	YDL160C	YDL168W	YDR005C	YDR012W	YDR105C	YDR142C	YDR155C	YDR192C	YDR194C	YDR266C	YDR306C	YDR307W	YDR331W	YDR343C	YDR394W	YDR479C	YDR483W	YDR512C	YDR524C	YDR528W	YDR531W	YER051W	YER078C	YER145C	YFL016C	YFL037W	YFR017C	YFR053C	YFR055W	YGL039W	YGL096W	YGL110C	YGL135W	YGL181W	YGR020C	YGR084C	YGR180C	YGR210C	YHR215W	YIL044C	YIL074C	YJR108W	YLR151C	YNL054W-B	YOR150W	YOR167C	YOR189W	YOR222W	YOR246C	YOR258W	YOR362C	YOR387C	YOR388C	YPL213W	YPL229W	YPL233W	YPL234C	YPR016C	YPR046W	YPR134W	YPR149W	
YER082C	YBL004W	YBL008W	YBL016W	YBR031W	YBR247C	YCL014W	YCL059C	YCR057C	YDL014W	YDL148C	YDR188W	YDR190C	YDR224C	YDR293C	YDR324C	YDR449C	YEL055C	YEL061C	YER036C	YER118C	YER161C	YFR034C	YGL068W	YGR090W	YGR100W	YGR128C	YGR162W	YHR135C	YHR196W	YIL019W	YIL142W	YJL014W	YJL109C	YJL164C	YJR002W	YKL056C	YLR129W	YLR197W	YLR222C	YLR340W	YLR409C	YMR012W	YMR093W	YMR229C	YMR290C	YNL132W	YNL154C	YNL209W	YNL289W	YOL077C	YOR078W	YOR310C	YPL012W	YPL126W	YPL204W	YPL212C	YPL217C	YPR112C	
YER083C	YAL007C	YAL013W	YAL020C	YAL026C	YAL040C	YAL042W	YAR003W	YBL006C	YBL011W	YBL079W	YBL102W	YBR036C	YBR095C	YBR097W	YBR106W	YBR127C	YBR159W	YBR164C	YBR168W	YBR171W	YBR175W	YBR194W	YBR221C	YBR229C	YBR234C	YBR283C	YBR290W	YCL004W	YCL008C	YCL016C	YCL061C	YCR009C	YCR034W	YCR044C	YCR066W	YCR081W	YDL005C	YDL006W	YDL029W	YDL040C	YDL052C	YDL059C	YDL074C	YDL090C	YDL099W	YDL100C	YDL101C	YDL115C	YDL116W	YDL137W	YDL185W	YDL192W	YDL232W	YDR004W	YDR076W	YDR100W	YDR108W	YDR126W	YDR129C	YDR137W	YDR162C	YDR200C	YDR207C	YDR225W	YDR233C	YDR270W	YDR297W	YDR310C	YDR320C	YDR334W	YDR359C	YDR369C	YDR372C	YDR378C	YDR386W	YDR388W	YDR389W	YDR392W	YDR414C	YDR432W	YDR439W	YDR443C	YDR456W	YDR469W	YDR477W	YDR479C	YDR484W	YDR497C	YEL027W	YEL031W	YEL043W	YEL044W	YEL053C	YER005W	YER019C-A	YER019W	YER095W	YER111C	YER116C	YER122C	YER126C	YER151C	YER155C	YFL023W	YFL025C	YFR019W	YGL005C	YGL020C	YGL027C	YGL054C	YGL058W	YGL071W	YGL095C	YGL127C	YGL163C	YGL167C	YGL200C	YGL203C	YGL211W	YGL223C	YGL244W	YGR020C	YGR046W	YGR056W	YGR063C	YGR086C	YGR089W	YGR104C	YGR157W	YGR170W	YGR180C	YGR200C	YGR229C	YHL020C	YHR007C	YHR013C	YHR026W	YHR060W	YHR067W	YHR111W	YHR154W	YHR191C	YIL008W	YIL027C	YIL039W	YIL043C	YIL084C	YIL128W	YIR009W	YIR033W	YJL004C	YJL006C	YJL029C	YJL046W	YJL062W	YJL092W	YJL115W	YJL123C	YJL124C	YJL134W	YJL168C	YJL184W	YJR032W	YJR043C	YJR070C	YJR102C	YJR104C	YJR117W	YJR134C	YKL048C	YKL073W	YKL080W	YKL110C	YKL113C	YKL119C	YKL120W	YKL139W	YKL179C	YKL190W	YKL212W	YKR001C	YKR019C	YKR020W	YLL002W	YLL006W	YLL014W	YLL024C	YLL038C	YLR015W	YLR027C	YLR032W	YLR039C	YLR065C	YLR079W	YLR085C	YLR087C	YLR148W	YLR182W	YLR226W	YLR234W	YLR239C	YLR240W	YLR242C	YLR262C	YLR267W	YLR268W	YLR320W	YLR324W	YLR337C	YLR357W	YLR370C	YLR372W	YLR373C	YLR384C	YLR396C	YLR399C	YLR418C	YLR426W	YLR435W	YLR447C	YML012W	YML028W	YML032C	YML048W	YML055W	YML067C	YML071C	YML112W	YML115C	YML128C	YMR038C	YMR048W	YMR060C	YMR078C	YMR080C	YMR125W	YMR179W	YMR202W	YMR214W	YMR224C	YMR231W	YMR263W	YMR272C	YMR274C	YMR292W	YMR312W	YNL025C	YNL041C	YNL049C	YNL051W	YNL064C	YNL080C	YNL084C	YNL097C	YNL107W	YNL119W	YNL147W	YNL199C	YNL219C	YNL236W	YNL250W	YNL297C	YNL323W	YNL330C	YNR010W	YNR019W	YNR051C	YNR052C	YOL004W	YOL012C	YOL018C	YOL143C	YOR002W	YOR035C	YOR036W	YOR067C	YOR068C	YOR069W	YOR070C	YOR080W	YOR085W	YOR115C	YOR141C	YOR147W	YOR165W	YOR209C	YOR216C	YOR241W	YOR245C	YOR290C	YOR321W	YOR332W	YPL045W	YPL051W	YPL055C	YPL059W	YPL069C	YPL086C	YPL101W	YPL106C	YPL153C	YPL161C	YPL178W	YPL188W	YPL213W	YPL240C	YPL244C	YPR072W	YPR101W	YPR120C	YPR135W	YPR164W	YPR167C	YPR175W	
YER086W	YAL005C	YBR162C	YDL044C	YDL055C	YDL229W	YDL239C	YDR311W	YDR463W	YER017C	YER052C	YER095W	YFR040W	YHL004W	YHR169W	YJL052W	YJR009C	YJR109C	YKL029C	YKL057C	YKL081W	YLR098C	YLR259C	YLR355C	YML085C	YMR089C	YMR091C	YMR186W	YMR275C	YOL031C	YOL120C	YOR257W	YOR383C	YPL070W	YPL235W	YPL240C	YPR024W	YPR080W	
YER087C-B	YBR171W	YBR183W	YDL232W	YDR086C	YDR166C	YDR363W-A	YEL002C	YEL003W	YEL031W	YER008C	YER019C-A	YER113C	YER120W	YFL005W	YGL022W	YGL233W	YIL068C	YJL002C	YJL091C	YJR010C-A	YLR166C	YLR262C	YLR292C	YLR378C	YML019W	YML055W	YMR149W	YOR085W	YOR103C	YOR254C	YPL094C	YPR055W	
YER087W	YBR133C	YCR086W	YDL020C	YDL036C	YDL040C	YDR004W	YDR076W	YDR369C	YDR439W	YER095W	YGL058W	YGL163C	YHR013C	YHR154W	YJL092W	YJL115W	YLR320W	YML028W	YML032C	YMR224C	YNL250W	YOR144C	
YER088C	YDL076C	YDR510W	YGR121C	YLR103C	YML010W	YNL091W	
YER089C	YBL056W	YBR136W	YDL006W	YDR071C	YDR162C	YHR079C	YIL104C	YIL147C	YLR113W	YMR001C	YMR106C	YNL053W	YOL001W	YOR208W	YOR230W	YPL061W	YPL153C	
YER090W	YDR169C	YDR510W	YHL007C	YHR027C	YKL211C	YLR180W	YOL139C	YOR155C	
YER091C	YAL005C	YBL002W	YDL229W	YHR107C	YJR093C	YLL024C	YLR347C	YMR049C	YMR059W	YOL013C	YOL151W	YPL013C	YPL240C	
YER092W	YAL011W	YBL003C	YBR231C	YDL002C	YDR190C	YDR334W	YDR485C	YEL044W	YFL013C	YFR014C	YGL150C	YGL180W	YHR135C	YJL081C	YKL002W	YLR052W	YLR423C	YML041C	YMR236W	YMR263W	YNL059C	YNL250W	YOL012C	YOR141C	YOR189W	YPL129W	YPL235W	
YER093C	YBR009C	YBR036C	YBR270C	YDR364C	YGR040W	YIL105C	YJL058C	YKL203C	YLR210W	YMR068W	YNL006W	YNL047C	YOL078W	
YER093C-A	YHR079C	
YER094C	YAL024C	YBL041W	YBR173C	YCL009C	YCR076C	YDL188C	YER012W	YFR050C	YGL011C	YGR135W	YHL007C	YHR200W	YJL001W	YML092C	YMR106C	YOL038W	YOR157C	YOR362C	YPR103W	YPR187W	
YER095W	YAL021C	YAL024C	YAR007C	YBL088C	YBR073W	YBR097W	YBR136W	YBR173C	YCL008C	YCL016C	YCL061C	YCR066W	YCR077C	YCR086W	YCR092C	YDL013W	YDL020C	YDL040C	YDL055C	YDL059C	YDL064W	YDL074C	YDL101C	YDL102W	YDL116W	YDR004W	YDR014W-A	YDR075W	YDR076W	YDR127W	YDR174W	YDR207C	YDR217C	YDR279W	YDR285W	YDR359C	YDR378C	YDR386W	YDR394W	YDR409W	YDR432W	YDR439W	YEL037C	YEL050C	YER016W	YER047C	YER083C	YER086W	YER087W	YER110C	YER116C	YER173W	YER179W	YFR009W	YGL003C	YGL020C	YGL033W	YGL058W	YGL163C	YGL167C	YGL173C	YGL245W	YGR044C	YGR092W	YGR140W	YGR180C	YGR234W	YGR240C	YHR011W	YHR013C	YHR031C	YHR058C	YHR154W	YHR191C	YHR200W	YHR206W	YJL006C	YJL047C	YJL092W	YJL115W	YJL124C	YJR009C	YJR043C	YJR057W	YJR104C	YJR109C	YKL057C	YKL104C	YKL113C	YKL139W	YKL182W	YKR030W	YKR061W	YKR082W	YLL033W	YLL036C	YLR032W	YLR127C	YLR135W	YLR182W	YLR234W	YLR240W	YLR259C	YLR263W	YLR288C	YLR320W	YLR337C	YLR357W	YLR373C	YLR394W	YLR442C	YML007W	YML028W	YML032C	YML058W	YML061C	YML075C	YML112W	YMR012W	YMR038C	YMR048W	YMR078C	YMR094W	YMR137C	YMR167W	YMR186W	YMR190C	YMR198W	YMR233W	YMR284W	YNL054W	YNL072W	YNL085W	YNL147W	YNL189W	YNL199C	YNL218W	YNL250W	YNL273W	YNL297C	YNL298W	YNL330C	YNR052C	YOL001W	YOL009C	YOL090W	YOR080W	YOR133W	YOR144C	YOR151C	YOR205C	YOR209C	YOR346W	YOR351C	YPL020C	YPL022W	YPL024W	YPL055C	YPL167C	YPL204W	YPR010C	YPR011C	YPR018W	YPR135W	YPR164W	
YER096W	YBL061C	YCL029C	YDL127W	YDL179W	YHR114W	YPL031C	YPR165W	
YER098W	YBL016W	YBR109C	YDR267C	YDR288W	YGL158W	YGL180W	YGR040W	YHL007C	YHR082C	YJL164C	YKL101W	YKL171W	YNL154C	YNL307C	YOL087C	YOL113W	YOR267C	YPL153C	YPR120C	
YER099C	YBL068W	YHR030C	YKL181W	YMR139W	YOL061W	YOL069W	
YER100W	YAL053W	YBL004W	YBR283C	YDR170C	YDR190C	YEL055C	YFL038C	YGL075C	YGL195W	YGR140W	YIL039W	YJL117W	YJR077C	YJR123W	YJR134C	YKL056C	YKL205W	YKL210W	YLR050C	YML008C	YML031W	YMR010W	YMR022W	YOR171C	YPL078C	YPL195W	YPL229W	YPL240C	
YER101C	YNL289W	
YER102W	YBR135W	YBR247C	YCL059C	YDR091C	YDR449C	YDR459C	YFL017C	YHR196W	YNL207W	YOR078W	YOR310C	YPR144C	
YER103W	YAL005C	YBL075C	YBL087C	YDR068W	YDR328C	YDR335W	YER012W	YER110C	YGL065C	YGL130W	YGL206C	YIL094C	YJL061W	YJR132W	YLL024C	YLR293C	YNL064C	YNL124W	YOR027W	YOR039W	YPR001W	YPR119W	
YER104W	YER019W	YKL002W	
YER105C	YBL041W	YBL079W	YDL116W	YEL015W	YFR050C	YGL092W	YGL100W	YGL201C	YIL061C	YJL030W	YJL061W	YJR042W	YKL057C	YKR082W	YLR208W	YML103C	YMR047C	YMR129W	YMR153W	
YER106W	YCR086W	YHL022C	YHR014W	YHR191C	YMR001C	YPL008W	YPR135W	
YER107C	YDL207W	YDR159W	YDR192C	YDR300C	YDR315C	YEL024W	YGL092W	YGL143C	YHL008C	YIL016W	YIL115C	YJL041W	YJL061W	YKL068W	YLR018C	YLR106C	YMR047C	YMR308C	YNL189W	
YER109C	YAL024C	YBR083W	YGL070C	YGR040W	YHR084W	YIL033C	YIR019C	YKL043W	YKL101W	YKR102W	YLL003W	YLR131C	YLR286C	YMR023C	YMR164C	YOL116W	YPL203W	
YER110C	YAL007C	YAL029C	YAL034C	YAL059W	YAR002W	YBL087C	YBR009C	YBR010W	YBR017C	YBR069C	YBR143C	YBR207W	YCL009C	YDL052C	YDL171C	YDR025W	YDR062W	YDR148C	YDR170C	YDR192C	YDR214W	YDR224C	YDR225W	YDR381W	YDR450W	YER095W	YER103W	YFR002W	YGL097W	YGL172W	YGL195W	YGR119C	YGR162W	YHR066W	YIL026C	YIL094C	YIL115C	YJL130C	YJL138C	YJR123W	YKL028W	YKL068W	YKL081W	YKL195W	YKR059W	YLR293C	YLR335W	YLR347C	YLR441C	YML007W	YML063W	YML094W	YMR031C	YMR047C	YMR127C	YMR308C	YNL030W	YNL031C	YNL122C	YNL189W	YNL313C	YOL034W	YOL120C	YOL127W	YOR098C	YOR136W	YOR185C	YOR213C	YPL075W	YPL235W	YPR174C	
YER111C	YAL013W	YAL021C	YAL040C	YBL061C	YBL093C	YBL105C	YBR023C	YBR160W	YBR171W	YBR200W	YBR279W	YCR009C	YCR081W	YDL040C	YDL047W	YDL056W	YDL074C	YDL225W	YDR146C	YDR293C	YDR335W	YDR388W	YDR439W	YDR443C	YEL058W	YER083C	YER155C	YER167W	YFL009W	YGL003C	YGL020C	YGL058W	YGL151W	YGL173C	YGL178W	YGL207W	YGR044C	YGR192C	YGR200C	YGR229C	YHR013C	YHR030C	YHR066W	YHR200W	YIL050W	YIL101C	YJL095W	YJL127C	YKL079W	YKL203C	YKR072C	YKR101W	YLL021W	YLL036C	YLR103C	YLR182W	YLR229C	YLR330W	YLR342W	YLR361C	YLR384C	YLR403W	YLR418C	YMR135C	YMR179W	YMR199W	YMR263W	YMR307W	YMR312W	YNL025C	YNL188W	YNL236W	YNL271C	YNL289W	YNL298W	YNR052C	YOL040C	YOL115W	YOR008C	YOR080W	YOR083W	YPL031C	YPL042C	YPL055C	YPL086C	YPL101W	YPL153C	YPL160W	YPL161C	YPL256C	YPR119W	YPR120C	YPR165W	YPR168W	
YER112W	YBL026W	YBR055C	YBR126C	YBR289W	YCR077C	YDL030W	YDL043C	YDL098C	YDL145C	YDL160C	YDR082W	YDR238C	YDR289C	YDR378C	YDR386W	YDR452W	YDR473C	YDR485C	YER029C	YER124C	YER146W	YER165W	YER172C	YFL017W-A	YFL039C	YGL173C	YGL180W	YGR074W	YGR091W	YGR162W	YHR007C	YHR165C	YIL029C	YJL110C	YJL124C	YJL155C	YJL203W	YJR022W	YJR138W	YKL173W	YKL209C	YLL032C	YLL036C	YLR147C	YLR264W	YLR275W	YLR386W	YLR438C-A	YML049C	YMR268C	YMR288W	YMR304W	YNL091W	YNL118C	YNL147W	YNL199C	YOL004W	YOL149W	YOR039W	YOR167C	YOR195W	YOR219C	YOR308C	YPR082C	YPR178W	
YER113C	YDL043C	YDR137W	YDR331W	YER087C-B	YER118C	YGR123C	YIL120W	YLR039C	
YER114C	YAL041W	YBL085W	YBR200W	YDR208W	YDR239C	YDR488C	YER118C	YER124C	YER158C	YER177W	YHL007C	YHR129C	YIL118W	YJR091C	YKR054C	YKR055W	YLR229C	YML109W	YMR224C	YMR284W	YMR294W	YNL298W	YOR188W	YOR370C	YPL174C	YPL255W	
YER115C	YCR077C	YGL070C	YML109W	YNL182C	YOL003C	YPL075W	
YER116C	YAL021C	YAL024C	YAR002W	YBL003C	YBR009C	YBR036C	YBR082C	YBR231C	YBR278W	YCR009C	YCR077C	YCR086W	YDL001W	YDL013W	YDL020C	YDL040C	YDL116W	YDR004W	YDR076W	YDR174W	YDR254W	YDR295C	YDR359C	YDR363W	YDR369C	YDR388W	YDR389W	YDR439W	YER014W	YER083C	YER095W	YGL003C	YGL020C	YGL095C	YGL163C	YGR024C	YGR092W	YHR013C	YHR154W	YHR191C	YIR033W	YJL047C	YJL092W	YJL115W	YJL124C	YJL187C	YJR043C	YJR104C	YKL037W	YKL057C	YKL113C	YKR082W	YLR150W	YLR182W	YLR234W	YLR295C	YLR320W	YLR337C	YLR370C	YML032C	YMR048W	YMR072W	YMR078C	YMR190C	YMR198W	YMR219W	YMR224C	YMR231W	YNL054W	YNL088W	YNL107W	YNL197C	YNL250W	YNL297C	YNR052C	YOL001W	YOR058C	YOR080W	YOR144C	YOR191W	YPL024W	YPL082C	YPL084W	YPL106C	YPL240C	YPR023C	YPR135W	
YER117W	YAL024C	YDR361C	YER148W	YFR034C	YGR103W	YHR114W	YML056C	YMR319C	YPL208W	
YER118C	YAL067C	YBL105C	YCL027W	YCL032W	YDL155W	YDL197C	YDL204W	YDL226C	YDR159W	YDR216W	YDR228C	YDR414C	YER039C	YER040W	YER054C	YER082C	YER113C	YER114C	YFL062W	YGL085W	YGL153W	YGL173C	YGR014W	YGR178C	YGR257C	YGR295C	YHL002W	YHL007C	YHL048W	YHR140W	YIL147C	YIR010W	YJL062W	YJL128C	YKL086W	YKL221W	YKR027W	YKR055W	YLL048C	YLR006C	YLR096W	YLR113W	YLR292C	YLR314C	YLR362W	YLR372W	YLR425W	YLR452C	YML104C	YMR032W	YMR065W	YMR109W	YMR153W	YNL020C	YNL101W	YNL139C	YOR127W	YOR181W	YOR254C	YOR311C	YPL240C	YPR151C	YPR171W	
YER119C	YDL127W	YDL179W	YGL127C	YKL055C	YMR047C	YPL240C	
YER120W	YAL026C	YAR042W	YBL091C-A	YBR036C	YBR136W	YBR255W	YBR288C	YCR086W	YDL019C	YDL020C	YDL042C	YDL072C	YDL100C	YDL192W	YDR137W	YDR150W	YDR439W	YDR510W	YER056C	YER087C-B	YFL031W	YFR051C	YGL020C	YGL167C	YGL238W	YGR086C	YGR157W	YHL020C	YHL031C	YHR196W	YHR200W	YIL027C	YIL076W	YIL090W	YJL153C	YJR110W	YKL073W	YKL212W	YLR039C	YLR262C	YLR305C	YLR342W	YML125C	YMR022W	YMR049C	YMR299C	YOR311C	
YER121W	YKL002W	
YER122C	YAL007C	YBL016W	YBR164C	YBR171W	YBR234C	YDL040C	YDL100C	YDL137W	YDL145C	YDL182W	YDL192W	YDL226C	YDR238C	YDR320C	YDR477W	YDR524C	YEL031W	YEL043W	YER083C	YER176W	YGL008C	YGL020C	YGL054C	YGL137W	YGL180W	YGR191W	YHL007C	YHR013C	YHR079C	YHR082C	YHR135C	YHR148W	YIL004C	YIL035C	YIL095W	YJL095W	YJL164C	YJL187C	YJR059W	YJR110W	YKL101W	YLR039C	YLR078C	YLR085C	YLR096W	YLR248W	YLR262C	YLR268W	YLR342W	YLR418C	YNL154C	YNL287W	YNL289W	YNL307C	YOL001W	YOL113W	YPL051W	YPL094C	YPL137C	YPL141C	YPL153C	YPL170W	YPL240C	
YER123W	YDL226C	YDR428C	YHR135C	YLR362W	YNL154C	
YER124C	YBL085W	YEL015W	YER112W	YER114C	YHR003C	YLR362W	YML109W	
YER125W	YAL038W	YBL007C	YBL047C	YBL101C	YBR118W	YBR127C	YBR154C	YBR196C	YBR248C	YBR290W	YCL028W	YCL040W	YDL029W	YDL101C	YDL126C	YDL127W	YDL132W	YDL135C	YDL140C	YDL160C	YDL179W	YDL203C	YDR054C	YDR138W	YDR160W	YDR188W	YDR343C	YDR388W	YDR404C	YDR477W	YER177W	YFL039C	YFR022W	YFR029W	YFR034C	YGL008C	YGL087C	YGL144C	YGL180W	YGL206C	YGR068C	YGR136W	YGR268C	YHL002W	YHL024W	YHR114W	YHR131C	YHR135C	YHR165C	YIL021W	YIL148W	YIR006C	YIR033W	YJL084C	YJL164C	YJR017C	YJR059W	YJR091C	YKL020C	YKL034W	YKR018C	YKR094C	YLL039C	YLR314C	YLR337C	YLR392C	YML072C	YML098W	YML104C	YML123C	YMR022W	YMR216C	YMR275C	YMR316W	YNL084C	YNL087W	YNL136W	YNL243W	YNL283C	YNL289W	YOL013C	YOR018W	YOR086C	YOR124C	YOR138C	YOR181W	YOR249C	YOR322C	YOR340C	YOR385W	YPL209C	YPR030W	YPR084W	YPR113W	YPR161C	YPR187W	
YER126C	YCR072C	YDR012W	YDR087C	YDR101C	YER006W	YER083C	YGL237C	YGR103W	YGR245C	YHR052W	YHR197W	YHR204W	YKL009W	YKR081C	YLR009W	YLR074C	YMR047C	YMR049C	YMR290C	YNL002C	YNL061W	YNL110C	YNR053C	YOL120C	YOR063W	YOR206W	YPL093W	YPR016C	
YER127W	YCL059C	YDL014W	YDR021W	YDR299W	YDR365C	YDR388W	YGL180W	YHR081W	YHR135C	YIL019W	YJL036W	YJL069C	YJL164C	YKR002W	YLR423C	YLR424W	YNR054C	YOL010W	
YER128W	YFR014C	YPR173C	
YER129W	YBR160W	YDR028C	YDR388W	YDR422C	YDR477W	YER027C	YGL035C	YGL115W	YGL179C	YGL208W	YIL144W	YKL048C	YLR420W	YNL102W	YNL272C	YPR119W	
YER130C	YPL075W	
YER131W	YBR059C	YDL014W	YDL060W	YDL127W	YDL179W	YER146W	YFR014C	YGL179C	YGL180W	YHR135C	YIL070C	YJL109C	YLL027W	YLR333C	YLR435W	YNL248C	YOL001W	YPR161C	
YER132C	YDR103W	YFR024C-A	YGR135W	YMR139W	YNL307C	YOL108C	
YER133W	YAL014C	YAL021C	YAL031C	YAL043C	YAR014C	YBL007C	YBL058W	YBL105C	YBR045C	YBR050C	YBR109C	YBR225W	YCL054W	YCR012W	YCR073W-A	YDL070W	YDR028C	YDR099W	YDR130C	YDR195W	YDR283C	YDR301W	YDR412W	YDR423C	YDR432W	YDR475C	YDR477W	YER027C	YER031C	YER054C	YER068W	YER070W	YER158C	YER177W	YFL023W	YFR003C	YFR015C	YFR028C	YGL008C	YGL061C	YGL111W	YGL240W	YGL256W	YGR103W	YGR113W	YGR156W	YGR237C	YGR252W	YGR254W	YHL001W	YHL033C	YHR010W	YHR030C	YHR052W	YHR082C	YHR097C	YHR100C	YHR119W	YHR121W	YHR158C	YIL035C	YIL053W	YIL070C	YIR006C	YJL033W	YJL042W	YJL095W	YJL130C	YJL190C	YJR007W	YJR093C	YKL006W	YKL018W	YKL059C	YKL085W	YKL112W	YKL193C	YKL203C	YKR002W	YLL013C	YLL045C	YLR028C	YLR044C	YLR109W	YLR115W	YLR134W	YLR258W	YLR259C	YLR263W	YLR277C	YLR332W	YLR340W	YLR367W	YLR371W	YLR430W	YLR441C	YLR449W	YML063W	YML074C	YMR012W	YMR037C	YMR049C	YMR120C	YMR140W	YMR242C	YMR311C	YNL090W	YNL222W	YNL233W	YNL262W	YNL317W	YNR034W	YOL039W	YOL091W	YOR008C	YOR061W	YOR063W	YOR178C	YOR179C	YOR227W	YOR234C	YOR272W	YOR312C	YOR315W	YOR326W	YOR329C	YOR341W	YOR360C	YPL031C	YPL074W	YPL137C	YPL143W	YPL204W	YPL209C	YPL237W	YPR107C	YPR160W	
YER136W	YBR264C	YDR164C	YDR166C	YER008C	YER031C	YFL005W	YFL038C	YGL167C	YGL210W	YGR172C	YIL068C	YIR009W	YJR035W	YKR014C	YLR166C	YLR262C	YLR362W	YML001W	YMR047C	YNL093W	YNL135C	YNL267W	YNL272C	YNL304W	YOR089C	YPR055W	YPR180W	
YER137C	YMR025W	
YER138C	YBR135W	YDL059C	YDR398W	YMR139W	YPL204W	YPR110C	
YER139C	YAL013W	YCL029C	YDL140C	YHR135C	YIL021W	YJL130C	YKR081C	YLR293C	YLR418C	YMR263W	YOR151C	YOR224C	YPL240C	
YER140W	YDL054C	YDL160C	YKL056C	
YER141W	YAL039C	YJL092W	
YER142C	Q0050	YAL035W	YBL002W	YBL019W	YBR010W	YCR066W	YFR014C	YGL049C	YGL058W	YGR090W	YGR162W	YHR216W	YIR002C	YJR035W	YKL114C	YLR432W	YML032C	YML056C	YMR201C	YNL250W	YOL041C	YOL090W	YOR207C	YPL022W	YPL127C	YPL167C	YPR164W	YPR190C	
YER143W	YAL030W	YDL227C	YDR113C	YDR468C	YEL037C	YFR014C	YFR052W	YGL044C	YGR009C	YHR027C	YJR141W	YLL039C	YML088W	YMR055C	YNR024W	YNR071C	YOL018C	YOR327C	YPL232W	
YER144C	YBR059C	YDL044C	YJL091C	YMR032W	YOR034C	YOR157C	YPL240C	
YER145C	YDR307W	YDR456W	YER081W	YGL071W	YIL056W	YJL001W	YJR010C-A	YMR058W	
YER146W	YBL026W	YBR055C	YCR024C	YCR077C	YDL051W	YDL112W	YDL184C	YDR110W	YDR378C	YDR382W	YER025W	YER112W	YER131W	YER172C	YFL017W-A	YFL066C	YGL103W	YGL173C	YGR210C	YHL008C	YHR165C	YIL038C	YIL048W	YJL084C	YJL124C	YJR022W	YJR138W	YKL173W	YKL209C	YKR026C	YKR092C	YLR058C	YLR117C	YLR275W	YLR438C-A	YMR268C	YNL092W	YNL145W	YNL147W	YNL232W	YOL149W	YOR201C	YOR320C	YPL090C	YPL152W	YPL220W	YPR010C	YPR178W	YPR184W	
YER147C	YBL003C	YBR010W	YDL003W	YDL014W	YDR087C	YDR111C	YDR180W	YFL016C	YGR090W	YHR121W	YHR168W	YJL074C	YLR432W	YMR229C	
YER148W	YAL001C	YAL005C	YAL021C	YBL002W	YBL003C	YBL014C	YBL025W	YBL087C	YBR009C	YBR081C	YBR142W	YBR198C	YCR042C	YCR052W	YCR093W	YDL065C	YDL106C	YDL140C	YDL150W	YDL165W	YDL208W	YDL229W	YDR028C	YDR071C	YDR145W	YDR167W	YDR172W	YDR176W	YDR190C	YDR216W	YDR224C	YDR225W	YDR303C	YDR392W	YDR397C	YDR427W	YDR448W	YEL009C	YEL037C	YER022W	YER074W	YER117W	YER159C	YFL037W	YFR034C	YFR037C	YGL019W	YGL043W	YGL048C	YGL112C	YGL115W	YGL147C	YGL207W	YGL241W	YGL244W	YGR040W	YGR056W	YGR063C	YGR104C	YGR246C	YGR252W	YGR274C	YHL020C	YHR036W	YHR041C	YHR099W	YHR121W	YHR169W	YHR200W	YIL036W	YIL038C	YIL069C	YIL126W	YIR005W	YJL115W	YJL123C	YJL127C	YJR144W	YKL058W	YKL122C	YKR001C	YKR008W	YKR048C	YLL024C	YLR033W	YLR055C	YLR141W	YLR182W	YLR249W	YLR321C	YLR357W	YLR399C	YLR418C	YML015C	YML098W	YML114C	YML127W	YMR005W	YMR172W	YMR186W	YMR205C	YMR227C	YMR236W	YMR242C	YMR270C	YMR308C	YNL039W	YNL067W	YNL138W	YNL197C	YNL271C	YNR052C	YOL012C	YOL067C	YOL111C	YOL148C	YOR039W	YOR047C	YOR061W	YOR117W	YOR194C	YOR198C	YOR290C	YOR298C-A	YOR310C	YOR340C	YPL007C	YPL011C	YPL049C	YPL082C	YPL101W	YPL106C	YPL122C	YPL129W	YPL233W	YPL235W	YPL240C	YPL248C	YPL254W	YPL266W	YPR034W	YPR052C	YPR056W	YPR072W	YPR086W	YPR133C	
YER149C	YBR234C	YCL027W	YDL029W	YDL233W	YDR309C	YEL003W	YGL043W	YGL127C	YGR078C	YHR084W	YIL040W	YIL159W	YJL074C	YJL157C	YJL187C	YKL034W	YLL021W	YLR229C	YLR319C	YLR330W	YLR362W	YMR124W	YMR232W	YNL098C	YNL192W	YNL293W	YNL298W	YOL112W	YOR315W	YPL115C	YPL240C	
YER150W	YCL063W	YDL179W	YGL043W	
YER151C	YAL005C	YAL011W	YAL038W	YBL016W	YBL034C	YBR067C	YBR231C	YDL020C	YDL066W	YDL074C	YDL147W	YDL159W	YDL226C	YDR176W	YDR227W	YDR334W	YDR363W-A	YDR392W	YDR485C	YER083C	YFL033C	YGL020C	YGL043W	YGL106W	YGR063C	YGR229C	YJR043C	YKL037W	YKR094C	YLL024C	YLR150W	YLR167W	YLR320W	YLR342W	YLR441C	YML041C	YML098W	YMR038C	YMR173W	YNL107W	YNR051C	YOL012C	YOL082W	YOL109W	YOR080W	YPL055C	YPL153C	YPL240C	YPR119W	YPR181C	
YER152C	YJL107C	
YER153C	Q0250	Q0275	YDR347W	YFR014C	YGL043W	YGR222W	YHR014W	YJL170C	YJR059W	YKL003C	YLR067C	YNL274C	YOR017W	YOR158W	
YER154W	Q0045	Q0085	Q0105	Q0140	Q0250	Q0275	YBL005W	YBR179C	YBR185C	YDR316W	YDR405W	YER017C	YFR014C	YGR183C	YKL109W	YMR089C	YNR003C	YNR017W	YOR065W	YPR086W	
YER155C	YAR014C	YBL038W	YBR200W	YBR234C	YBR251W	YDL029W	YDL047W	YDL059C	YDL127W	YDL225W	YDL240W	YDR028C	YDR129C	YDR293C	YDR510W	YEL003W	YEL061C	YER083C	YER111C	YFL037W	YFL039C	YFR040W	YGL020C	YGL130W	YGL190C	YGL207W	YGR078C	YGR081C	YGR229C	YHR007C	YHR023W	YHR030C	YHR061C	YHR064C	YHR158C	YIR019C	YJL030W	YJL098W	YJR090C	YKL079W	YKL189W	YKR028W	YKR090W	YLL021W	YLR200W	YLR229C	YLR320W	YLR330W	YLR340W	YLR342W	YML094W	YMR186W	YMR307W	YNL061W	YNL079C	YNL090W	YNL153C	YNL161W	YNL180C	YNL201C	YNL207W	YNL271C	YNL289W	YNL298W	YNL308C	YNL322C	YOL076W	YOL087C	YOR058C	YOR127W	YOR188W	YOR269W	YOR326W	YOR361C	YPL031C	YPL115C	YPL210C	YPL240C	YPR034W	YPR088C	YPR141C	YPR165W	
YER156C	YER059W	YFL038C	YOR035C	YPL209C	YPL240C	
YER157W	YDL005C	YDL058W	YDL192W	YDL195W	YDR057W	YDR189W	YER001W	YFL038C	YFR014C	YGL005C	YGL038C	YGL105W	YGL223C	YGR120C	YHL031C	YHL033C	YHL034C	YIL004C	YJR010C-A	YKL196C	YLR026C	YLR207W	YLR268W	YLR295C	YML071C	YNL041C	YNL051W	YNL287W	YOR216C	YPR105C	
YER158C	YAR014C	YBL085W	YBR090C	YBR160W	YER114C	YER133W	YFR024C-A	YKL120W	YPR119W	
YER159C	YDR397C	YER022W	YER148W	YHR114W	YKR059W	YLR150W	YNL236W	YOR046C	YPL082C	
YER159C-A	YPR158W-A	
YER160C	YBR198C	YMR139W	
YER161C	YAL005C	YBL008W	YBR010W	YBR085W	YBR115C	YBR143C	YBR215W	YBR279W	YCL030C	YDL014W	YDL140C	YDR091C	YDR110W	YDR138W	YDR146C	YDR168W	YDR176W	YDR448W	YDR496C	YER032W	YER043C	YER047C	YER082C	YER172C	YGL019W	YGL181W	YGL201C	YGL244W	YGR090W	YGR116W	YGR155W	YGR162W	YGR252W	YHL025W	YHR066W	YHR166C	YHR183W	YHR216W	YIL035C	YIR001C	YJL115W	YJL176C	YJR140C	YKR081C	YLL022C	YLL024C	YLR103C	YLR293C	YLR389C	YLR418C	YNL030W	YNL189W	YNR023W	YOL041C	YOL145C	YOR038C	YOR061W	YOR080W	YOR209C	YOR290C	YPL016W	YPL125W	
YER162C	YBR289W	YDL014W	YDR422C	YEL037C	YER027C	YFR021W	YGL058W	YGL167C	YHL025W	YHR039C	YHR165C	YIL063C	YJR052W	YKL005C	YKL032C	YKL114C	YKL159C	YLR039C	YLR167W	YLR197W	YLR262C	YML011C	YMR048W	YMR201C	YOR310C	YPL167C	YPL240C	YPR164W	
YER163C	YOL061W	
YER164W	YBR009C	YBR010W	YBR081C	YBR198C	YBR245C	YCL010C	YCL016C	YDL014W	YDR145W	YDR167W	YDR176W	YDR190C	YDR392W	YDR448W	YER016W	YGL019W	YGL112C	YGL133W	YGL207W	YGL244W	YGL252C	YGR252W	YHR099W	YHR119W	YHR191C	YIL035C	YJL168C	YKR001C	YKR081C	YLR175W	YML010W	YML069W	YMR072W	YMR078C	YMR223W	YMR229C	YMR236W	YNL004W	YNL030W	YOL130W	YOL148C	YOR039W	YOR061W	YOR207C	YOR290C	YOR304W	YOR319W	YPL016W	YPL153C	YPL254W	YPR135W	YPR161C	
YER165W	YAL005C	YAR002W	YBL003C	YBL026W	YBL032W	YBL085W	YBL105C	YBR055C	YBR060C	YBR233W	YCL054W	YCR063W	YCR077C	YDL087C	YDL192W	YDL209C	YDR121W	YDR172W	YDR176W	YDR192C	YDR228C	YDR381W	YDR395W	YDR432W	YDR510W	YEL034W	YER029C	YER032W	YER112W	YER167W	YER172C	YFL002C	YFR034C	YGL044C	YGL049C	YGL094C	YGL112C	YGL120C	YGL122C	YGL172W	YGR119C	YGR159C	YGR162W	YGR178C	YGR218W	YGR250C	YHL034C	YHR086W	YHR143W-A	YHR165C	YHR197W	YIL061C	YIL123W	YIL129C	YIR001C	YJL033W	YJL050W	YJL080C	YJL124C	YJL189W	YJL203W	YKL012W	YKL025C	YKL068W	YKR002W	YLR002C	YLR175W	YLR182W	YLR293C	YLR298C	YLR335W	YLR430W	YLR432W	YML010W	YML056C	YML065W	YML117W	YMR047C	YMR061W	YMR125W	YMR213W	YMR229C	YMR240C	YNL007C	YNL251C	YNL261W	YNL322C	YOL139C	YOL149W	YOR001W	YOR098C	YOR198C	YOR206W	YOR243C	YOR290C	YOR310C	YPL169C	YPL178W	YPL190C	YPL259C	YPL263C	YPR080W	YPR175W	
YER166W	YAL026C	YCR094W	YDR093W	YGL200C	YJL204C	YNL323W	YOL115W	YPL160W	
YER167W	YAL040C	YBL105C	YBR160W	YCR017C	YDL047W	YDR507C	YER111C	YER165W	YGR040W	YGR044C	YGR229C	YIL148W	YJL095W	YJR057W	YKL060C	YKR072C	YLR182W	YLR361C	YLR452C	YMR135C	YMR199W	YMR202W	YNL197C	YNL309W	YOL108C	YOR083W	YPL256C	YPR119W	
YER168C	YDR311W	YHR081W	YHR174W	YKL166C	YKL205W	YLR085C	YPL211W	
YER169W	YLR310C	YPL071C	
YER170W	YKL002W	
YER171W	YAL038W	YBR039W	YBR085W	YBR184W	YCR066W	YDL014W	YDL017W	YDL084W	YDL108W	YDL185W	YDR311W	YDR343C	YDR381W	YDR394W	YDR460W	YER062C	YER173W	YFL039C	YFR009W	YGL048C	YGL058W	YGL195W	YGR258C	YHL030W	YHR027C	YHR042W	YHR200W	YIL053W	YIL128W	YIL143C	YJR035W	YKL085W	YLR005W	YLR304C	YML032C	YML062C	YML085C	YML124C	YMR012W	YMR056C	YMR061W	YMR116C	YMR201C	YNL064C	YNL250W	YOL090W	YOR001W	YOR046C	YOR136W	YOR142W	YOR261C	YPL122C	YPL167C	YPL211W	YPR025C	YPR056W	YPR121W	
YER172C	YAL031C	YAL032C	YBL026W	YBL104C	YBR055C	YBR065C	YBR152W	YCR063W	YDL030W	YDL085C-A	YDL087C	YDL098C	YDL209C	YDR088C	YDR283C	YDR378C	YDR416W	YDR473C	YEL026W	YER016W	YER029C	YER112W	YER146W	YER161C	YER165W	YFL017W-A	YFR019W	YGL100W	YGL120C	YGL128C	YGR006W	YGR013W	YGR074W	YGR075C	YGR091W	YGR270W	YGR278W	YHR152W	YHR156C	YHR165C	YIL061C	YIR017C	YJL203W	YJR022W	YJR050W	YJR068W	YKL173W	YKR086W	YLL036C	YLR117C	YLR147C	YLR275W	YLR310C	YLR424W	YLR438C-A	YML024W	YML046W	YML049C	YMR017W	YMR125W	YMR213W	YMR240C	YMR288W	YNL147W	YNL188W	YNR011C	YNR016C	YNR053C	YOR159C	YOR308C	YPL105C	YPL151C	YPL213W	YPR082C	YPR101W	YPR178W	YPR182W	
YER173W	YAR019C	YBR060C	YBR087W	YCL016C	YCL061C	YCR066W	YDL017W	YDL101C	YDL102W	YDL154W	YDL164C	YDL220C	YDR004W	YDR052C	YDR113C	YDR212W	YDR214W	YDR217C	YDR394W	YER095W	YER171W	YER179W	YFL009W	YFR027W	YGL058W	YGL158W	YGL163C	YGR180C	YHR079C-A	YHR119W	YHR134W	YHR154W	YHR191C	YIL139C	YJL014W	YJL090C	YJL115W	YJL194W	YJR006W	YJR043C	YJR057W	YJR068W	YJR072C	YJR104C	YKL113C	YKL114C	YKL213C	YLR032W	YLR079W	YLR103C	YLR234W	YLR248W	YLR318W	YLR376C	YLR413W	YML028W	YML061C	YMR048W	YMR078C	YMR156C	YMR190C	YMR224C	YMR284W	YNL102W	YNL273W	YNL290W	YOL094C	YOR080W	YOR144C	YOR217W	YPL022W	YPL055C	YPL153C	YPL167C	YPL178W	YPL194W	YPR018W	YPR135W	
YER174C	YDR098C	YDR381W	YFR014C	YGL071W	YGL220W	YGR262C	YPL059W	
YER175C	YFR014C	YLR155C	YLR158C	
YER176W	YER122C	YLL026W	
YER177W	YAL024C	YAL041W	YAR007C	YBL034C	YBL103C	YBL105C	YBR059C	YDL101C	YDL117W	YDL220C	YDR001C	YDR006C	YDR017C	YDR028C	YDR052C	YDR062W	YDR099W	YDR130C	YDR216W	YDR328C	YDR477W	YEL003W	YEL061C	YER012W	YER016W	YER114C	YER125W	YER133W	YFR017C	YGL078C	YGL115W	YGL181W	YGL206C	YGL252C	YGR078C	YGR097W	YHL007C	YHR061C	YHR121W	YHR152W	YHR165C	YIL159W	YIR003W	YJL141C	YJL164C	YJL194W	YKL045W	YKL126W	YLR028C	YLR256W	YLR258W	YLR310C	YLR332W	YML094W	YMR086W	YNL076W	YNL102W	YNL153C	YNL189W	YNL236W	YNL283C	YNL312W	YNR047W	YOL013C	YOR140W	YOR220W	YPL032C	YPL194W	YPL217C	YPR030W	YPR141C	
YER178W	YBR221C	YDR430C	YGL137W	YGR229C	YIL042C	YJL128C	YJR091C	YKL124W	YLR166C	YLR418C	YMR308C	YNL071W	YNL192W	YOR080W	YOR090C	YPL240C	
YER179W	YBR073W	YBR136W	YBR186W	YDL148C	YDR014W-A	YDR146C	YDR285W	YDR440W	YER095W	YER173W	YFL016C	YGL033W	YGL163C	YGL173C	YGR085C	YHL022C	YHR014W	YHR124W	YIL072W	YIL105C	YIL144W	YJL125C	YJL187C	YKL211C	YLR044C	YLR067C	YLR127C	YLR134W	YLR263W	YML064C	YMR224C	YNL055C	YNL189W	YNR016C	YOR191W	YOR285W	YOR351C	YOR368W	YPL121C	YPL235W	YPR183W	
YER180C	YGL026C	YGL070C	
YER180C-A	YPL051W	
YER182W	YDR128W	
YER184C	YDR267C	YGL127C	YHR158C	
YER186C	YKR026C	
YER187W	YPL240C	
YER189W	YCL043C	
YFL001W	TR(CCG)L	YDL153C	YGL180W	YJL164C	YLR085C	YMR216C	YNL289W	YOR080W	YPL209C	
YFL002C	YDL031W	YDR012W	YDR496C	YER006W	YER060W	YER165W	YFR001W	YGL030W	YHR010W	YHR052W	YHR088W	YHR197W	YJL050W	YJR082C	YKR081C	YLL045C	YLR002C	YLR009W	YLR424W	YLR449W	YMR049C	YMR097C	YMR242C	YMR290C	YNL002C	YNL061W	YNL110C	YOL077C	YOL127W	YOR063W	YOR206W	YOR272W	YOR355W	YPL093W	YPL131W	YPL198W	YPL211W	YPL220W	
YFL002W-A	YCL020W	YFR034C	YHR115C	
YFL002W-B	YDR261W-A	
YFL003C	YBR109C	YDL154W	YGL249W	YLR394W	YMR125W	YOR033C	
YFL004W	YDL248W	YER072W	YPL019C	
YFL005W	YBR102C	YBR200W	YDR122W	YDR164C	YDR166C	YER008C	YER087C-B	YER136W	YFL038C	YGL106W	YGL198W	YGL210W	YGL223C	YGL233W	YGR009C	YGR100W	YGR172C	YIL068C	YIL105C	YIL118W	YJL085W	YKL079W	YKR068C	YLR026C	YLR056W	YLR096W	YLR166C	YLR229C	YLR384C	YNL044W	YNL047C	YNL263C	YNL267W	YNL272C	YNL293W	YNR049C	YOL018C	YOL112W	YOR070C	YOR326W	YOR370C	YPR017C	YPR028W	YPR032W	YPR055W	YPR165W	
YFL007W	YDL020C	YDL053C	YDL101C	YDR227W	YGL011C	YGL048C	YGR285C	YHL030W	YHR064C	YJL001W	YLL026W	YLR074C	YML092C	YML109W	YMR186W	YOL038W	YOR362C	YPR103W	
YFL008W	YCR082W	YCR086W	YDL003W	YDL074C	YDR180W	YDR201W	YFR031C	YGL086W	YGR089W	YGR130C	YGR140W	YHR191C	YIL026C	YIL126W	YIL144W	YIR017C	YJL026W	YJL074C	YJR065C	YJR112W	YKL042W	YKR054C	YLL050C	YLR196W	YML032C	YMR001C	YMR094W	YMR117C	YNL250W	YNL262W	YOL069W	YOL115W	YOR005C	YPL155C	YPR007C	YPR141C	
YFL009W	YAR007C	YBL084C	YBR083W	YDL132W	YDL155W	YDR054C	YDR113C	YDR146C	YDR217C	YDR328C	YEL009C	YER012W	YER111C	YER173W	YFL031W	YGL116W	YGR049W	YHR166C	YHR206W	YIL046W	YJL194W	YLR079W	YOL133W	YOR057W	YPL003W	YPL256C	YPR120C	
YFL010C	YJR072C	YML064C	YNL189W	YPL059W	YPR054W	
YFL010W-A	YBR109C	
YFL011W	YGR040W	YJL222W	YMR004W	YPL240C	
YFL012W	YHR114W	YPL111W	
YFL013C	YAL005C	YBL003C	YBL106C	YDL002C	YDL229W	YDR190C	YEL034W	YER092W	YFL039C	YGL150C	YGR285C	YHR064C	YJL081C	YKL081W	YLL024C	YLR052W	YLR249W	YLR418C	YLR453C	YML008C	YMR186W	YMR202W	YNL059C	YNL215W	YOR141C	YOR189W	YOR264W	YPL048W	YPL129W	YPL235W	YPL240C	YPR086W	
YFL014W	YAR007C	YBR109C	YDR155C	YHR152W	YKL171W	YNL312W	YOL151W	
YFL016C	YDL020C	YDR128W	YER081W	YER147C	YER179W	YFR019W	YIL061C	YJR045C	YKL171W	YKL189W	YNL328C	YOR232W	YPL026C	
YFL017C	YDR070C	YDR429C	YER102W	YGL070C	YGR135W	YNL189W	YOL059W	YOR362C	
YFL017W-A	YBR055C	YBR119W	YDL030W	YDL043C	YDL087C	YDR240C	YDR473C	YER029C	YER112W	YER146W	YER172C	YGL059W	YGR013W	YGR074W	YGR091W	YHR165C	YIL061C	YJL164C	YJL203W	YJR084W	YKL012W	YKL173W	YLL036C	YLR014C	YLR117C	YLR147C	YLR275W	YLR298C	YLR424W	YML049C	YMR125W	YMR213W	YMR240C	YMR288W	YNL271C	YOR159C	YOR308C	YPL151C	YPL213W	YPR057W	YPR082C	YPR101W	YPR178W	
YFL018C	YAL024C	YBR221C	YCR002C	YDR148C	YDR388W	YDR430C	YER017C	YFR049W	YGL063W	YGR193C	YHR114W	YIL125W	YJR051W	YNL037C	YOL123W	YOR180C	
YFL020C	YGR072W	YML038C	
YFL021W	YDR006C	YDR099W	YER040W	YGL011C	YJL164C	YJR066W	YJR082C	YLR068W	YLR310C	YMR186W	YNL098C	YNL107W	YNL229C	YNL258C	YPL190C	YPL240C	
YFL022C	YDL193W	YGR169C	YKR026C	YLR060W	YLR293C	YMR059W	YMR284W	YOL001W	YPL240C	
YFL023W	YBL016W	YBR154C	YCL017C	YCR008W	YDL040C	YDL074C	YDR096W	YDR227W	YDR475C	YER033C	YER083C	YER133W	YGL020C	YGL180W	YGR040W	YHR013C	YHR082C	YHR135C	YIL045W	YIR006C	YIR033W	YJL095W	YJL106W	YJL164C	YKL101W	YKL113C	YLR200W	YLR243W	YML062C	YML114C	YMR048W	YMR190C	YMR219W	YNL154C	YOR355W	YPL055C	YPL141C	YPL217C	YPL240C	YPR169W	
YFL024C	YBL003C	YBR009C	YDR174W	YDR359C	YEL009C	YEL018W	YFL039C	YFR037C	YGL048C	YGR002C	YHR090C	YHR099W	YJL081C	YJL098W	YJR082C	YLR424W	YML007W	YNL030W	YNL107W	YNL136W	YOL012C	YOR244W	YPR023C	
YFL025C	YAL023C	YAL026C	YAL058W	YBR106W	YBR164C	YBR229C	YCL025C	YCR034W	YDL095W	YDL192W	YDR108W	YDR137W	YDR320C	YDR331W	YDR484W	YEL002C	YER083C	YGL012W	YGL020C	YGL027C	YGL053W	YGL054C	YGL084C	YGL137W	YGL167C	YGL203C	YGR089W	YGR157W	YHR079C	YHR101C	YHR142W	YIL027C	YIL039W	YIL076W	YIL090W	YJL024C	YJL062W	YJR073C	YJR117W	YJR143C	YKL073W	YKL189W	YLR039C	YLR083C	YLR208W	YLR242C	YLR262C	YLR350W	YML008C	YML048W	YMR010W	YMR123W	YMR200W	YMR202W	YMR272C	YMR307W	YNL041C	YNL051W	YNL161W	YNL238W	YOL018C	YOR002W	YOR067C	YOR070C	YOR085W	YPL195W	YPL227C	
YFL026W	YAL002W	YBL017C	YCL008C	YDL207W	YDR085C	YDR103W	YDR315C	YGL089C	YGL206C	YGR037C	YGR141W	YHR005C	YHR016C	YHR084W	YJL100W	YJL192C	YJR040W	YKR001C	YLR452C	YOR212W	YOR242C	YPL065W	YPL187W	YPL189W	YPR122W	
YFL027C	YER078C	YFL038C	YHR115C	YKL195W	
YFL028C	YAL021C	YDR443C	YIL106W	YOL001W	
YFL029C	YBR160W	YBR279W	YDL047W	YDL108W	YDL125C	YDR054C	YDR168W	YDR279W	YER075C	YGR216C	YJL106W	YJL128C	YKL139W	YLR226W	YNL064C	YNL222W	YOL145C	YOR208W	YPR054W	YPR119W	YPR161C	
YFL030W	YDL101C	YIL077C	YKR007W	YOL001W	YPL031C	
YFL031W	YAL042W	YBL082C	YBR106W	YBR171W	YCL001W	YCR011C	YCR061W	YDL020C	YDL100C	YDL192W	YDR100W	YDR123C	YDR357C	YEL031W	YER120W	YFL009W	YGL054C	YGL126W	YGL133W	YGR157W	YGR177C	YGR202C	YGR227W	YGR252W	YHR039C	YHR079C	YHR082C	YHR135C	YIL005W	YIL027C	YIL090W	YIL109C	YJL024C	YJL034W	YJL062W	YJR013W	YJR073C	YJR117W	YKL073W	YLR056W	YLR133W	YLR207W	YLR208W	YLR242C	YLR268W	YML008C	YML012W	YML013W	YML055W	YML071C	YMR022W	YMR079W	YMR214W	YMR264W	YNL219C	YNL297C	YNL300W	YNL330C	YNR026C	YNR030W	YOL004W	YOL013C	YOL018C	YOL031C	YOR002W	YOR067C	YOR085W	YOR165W	YOR304W	YPL051W	YPL227C	
YFL033C	YBL011W	YBR035C	YBR126C	YCR052W	YDL002C	YDR074W	YDR096W	YDR167W	YER151C	YGL073W	YGL185C	YGR276C	YHR205W	YIL033C	YIL038C	YIL116W	YIL126W	YJL005W	YJL164C	YKL062W	YKL166C	YLR039C	YLR262C	YLR263W	YMR037C	YMR155W	YNL157W	YOL001W	YOL147C	YOR162C	YOR380W	YPL031C	YPL203W	
YFL034C-B	YDR293C	YER033C	YGL070C	YHR102W	YIL106W	YIL123W	YIL129C	YIR016W	YJL164C	YKL002W	YLR110C	YLR131C	YNL098C	YNL161W	YOL036W	YOR247W	
YFL034W	YDL179W	YGL180W	YHL019C	YHR023W	YHR135C	YKL103C	YKL135C	YLR170C	YNL289W	YOL001W	YOR351C	YPL110C	
YFL036W	YBL061C	YBR229C	YDL044C	YGL025C	YGR227W	YHR142W	YJL099W	YLR139C	YMR228W	YMR238W	YOR002W	YOR067C	YOR113W	YPL029W	YPL240C	YPR159W	
YFL037W	YBL034C	YBL063W	YBR009C	YCL016C	YCL029C	YCR065W	YDL055C	YDR150W	YDR171W	YDR212W	YDR214W	YDR318W	YDR335W	YDR356W	YDR510W	YEL003W	YEL061C	YEL062W	YER007W	YER081W	YER148W	YER155C	YFR010W	YFR034C	YGL001C	YGL016W	YGL086W	YGL195W	YGL238W	YGR092W	YGR155W	YGR218W	YGR252W	YHR128W	YIL094C	YJL013C	YJL030W	YJL042W	YJL111W	YJL159W	YJR091C	YJR132W	YKL010C	YKL029C	YKL039W	YKL048C	YKR054C	YLR045C	YLR106C	YLR200W	YLR262C	YLR386W	YLR436C	YML058W	YML085C	YML094W	YML124C	YMR138W	YMR198W	YMR294W	YMR299C	YMR304W	YNL103W	YNL212W	YNL223W	YOL098C	YOL120C	YOR014W	YOR136W	YOR265W	YOR349W	YPL235W	YPL241C	YPL269W	YPR010C	YPR141C	
YFL038C	YBR205W	YBR254C	YDL058W	YDL192W	YDR164C	YDR166C	YDR170C	YDR189W	YDR233C	YDR293C	YDR299W	YEL022W	YER008C	YER031C	YER100W	YER136W	YER156C	YER157W	YFL005W	YFL027C	YGL070C	YGL161C	YGL167C	YGL198W	YGL210W	YGL233W	YGR009C	YGR120C	YGR172C	YIL004C	YIL068C	YIL148W	YJL030W	YJR031C	YJR110W	YKR068C	YLR026C	YLR078C	YLR166C	YLR262C	YLR268W	YML077W	YMR079W	YNL044W	YNL263C	YNL267W	YNL272C	YNL287W	YNR026C	YOL018C	YOR036W	YOR070C	YOR115C	YOR307C	YOR370C	YPL246C	YPL249C	YPR017C	YPR055W	YPR086W	YPR105C	YPR176C	YPR181C	
YFL039C	YAL029C	YBL020W	YBR118W	YBR200W	YBR231C	YBR243C	YBR274W	YCL011C	YCL027W	YCL037C	YCR009C	YCR034W	YCR059C	YCR088W	YDL002C	YDL111C	YDL143W	YDL148C	YDL153C	YDL178W	YDL226C	YDR072C	YDR129C	YDR159W	YDR172W	YDR189W	YDR190C	YDR211W	YDR212W	YDR297W	YDR334W	YDR388W	YDR389W	YDR484W	YDR489W	YDR510W	YEL013W	YER112W	YER125W	YER155C	YER171W	YFL013C	YFL024C	YGL097W	YGL150C	YGL240W	YGR002C	YGR080W	YGR175C	YGR198W	YGR229C	YGR240C	YHR023W	YHR030C	YHR090C	YHR118C	YHR122W	YHR152W	YHR179W	YIL034C	YIL138C	YIR006C	YJL005W	YJL081C	YJL097W	YKL052C	YKL212W	YLL050C	YLR060W	YLR166C	YLR196W	YLR274W	YLR319C	YLR335W	YLR337C	YLR372W	YLR429W	YML041C	YML126C	YMR032W	YMR061W	YMR072W	YMR092C	YMR109W	YMR149W	YMR260C	YNL004W	YNL059C	YNL079C	YNL107W	YNL138W	YNL215W	YNL218W	YNL222W	YNL243W	YNL267W	YNL271C	YNL272C	YNR031C	YOL012C	YOL076W	YOL108C	YOL133W	YOR035C	YOR122C	YOR145C	YOR181W	YOR244W	YOR326W	YOR367W	YPL057C	YPL129W	YPL235W	YPL240C	YPL242C	YPR080W	YPR105C	YPR131C	
YFL040W	YDR414C	YDR435C	YHL042W	YLR214W	YMR159C	YMR266W	
YFL041W	YBR183W	YBR207W	YCL025C	YDR414C	YEL063C	YGR260W	YHL042W	YHR133C	YJL117W	YKL175W	YLL028W	YLR034C	YLR083C	YML102W	YML123C	YMR058W	YMR319C	YOL044W	YPL076W	YPL264C	YPR156C	
YFL042C	YMR303C	YPR086W	YPR110C	
YFL044C	YBL058W	YBR170C	YDL126C	YDL190C	YGR048W	YKL020C	YKL213C	YOR153W	
YFL045C	YAL038W	YDL059C	YDR227W	YDR398W	YDR510W	YGL167C	YGL195W	YGL208W	YHR107C	YJL092W	YJL130C	YJR035W	YLR343W	YML064C	YML085C	YMR049C	YMR059W	YNL189W	YOL062C	YOR212W	YPL235W	
YFL046W	YMR131C	
YFL047W	YBR270C	YDR367W	YJR091C	YLR229C	YNL180C	YPL075W	
YFL048C	YAL010C	YAR002C-A	YBR159W	YBR183W	YCR034W	YDL145C	YDR057W	YEL036C	YGL212W	YGR040W	YKL065C	YKL154W	YLR026C	YLR080W	YLR268W	YLR372W	YNL287W	YPR003C	YPR181C	
YFL049W	YBR289W	YDR370C	YGR275W	YJL176C	YMR033W	YNR023W	YOL152W	YOR290C	YPL016W	YPR034W	
YFL050C	YGL059W	YGL180W	YHR135C	YJL164C	YJR059W	YLL061W	YLR453C	YOL130W	YPL075W	
YFL051C	YKL026C	YNL316C	
YFL052W	YJL125C	
YFL053W	YDR316W	YML070W	
YFL054C	YDR477W	YFR014C	YGL180W	YHR135C	YJR059W	YKL142W	YML006C	YML064C	YOL001W	YPL076W	YPL240C	
YFL055W	YCR010C	YOR076C	
YFL056C	YJR072C	YNL201C	YOL018C	
YFL058W	YBL102W	
YFL059W	YDL059C	YFL060C	YJL047C	YMR095C	YMR096W	YMR322C	YNL189W	YNL333W	YNL334C	
YFL060C	YFL059W	YLR295C	YMR095C	YMR096W	YNL334C	
YFL062W	YBR159W	YCR034W	YCR068W	YCR075C	YDR307W	YER118C	YGR191W	YIL016W	YJL059W	YJL108C	YKL004W	YLR034C	YLR237W	YLR372W	YML048W	YMR221C	YMR306W	YOR071C	YOR079C	YOR092W	YPL141C	YPR192W	
YFL065C	YLR415C	
YFL066C	YER146W	YNL147W	
YFL067W	YHR056C	
YFL068W	YGR218W	YJR072C	YMR159C	
YFR001W	YBL087C	YCL054W	YDL031W	YDL075W	YDR012W	YDR087C	YDR386W	YER006W	YFL002C	YGL030W	YGL076C	YGL111W	YGL147C	YGL237C	YGR103W	YHR052W	YHR088W	YIL133C	YKL009W	YKL172W	YKL185W	YKR024C	YLL008W	YLL045C	YLR002C	YLR009W	YML010W	YMR049C	YMR142C	YMR229C	YMR242C	YMR290C	YNL002C	YNL061W	YNL182C	YNL230C	YOL077C	YOL127W	YOR063W	YOR206W	YOR272W	YPL093W	YPL131W	YPL198W	YPL204W	YPL211W	YPL220W	YPR016C	YPR045C	YPR143W	YPR161C	
YFR002W	YDL116W	YDR335W	YDR356W	YER009W	YER110C	YGL092W	YGL172W	YGR119C	YGR120C	YIL016W	YIL149C	YJL039C	YJL041W	YKL057C	YLL024C	YML031W	YML103C	YMR047C	YMR129W	YMR153W	YMR235C	YMR308C	
YFR003C	YBL032W	YER133W	YGL208W	YGR016W	YGR252W	YIL064W	YIR016W	YKL193C	YLR090W	YML016C	YMR091C	YOR147W	YOR232W	YPL184C	YPL209C	
YFR004W	YBL039C	YBR109C	YBR217W	YBR221C	YDL007W	YDL097C	YDL147W	YDR363W-A	YDR394W	YDR427W	YEL037C	YER012W	YER021W	YFR010W	YFR052W	YGL004C	YGL048C	YHL030W	YHR027C	YHR102W	YHR200W	YIL075C	YIR011C	YIR012W	YKL145W	YLR378C	YMR191W	YNL189W	YNL250W	YNL290W	YOR117W	YOR209C	YOR259C	YOR261C	YOR294W	YPR033C	YPR108W	YPR131C	
YFR005C	YBR135W	YKL173W	YLL036C	YLR288C	
YFR006W	YBR009C	
YFR007W	YBR056W	
YFR008W	YDR200C	YJL061W	YKR025W	YLR291C	YLR395C	YLR423C	YMR029C	YMR052W	YOL135C	YPR046W	
YFR009W	YDL052C	YDL055C	YDR170C	YDR283C	YER095W	YER171W	YFR040W	YGL195W	YGR234W	YHL039W	YHR019C	YHR082C	YJL189W	YKL029C	YLL040C	YLR058C	YLR452C	YML124C	YNL186W	YNL272C	YNL307C	YOR151C	YPL235W	
YFR010W	YAL013W	YAR003W	YBL054W	YBR175W	YBR279W	YCR014C	YDL007W	YDL040C	YDL074C	YDL097C	YDL102W	YDL147W	YDL175C	YDR108W	YDR363W	YDR363W-A	YDR381W	YDR388W	YDR394W	YDR427W	YDR477W	YER012W	YER021W	YFL037W	YFR004W	YFR014C	YFR052W	YGL048C	YGL058W	YGL141W	YGL180W	YGL244W	YHL030W	YHR013C	YHR027C	YHR135C	YHR200W	YIL075C	YIL148W	YJL001W	YJL164C	YJR066W	YKL007W	YKL113C	YKL145W	YLR106C	YLR226W	YLR320W	YLR418C	YLR421C	YLR429W	YMR216C	YMR314W	YNL250W	YNL289W	YOL001W	YOL020W	YOR080W	YOR117W	YOR124C	YOR259C	YOR261C	YPL055C	YPL240C	YPR108W	YPR135W	YPR141C	
YFR011C	YJL020C	YNL113W	YOL006C	
YFR012W	YBL032W	
YFR013W	YAR007C	YBL003C	YBR009C	YBR089C-A	YBR245C	YDL053C	YDR174W	YDR190C	YDR224C	YFR037C	YGL133W	YGR274C	YKR001C	YLR095C	YLR424W	YOL004W	YPL082C	YPL235W	
YFR014C	YAL028W	YBL011W	YBL047C	YBL055C	YBL064C	YBL078C	YBR001C	YBR109C	YBR169C	YBR177C	YBR267W	YCL029C	YCR075C	YDL006W	YDL143W	YDR001C	YDR019C	YDR099W	YDR113C	YDR169C	YDR312W	YDR328C	YDR335W	YDR354W	YDR486C	YEL017W	YER054C	YER092W	YER128W	YER131W	YER142C	YER143W	YER153C	YER154W	YER157W	YER174C	YER175C	YFL054C	YFR010W	YFR017C	YFR033C	YGL023C	YGL039W	YGL055W	YGL079W	YGL105W	YGL143C	YGL172W	YGL184C	YGL205W	YGL207W	YGL208W	YGR028W	YGR130C	YGR135W	YGR159C	YGR249W	YHR090C	YHR112C	YHR116W	YHR117W	YHR135C	YHR182W	YIL010W	YIL051C	YIL052C	YIL053W	YIL074C	YIL107C	YIL148W	YIL167W	YIR003W	YJL084C	YJL124C	YJL136C	YJL137C	YJL146W	YJL148W	YJL160C	YJL177W	YJL189W	YJR001W	YJR072C	YJR076C	YKL042W	YKL064W	YKL119C	YKL127W	YKL128C	YKL149C	YKL151C	YKL166C	YKR009C	YKR071C	YKR074W	YKR092C	YKR094C	YLL024C	YLL028W	YLL033W	YLL043W	YLR030W	YLR059C	YLR060W	YLR102C	YLR215C	YLR259C	YLR265C	YLR274W	YLR276C	YLR307W	YLR319C	YLR437C	YLR451W	YLR457C	YML030W	YML048W	YML062C	YMR049C	YMR087W	YMR140W	YMR165C	YMR173W	YMR290C	YNL021W	YNL027W	YNL121C	YNL186W	YNL218W	YNL227C	YNL245C	YNL267W	YNL272C	YNL307C	YNL316C	YNR033W	YOL148C	YOR054C	YOR078W	YOR092W	YOR113W	YOR123C	YOR141C	YOR257W	YOR332W	YOR340C	YPL058C	YPL100W	YPL133C	YPL139C	YPL146C	YPL156C	YPL203W	YPR035W	YPR036W	YPR083W	YPR152C	YPR171W	YPR187W	
YFR015C	YBR160W	YDR259C	YER077C	YER133W	YGL081W	YGL200C	YHR008C	YJL137C	YKR058W	YLR258W	YOR047C	
YFR016C	YDR162C	YIL034C	YIL125W	YKL007W	YLL021W	YLL050C	YOR010C	
YFR017C	YDL127W	YER081W	YER177W	YFR014C	YGL059W	YJL164C	YJL212C	YJR059W	YKL166C	YLR295C	YNL289W	YOL001W	YPL026C	YPL031C	YPL203W	YPR184W	
YFR018C	YGR105W	
YFR019W	YBL061C	YBR023C	YCL029C	YCR066W	YDL040C	YDL047W	YDL111C	YDR054C	YDR150W	YDR162C	YEL003W	YER016W	YER021W	YER083C	YER172C	YFL016C	YFR021W	YGL020C	YGL058W	YGR078C	YGR086C	YHR013C	YKL054C	YKL212W	YLR103C	YLR200W	YLR330W	YLR386W	YML094W	YMR190C	YNL054W	YNL135C	YNL153C	YNL271C	YNL273W	YNL298W	YNL322C	YOL135C	YOR080W	YOR269W	YOR326W	YPL004C	YPL240C	
YFR021W	YBL103C	YBR059C	YCL063W	YDL047W	YDL149W	YDR034C	YDR208W	YER162C	YFR019W	YFR029W	YFR040W	YGL179C	YGL180W	YGL190C	YGR223C	YHR070W	YHR103W	YHR135C	YJL187C	YJR025C	YJR140C	YLR094C	YLR222C	YML059C	YNL242W	YNL289W	YNR058W	YOL001W	YOL086C	YPL100W	YPL258C	
YFR022W	YDR477W	YER125W	YJR010C-A	YLR248W	YNL154C	YNL307C	YOL001W	YOR264W	
YFR024C-A	YAL017W	YAR068W	YBL007C	YBR059C	YBR098W	YBR108W	YBR122C	YBR132C	YBR163W	YBR205W	YBR239C	YCL008C	YCR088W	YDL106C	YDL127W	YDL150W	YDL156W	YDL225W	YDR127W	YDR182W	YDR388W	YER132C	YER158C	YGL028C	YGL060W	YGL104C	YGL144C	YGL153W	YGL180W	YGL181W	YGR268C	YHL027W	YHL028W	YHR016C	YHR135C	YHR182W	YIL061C	YIL095W	YIL156W	YIR003W	YIR018W	YJL004C	YJL045W	YJL056C	YJL133W	YJL151C	YJL194W	YJR083C	YJR113C	YKL038W	YKL214C	YKR028W	YKR030W	YLL023C	YLR078C	YLR144C	YLR422W	YML010W	YML011C	YML058W	YMR004W	YMR068W	YMR127C	YMR186W	YMR192W	YMR221C	YMR253C	YMR259C	YMR302C	YMR304W	YNL047C	YNL094W	YNL152W	YNL243W	YNL289W	YOR039W	YOR042W	YOR086C	YOR181W	YOR284W	YPL006W	YPL212C	YPL240C	YPL246C	YPL249C	YPR040W	YPR055W	YPR091C	YPR171W	
YFR025C	YFR031C	
YFR026C	YGL127C	
YFR027W	YBR087W	YBR088C	YBR160W	YDL003W	YDR507C	YER173W	YHR114W	YHR191C	YIL026C	YJL019W	YJR068W	YLR357W	YMR076C	YMR078C	YNL290W	YOL094C	YOR217W	YPL008W	YPR119W	
YFR028C	YAL024C	YAL047C	YAR019C	YBR039W	YBR060C	YBR126C	YBR136W	YBR156C	YDL003W	YDL042C	YDR110W	YDR113C	YDR146C	YDR171W	YDR226W	YDR298C	YDR453C	YDR478W	YER133W	YGL003C	YGL086W	YGL115W	YGR092W	YGR094W	YGR140W	YHR061C	YHR064C	YHR118C	YHR128W	YJL076W	YJL194W	YJR053W	YJR063W	YJR091C	YKL016C	YKL108W	YKL150W	YLR079W	YLR182W	YML064C	YMR001C	YMR049C	YMR055C	YNL014W	YNL248C	YNL261W	YNL262W	YNL298W	YNL330C	YOR032C	YOR373W	YPL209C	YPL256C	YPR069C	YPR119W	YPR175W	YPR183W	
YFR029W	YBR112C	YCL018W	YCR084C	YDR069C	YDR160W	YER125W	YFR021W	YGL180W	YHR135C	YJL156C	YJL187C	YKL210W	YKR039W	YKR093W	YLR417W	YMR077C	YMR119W	YMR275C	YNL008C	YNL159C	YPL084W	
YFR030W	YBR160W	YBR217W	YDR304C	YDR381W	YDR388W	YER016W	YGL150C	YGR262C	YIL094C	YJL123C	YLR291C	YOR361C	YPR010C	
YFR031C	YAR019C	YBL097W	YDL074C	YDR110W	YDR325W	YFL008W	YFR025C	YIL031W	YIL144W	YJL074C	YJL092W	YKL068W	YLR086W	YLR272C	YLR383W	YML010W	YML032C	YMR065W	YOL115W	YOR027W	YOR195W	YPL124W	
YFR031C-A	YAL035W	YAL059W	YBL039C	YBL047C	YBR011C	YBR031W	YBR084W	YBR263W	YCR057C	YDL055C	YDL082W	YDR060W	YDR101C	YDR192C	YDR195W	YDR510W	YEL054C	YER006W	YGL031C	YGL076C	YGL099W	YGL103W	YGR085C	YGR103W	YGR204W	YHR010W	YHR085W	YIL161W	YJL033W	YJL191W	YKL068W	YKL180W	YLL034C	YLL045C	YLR029C	YLR039C	YLR074C	YLR075W	YLR262C	YLR340W	YLR367W	YLR432W	YML073C	YMR142C	YMR242C	YNL061W	YNL069C	YNL112W	YNL175C	YNL178W	YOL120C	YOL127W	YOR048C	YOR063W	YOR204W	YPL009C	YPL043W	YPL093W	YPL143W	YPL198W	YPL240C	YPL249C-A	YPR016C	
YFR032C	YDL213C	YKL058W	
YFR032C-A	YDR510W	YFR034C	YGR229C	YLR075W	YOL001W	YPL193W	
YFR033C	YDR375C	YFR014C	YGR092W	YHR001W-A	YJL166W	YLR075W	YNL236W	YOR065W	YPL141C	
YFR034C	YAL035W	YBL039C	YBL087C	YBR010W	YBR189W	YBR249C	YBR286W	YBR289W	YCL017C	YCL019W	YCL032W	YCL040W	YDL014W	YDL060W	YDL061C	YDL081C	YDL106C	YDL127W	YDL131W	YDL136W	YDL143W	YDL171C	YDL182W	YDL191W	YDR023W	YDR034C-D	YDR210W-B	YDR261W-B	YDR335W	YDR382W	YDR385W	YDR418W	YDR477W	YEL046C	YEL054C	YER052C	YER056C-A	YER082C	YER117W	YER125W	YER148W	YER165W	YFL002W-A	YFL037W	YFR032C-A	YGL031C	YGL048C	YGL068W	YGL076C	YGL078C	YGL097W	YGL123W	YGL148W	YGL173C	YGL180W	YGR027C	YGR034W	YGR085C	YGR118W	YGR148C	YGR159C	YGR161W-B	YGR204W	YGR233C	YHR008C	YHR021C	YHR121W	YHR135C	YIL033C	YIL035C	YIL052C	YIL133C	YIL137C	YJL008C	YJL020C	YJL148W	YJL164C	YJR060W	YJR094W-A	YJR123W	YKL145W	YKL156W	YKL182W	YKL204W	YKR001C	YKR062W	YLR028C	YLR058C	YLR197W	YLR259C	YLR325C	YLR328W	YLR330W	YLR333C	YLR337C	YLR344W	YLR362W	YLR388W	YLR410W	YLR418C	YML056C	YML085C	YML114C	YML124C	YMR045C	YMR050C	YMR109W	YMR131C	YMR194W	YMR217W	YMR229C	YMR237W	YMR308C	YNL004W	YNL014W	YNL015W	YNL054W-B	YNL096C	YNL112W	YNL289W	YNL302C	YNL308C	YOL001W	YOL004W	YOL039W	YOL108C	YOL121C	YOL139C	YOR061W	YOR096W	YOR133W	YOR259C	YOR290C	YOR310C	YOR369C	YPL016W	YPL031C	YPL049C	YPL081W	YPL122C	YPL131W	YPL198W	YPL249C-A	YPR010C	YPR043W	YPR086W	YPR102C	YPR132W	YPR145W	YPR181C	
YFR035C	YOL001W	
YFR036W	YBL084C	YBR023C	YCL016C	YDL008W	YDR118W	YDR260C	YDR420W	YER016W	YGL058W	YGL116W	YGL240W	YHR166C	YHR191C	YIR025W	YJR091C	YKL022C	YLL051C	YLR102C	YLR127C	YMR001C	YMR078C	YNL172W	YOL001W	YOR249C	YPL240C	YPR018W	YPR135W	YPR141C	
YFR037C	YAL005C	YBR009C	YBR010W	YBR089C-A	YBR245C	YCR020C-A	YCR020W-B	YCR052W	YDL002C	YDL229W	YDR097C	YDR174W	YDR303C	YDR510W	YER022W	YER148W	YFL024C	YFR013W	YFR038W	YGL097W	YGL207W	YGR056W	YGR275W	YHR056C	YIL126W	YJR031C	YKR008W	YLL026W	YLR033W	YLR176C	YLR321C	YLR340W	YLR347C	YLR357W	YML085C	YML127W	YMR033W	YMR072W	YMR091C	YMR186W	YNL312W	YNR003C	YOL004W	YOL090W	YOR116C	YOR156C	YOR207C	YOR290C	YPL106C	YPR034W	
YFR038W	YER022W	YFR037C	YGL180W	YGR040W	YHR135C	YJL164C	YJL187C	
YFR039C	YBL016W	YIL061C	YNL006W	
YFR040W	YAL040C	YBL051C	YBR164C	YBR234C	YDL029W	YDL047W	YDL055C	YDL113C	YDL185W	YDR188W	YDR436W	YER086W	YER155C	YFR009W	YFR021W	YGL056C	YGL229C	YJL098W	YJL141C	YKL029C	YKR028W	YKR072C	YLR222C	YML124C	YNL293W	YOL112W	YOR080W	YPR040W	
YFR041C	YJR073C	YOR254C	YPL094C	
YFR042W	YGL209W	YPR159W	
YFR043C	YDR489W	YLR170C	YLR248W	YLR295C	YPR029C	
YFR044C	YDR170C	YOL013C	YPR165W	
YFR045W	YHL019C	YLR330W	YNL192W	
YFR046C	YBR160W	YDR034C	YGR179C	YMR117C	YPR119W	
YFR047C	YDL012C	YLR347C	YNL189W	YOR209C	
YFR048W	YAL021C	YHR082C	YJR059W	YMR186W	YNR052C	YPL153C	
YFR049W	YAL038W	YDR148C	YFL018C	YIL125W	YMR147W	YOL001W	YOL062C	YOL082W	YOL083W	YOR047C	YOR049C	YPL049C	YPL255W	
YFR050C	YBL041W	YBR270C	YDL188C	YER012W	YER016W	YER094C	YER105C	YGL011C	YGR067C	YGR135W	YGR159C	YGR253C	YHR026W	YHR052W	YHR200W	YJL001W	YJL047C	YLR150W	YML091C	YML092C	YMR314W	YNL253W	YOL038W	YOR157C	YOR261C	YOR362C	YPL218W	YPR103W	
YFR051C	YDL145C	YDR233C	YDR238C	YDR385W	YER120W	YGL137W	YGL145W	YGL223C	YGR263C	YIL004C	YIL076W	YIR038C	YKR067W	YLL043W	YLR180W	YLR268W	YLR350W	YML048W	YML067C	YMR272C	YMR299C	YNL095C	YNL258C	YNL284C	YNL287W	YNR051C	YPL010W	
YFR052W	YAL001C	YAL019W	YAL042W	YBL076C	YBR160W	YBR272C	YDL007W	YDL020C	YDL030W	YDL097C	YDL147W	YDL148C	YDL156W	YDR273W	YDR363W-A	YDR394W	YDR427W	YDR510W	YEL037C	YER012W	YER021W	YER143W	YFR004W	YFR010W	YGL048C	YGL078C	YGL095C	YGL178W	YHL030W	YHR027C	YHR102W	YHR200W	YIL066C	YIL075C	YJR022W	YJR133W	YKL145W	YKL203C	YLR079W	YLR421C	YML092C	YMR048W	YMR089C	YMR106C	YMR186W	YMR314W	YOR056C	YOR117W	YOR181W	YOR259C	YOR261C	YPL082C	YPL240C	YPR108W	
YFR053C	YAL038W	YCL014W	YCL040W	YDR165W	YEL023C	YEL077C	YER081W	YGL253W	YIL148W	YLR131C	YLR135W	YLR231C	YOR081C	
YFR055W	YAR071W	YDR034C	YER081W	
YFR057W	YDL017W	
YGL001C	YBR202W	YDR270W	YDR297W	YER044C	YFL037W	YGR060W	YLR106C	
YGL002W	YAR002C-A	
YGL003C	YBL084C	YBR160W	YCL016C	YCL061C	YCR066W	YDL013W	YDL040C	YDL155W	YDR004W	YDR076W	YDR113C	YDR146C	YDR335W	YDR369C	YER095W	YER111C	YER116C	YFR028C	YGL058W	YGL086W	YGL116W	YGL163C	YHR013C	YHR135C	YHR152W	YHR154W	YHR166C	YHR191C	YIL142W	YIR025W	YJL014W	YJL030W	YJL092W	YJL115W	YJL168C	YJL187C	YJL194W	YJR043C	YKL022C	YKL101W	YKL113C	YKR048C	YLR079W	YLR320W	YML032C	YMR001C	YMR048W	YMR078C	YMR224C	YMR304W	YMR308C	YNL250W	YNL273W	YOR026W	YOR080W	YOR144C	YOR209C	YPL018W	YPL153C	YPL240C	YPL256C	YPR119W	YPR120C	YPR135W	
YGL004C	YBR272C	YDL007W	YDL097C	YDL147W	YDR394W	YDR427W	YER021W	YFR004W	YGL048C	YGR232W	YHR027C	YHR200W	YKL145W	YLR421C	YOR117W	YOR259C	YOR261C	YPL235W	YPR108W	
YGL005C	YBL102W	YBR164C	YBR254C	YDL074C	YDL100C	YDR108W	YDR126W	YDR137W	YDR320C	YDR434W	YEL002C	YEL031W	YEL042W	YER001W	YER083C	YER157W	YGL020C	YGL054C	YGL055W	YGL137W	YGL223C	YGL225W	YGR038W	YGR060W	YGR119C	YGR120C	YGR157W	YIL090W	YIL109C	YJL002C	YJL004C	YJR073C	YKL159C	YLR039C	YLR262C	YLR350W	YLR453C	YML071C	YMR123W	YMR272C	YMR274C	YMR292W	YMR307W	YNL041C	YNL051W	YOL001W	YOL018C	YOR070C	YOR079C	YPL051W	YPL195W	YPR105C	
YGL006W	YBR131W	YDL077C	YDL128W	YDR182W	YDR335W	YDR339C	YGL124C	YGL167C	YHR104W	YKL190W	YLR093C	YML001W	YNL328C	
YGL008C	YAL007C	YAL023C	YAL026C	YAR002C-A	YBL011W	YBL069W	YBL102W	YBR159W	YBR290W	YCL011C	YCR048W	YDL095W	YDL192W	YDL193W	YDR270W	YDR320C	YDR357C	YDR358W	YDR365C	YDR456W	YDR510W	YEL001C	YEL004W	YEL031W	YER122C	YER125W	YER133W	YGL167C	YGR038W	YGR040W	YHL003C	YHR012W	YHR030C	YHR039C	YHR098C	YHR108W	YHR123W	YIL005W	YIL109C	YIL124W	YIR026C	YJL024C	YJL134W	YJL154C	YJL171C	YJL192C	YJR010C-A	YJR059W	YKL190W	YKL193C	YKR001C	YLL040C	YLR039C	YLR064W	YLR194C	YLR242C	YLR350W	YLR360W	YLR417W	YMR004W	YMR015C	YMR065W	YMR127C	YMR272C	YMR296C	YNL004W	YNL124W	YNL238W	YNL243W	YNL291C	YNL297C	YNR006W	YNR008W	YOR044W	YOR067C	YOR109W	YOR153W	YOR165W	YOR171C	YOR175C	YOR245C	YOR311C	YPL170W	YPR003C	YPR063C	
YGL009C	YDR079C-A	YDR510W	YGR171C	YGR207C	YGR250C	YMR186W	YOL086C	YPL028W	YPL240C	YPR175W	
YGL010W	YEL002C	YGL126W	YGR038W	YGR175C	YHR123W	YLR295C	YNL008C	YOR198C	YPL257W	
YGL011C	YBL020W	YBL041W	YBR173C	YCR057C	YDL147W	YDL188C	YDR324C	YDR400W	YER012W	YER094C	YFL007W	YFL021W	YFR050C	YGL048C	YGR097W	YGR135W	YGR253C	YHR052W	YHR200W	YIL075C	YIL099W	YIR030C	YJL001W	YJL088W	YKR070W	YLR071C	YLR211C	YLR249W	YML092C	YMR308C	YMR314W	YOL038W	YOL146W	YOR078W	YOR157C	YOR362C	YPR103W	
YGL012W	YAL023C	YAL026C	YAL042W	YBR171W	YBR229C	YBR254C	YBR290W	YCR034W	YCR044C	YDL095W	YDR137W	YDR320C	YDR524C	YEL002C	YEL003W	YEL042W	YER001W	YFL025C	YGL054C	YGL084C	YGL231C	YGR036C	YGR038W	YGR089W	YGR261C	YHR101C	YJL004C	YJL024C	YJL062W	YJR073C	YJR088C	YJR118C	YLR039C	YLR242C	YLR350W	YML008C	YML048W	YML067C	YMR015C	YMR029C	YMR052W	YMR123W	YMR200W	YMR202W	YMR215W	YMR272C	YNL153C	YNR051C	YOR002W	YOR070C	YOR085W	YOR089C	YPL227C	
YGL013C	YBL005W	YBR179C	YDR011W	YDR145W	YDR176W	YHR178W	YLR056W	YMR072W	YMR297W	YMR308C	YNL087W	YOR153W	YPL016W	YPL150W	
YGL014W	YDL182W	YDR314C	YDR519W	YGL045W	YGL070C	YGL203C	YIL043C	YJL164C	YJR010C-A	YJR025C	YJR059W	YKL018W	YLR435W	YNL112W	YNL118C	YNL231C	YNL289W	YNL317W	YOL001W	YOR195W	YPL153C	
YGL015C	YLR319C	YPL031C	
YGL016W	YBR217W	YDL029W	YDL055C	YDR388W	YDR427W	YFL037W	YGR231C	YJR121W	YKL058W	YKL113C	YLR335W	YML124C	YMR047C	YOR098C	YOR185C	YOR194C	YOR361C	YPL075W	YPL153C	YPR110C	
YGL017W	YJL098W	YLR187W	YLR234W	YLR418C	YNL088W	YPL090C	
YGL018C	YHR114W	YJR104C	YLR369W	YOL001W	YPL135W	
YGL019W	YBR009C	YBR079C	YDL017W	YDL020C	YDL101C	YDL195W	YDR040C	YDR365C	YER148W	YER161C	YER164W	YGL115W	YGL127C	YGL207W	YGR063C	YGR068C	YGR090W	YGR116W	YGR246C	YIL035C	YIL084C	YIL118W	YIL131C	YJL069C	YJL115W	YJR093C	YJR131W	YKL088W	YKL112W	YKL160W	YLR079W	YLR320W	YLR399C	YLR418C	YML010W	YML069W	YML074C	YMR172W	YMR309C	YNL031C	YNL061W	YNL088W	YNR035C	YOL004W	YOL145C	YOR039W	YOR061W	YOR080W	YOR326W	YOR361C	YPL195W	YPL240C	
YGL020C	YAL013W	YAL020C	YAL021C	YAL040C	YAL042W	YAR002C-A	YAR003W	YBL006C	YBL079W	YBL102W	YBR036C	YBR058C-A	YBR095C	YBR097W	YBR106W	YBR127C	YBR164C	YBR168W	YBR170C	YBR171W	YBR175W	YBR194W	YBR201W	YBR221C	YBR229C	YBR254C	YBR283C	YCL004W	YCL008C	YCL016C	YCL045C	YCL061C	YCR009C	YCR044C	YCR066W	YCR081W	YDL005C	YDL006W	YDL040C	YDL059C	YDL074C	YDL090C	YDL095W	YDL099W	YDL100C	YDL101C	YDL115C	YDL116W	YDL137W	YDL185W	YDL192W	YDL232W	YDR004W	YDR076W	YDR108W	YDR129C	YDR137W	YDR162C	YDR200C	YDR207C	YDR225W	YDR297W	YDR320C	YDR331W	YDR334W	YDR359C	YDR369C	YDR372C	YDR378C	YDR388W	YDR389W	YDR392W	YDR414C	YDR432W	YDR439W	YDR443C	YDR456W	YDR469W	YDR477W	YDR479C	YDR484W	YDR497C	YEL027W	YEL031W	YEL042W	YEL043W	YEL044W	YEL050C	YEL053C	YER019C-A	YER019W	YER083C	YER095W	YER111C	YER116C	YER120W	YER122C	YER151C	YER155C	YFL023W	YFL025C	YFR019W	YGL005C	YGL027C	YGL054C	YGL055W	YGL058W	YGL071W	YGL095C	YGL127C	YGL161C	YGL163C	YGL167C	YGL200C	YGL211W	YGL223C	YGL225W	YGL226C-A	YGL231C	YGL244W	YGR020C	YGR038W	YGR046W	YGR063C	YGR089W	YGR104C	YGR180C	YGR199W	YGR200C	YGR227W	YGR229C	YHL003C	YHL020C	YHR007C	YHR013C	YHR026W	YHR060W	YHR067W	YHR111W	YHR191C	YHR204W	YIL008W	YIL027C	YIL039W	YIL076W	YIL084C	YIL128W	YIR009W	YIR033W	YJL004C	YJL006C	YJL024C	YJL029C	YJL036W	YJL046W	YJL047C	YJL062W	YJL080C	YJL092W	YJL115W	YJL123C	YJL124C	YJL171C	YJL184W	YJL196C	YJR032W	YJR043C	YJR057W	YJR070C	YJR073C	YJR088C	YJR102C	YJR104C	YJR117W	YJR118C	YKL020C	YKL073W	YKL080W	YKL110C	YKL113C	YKL119C	YKL120W	YKL139W	YKL212W	YKR001C	YKR019C	YKR020W	YLL002W	YLL006W	YLL014W	YLL024C	YLL038C	YLR015W	YLR032W	YLR039C	YLR065C	YLR079W	YLR085C	YLR087C	YLR148W	YLR182W	YLR226W	YLR234W	YLR239C	YLR240W	YLR242C	YLR262C	YLR267W	YLR268W	YLR320W	YLR324W	YLR337C	YLR350W	YLR357W	YLR370C	YLR373C	YLR384C	YLR396C	YLR399C	YLR418C	YLR426W	YLR447C	YML012W	YML013W	YML028W	YML032C	YML055W	YML071C	YML112W	YML115C	YML128C	YMR010W	YMR015C	YMR022W	YMR038C	YMR048W	YMR052W	YMR078C	YMR080C	YMR125W	YMR183C	YMR202W	YMR214W	YMR224C	YMR231W	YMR263W	YMR272C	YMR274C	YMR292W	YMR307W	YMR312W	YNL025C	YNL041C	YNL049C	YNL051W	YNL084C	YNL097C	YNL107W	YNL146W	YNL147W	YNL199C	YNL236W	YNL246W	YNL250W	YNL297C	YNL330C	YNR010W	YNR051C	YNR052C	YOL004W	YOL012C	YOL018C	YOR002W	YOR035C	YOR036W	YOR067C	YOR068C	YOR069W	YOR070C	YOR080W	YOR085W	YOR089C	YOR115C	YOR141C	YOR147W	YOR171C	YOR216C	YOR241W	YOR290C	YOR311C	YOR332W	YPL045W	YPL051W	YPL055C	YPL069C	YPL086C	YPL101W	YPL106C	YPL153C	YPL161C	YPL178W	YPL210C	YPL213W	YPL225W	YPL240C	YPL244C	YPR072W	YPR101W	YPR135W	YPR164W	YPR167C	YPR183W	
YGL021W	YLL015W	YLR133W	YNR070W	
YGL022W	YBL039C	YBL082C	YBL105C	YBR054W	YDL232W	YEL002C	YER019C-A	YER087C-B	YGL226C-A	YJL002C	YJL174W	YLR378C	YML019W	YMR149W	YOR085W	YOR103C	YOR336W	YPL227C	YPL240C	
YGL023C	YDR477W	YFR014C	YGL178W	YJL164C	YLR166C	YMR023C	YMR049C	YPL031C	
YGL025C	YBL093C	YBR112C	YBR193C	YBR253W	YCR081W	YCR084C	YDL005C	YDL013W	YDL101C	YDL154W	YDR138W	YDR167W	YDR308C	YEL009C	YEL034W	YER022W	YFL036W	YGL127C	YGL151W	YGR104C	YGR200C	YHR041C	YHR058C	YIL021W	YKL028W	YLR071C	YLR182W	YLR384C	YML032C	YMR312W	YNL098C	YNL236W	YNL289W	YNR010W	YOL051W	YOL072W	YOL130W	YOL135C	YOR174W	YPL086C	YPL101W	YPL129W	YPL240C	YPL248C	YPR070W	YPR168W	
YGL026C	YAL032C	YDR388W	YDR510W	YER012W	YER180C	YKL205W	YKR026C	YNL135C	YPR110C	
YGL027C	YAL023C	YAL058W	YBR235W	YCL043C	YCR017C	YCR044C	YDL006W	YDL095W	YDL137W	YDL231C	YDR320C	YDR331W	YEL002C	YEL031W	YER021W	YER022W	YER083C	YFL025C	YGL020C	YGL084C	YGL115W	YGL167C	YGL200C	YGR038W	YHR030C	YHR079C	YHR101C	YIL022W	YIL027C	YIL076W	YJL034W	YJL062W	YJL095W	YJL171C	YJR073C	YLR087C	YLR350W	YMR200W	YMR214W	YMR307W	YNL238W	YNL322C	YNR002C	YOR067C	YOR085W	YOR216C	YOR254C	YPL094C	YPL213W	YPL227C	YPR159W	
YGL028C	YDR482C	YFR024C-A	YHR016C	YJR022W	
YGL029W	YNL243W	
YGL030W	YAL035W	YBR009C	YBR142W	YBR253W	YCL059C	YDR060W	YDR087C	YDR101C	YDR148C	YDR381W	YER006W	YFL002C	YFR001W	YGL246C	YGR090W	YGR103W	YGR162W	YGR245C	YGR281W	YGR285C	YHL011C	YHR052W	YHR066W	YHR114W	YHR204W	YIL125W	YJL080C	YKL014C	YKL029C	YKL067W	YLR074C	YLR175W	YML126C	YNL110C	YNL132W	YNL175C	YNL207W	YOL135C	YOR310C	YPL235W	YPR189W	
YGL031C	YCL029C	YFR031C-A	YFR034C	YGR214W	YGR281W	YHR170W	YIL022W	YML126C	YMR190C	YNL124W	YNL298W	
YGL032C	YGR257C	
YGL033W	YDR014W-A	YDR332W	YER095W	YER179W	YGL183C	YJL187C	YLR263W	YOR351C	YPL240C	
YGL035C	YAL005C	YAR010C	YBL002W	YBL003C	YBL093C	YBL105C	YBR010W	YBR112C	YBR126C	YBR164C	YCR084C	YDL022W	YDL229W	YDR096W	YDR099W	YDR174W	YDR194C	YDR335W	YDR443C	YDR477W	YER129W	YGL115W	YGL179C	YGL209W	YGL253W	YHR165C	YIL035C	YIL154C	YIL162W	YKL074C	YLL024C	YLL043W	YLR071C	YLR094C	YLR096W	YLR337C	YML006C	YML051W	YML124C	YMR139W	YMR240C	YNL025C	YNL167C	YNL236W	YNL255C	YNR023W	YOL041C	YOR249C	YOR290C	YOR308C	YOR351C	YOR360C	YPL203W	YPL240C	YPR198W	
YGL036W	YBR057C	YCL055W	YPR016C	YPR041W	
YGL037C	YAL024C	YBR274W	YGL116W	YGR092W	YHR114W	YLR347C	YNL189W	
YGL038C	YDL159W	YER157W	YGL055W	YGR040W	YHL007C	YHR084W	YLR362W	YNL287W	
YGL039W	YBR025C	YDL033C	YDL179W	YER064C	YER081W	YFR014C	
YGL040C	YLR347C	YML064C	YNL189W	
YGL043W	YAL011W	YAL021C	YAR003W	YBR081C	YBR109C	YBR154C	YBR175W	YBR231C	YBR245C	YBR279W	YDL049C	YDL074C	YDL140C	YDR138W	YDR334W	YDR443C	YDR485C	YEL055C	YEL065W	YER148W	YER149C	YER150W	YER151C	YER153C	YGL058W	YGL066W	YGL070C	YGL127C	YGL224C	YGL244W	YGR005C	YGR063C	YGR097W	YGR104C	YGR116W	YGR186W	YGR252W	YHR013C	YHR059W	YHR108W	YIL021W	YJL115W	YJL140W	YJL164C	YJL168C	YJR035W	YJR132W	YKL054C	YKL139W	YKL160W	YLR055C	YLR085C	YLR113W	YLR226W	YLR268W	YLR305C	YLR306W	YLR410W	YLR418C	YML010W	YML032C	YML041C	YML062C	YML094W	YMR038C	YMR277W	YNL236W	YNL238W	YOL005C	YOL012C	YOR001W	YOR151C	YOR290C	YPL042C	YPL055C	YPL129W	YPR008W	YPR161C	
YGL044C	YAL043C	YDL140C	YDL218W	YDR005C	YDR016C	YDR084C	YDR098C	YDR183W	YDR228C	YDR301W	YDR432W	YDR538W	YER143W	YER165W	YGL130W	YGR004W	YGR047C	YGR195W	YGR218W	YHR174W	YIR011C	YJR113C	YKL059C	YKR002W	YLR115W	YLR277C	YLR335W	YLR432W	YML010W	YMR039C	YMR061W	YMR153W	YMR270C	YNL044W	YNL157W	YOL123W	YOR250C	YPL211W	
YGL045W	YBL021C	YGL014W	YGR229C	YHR030C	YJL168C	YJR091C	YJR094C	YKL002W	YKL041W	YLR342W	YNL307C	YOR209C	YOR253W	YPL216W	YPR173C	
YGL047W	YBR070C	YDR364C	YGL233W	YLR295C	
YGL048C	YBL039C	YBR081C	YBR160W	YBR173C	YBR198C	YBR272C	YDL007W	YDL040C	YDL097C	YDL147W	YDR127W	YDR363W-A	YDR394W	YDR427W	YDR440W	YEL037C	YER012W	YER021W	YER022W	YER148W	YER171W	YFL007W	YFL024C	YFR004W	YFR010W	YFR034C	YFR052W	YGL004C	YGL011C	YGL058W	YGL141W	YGL207W	YGR184C	YGR218W	YGR232W	YGR252W	YHL030W	YHR027C	YHR119W	YHR135C	YHR200W	YIL075C	YKL010C	YKL145W	YLL034C	YLR295C	YLR421C	YML012W	YML124C	YMR016C	YNL112W	YNL244C	YNL250W	YOL148C	YOR117W	YOR259C	YOR261C	YPL004C	YPL235W	YPL248C	YPR103W	YPR108W	
YGL049C	YBL032W	YBR009C	YDL014W	YDL043C	YDR381W	YER142C	YER165W	YGL122C	YGR162W	YHL034C	YHR066W	YHR086W	YHR088W	YHR089C	YIR001C	YJL138C	YJR007W	YJR076C	YKL059C	YKR059W	YKR081C	YLR175W	YLR427W	YML017W	YMR125W	YNL016W	YNL118C	YNL244C	YNL251C	YOL077C	YOL139C	YOR276W	YPL178W	YPR041W	YPR175W	
YGL050W	YIL050W	YJR031C	
YGL051W	YAR033W	YBR036C	YBR069C	YBR106W	YBR283C	YBR290W	YBR298C	YCR028C	YDL054C	YDL145C	YDR331W	YEL063C	YGL129C	YGL200C	YGR060W	YGR260W	YGR295C	YHL048W	YHR082C	YHR135C	YHR140W	YIL095W	YIL109C	YIL120W	YJL106W	YKL146W	YKL174C	YKR039W	YLL028W	YLR004C	YMR011W	YMR058W	YMR149W	YNL101W	YNL154C	YNL287W	YNL307C	YOR267C	YPL076W	YPL141C	YPL264C	YPR156C	YPR198W	
YGL053W	YAR031W	YDR331W	YFL025C	YHR140W	YIL109C	YJL134W	YJL196C	YLR065C	YOL107W	YOR059C	YOR245C	YOR307C	
YGL054C	YAL026C	YAR002C-A	YBR080C	YBR106W	YBR164C	YBR171W	YBR254C	YCR044C	YDL099W	YDL100C	YDR108W	YDR137W	YDR320C	YDR517W	YEL031W	YER083C	YER122C	YFL025C	YFL031W	YGL005C	YGL012W	YGL020C	YGL137W	YGL167C	YGL200C	YGL225W	YHL031C	YHR004C	YHR079C	YIL039W	YIL076W	YIL090W	YIL140W	YJL004C	YJL117W	YJR073C	YKL119C	YLL043W	YLR026C	YLR039C	YLR242C	YLR262C	YLR268W	YLR372W	YML012W	YML071C	YML125C	YMR123W	YMR272C	YMR274C	YMR292W	YMR307W	YNL041C	YNL049C	YNL051W	YNL201C	YNL258C	YNR051C	YOL018C	YOR070C	YOR198C	YPL051W	YPL132W	YPL218W	YPR181C	
YGL055W	YAL007C	YAR042W	YBL016W	YBR106W	YBR159W	YBR170C	YCR034W	YDL093W	YDL192W	YEL050C	YFR014C	YGL005C	YGL020C	YGL038C	YGL126W	YIL016W	YIR033W	YJL097W	YJR010C-A	YJR059W	YJR073C	YJR117W	YKL020C	YLR039C	YLR056W	YLR242C	YML008C	YML013W	YMR022W	YMR029C	YMR052W	YMR123W	YMR202W	YMR299C	YOR067C	YOR245C	YOR311C	YPL240C	
YGL056C	YBR214W	YDL047W	YFR040W	YGL179C	YHR166C	YJL187C	YOL001W	
YGL057C	YBL016W	YBR045C	
YGL058W	YAL010C	YAL011W	YAL021C	YAL024C	YBL038W	YBR010W	YBR052C	YBR058C	YBR082C	YBR088C	YBR098W	YBR127C	YBR160W	YBR168W	YBR200W	YBR223C	YBR231C	YBR268W	YBR279W	YCL016C	YCL061C	YCR003W	YCR009C	YCR034W	YCR039C	YCR046C	YCR066W	YCR071C	YCR086W	YDL005C	YDL020C	YDL044C	YDL047W	YDL048C	YDL074C	YDL101C	YDL140C	YDR004W	YDR017C	YDR032C	YDR076W	YDR129C	YDR137W	YDR161W	YDR174W	YDR194C	YDR207C	YDR217C	YDR224C	YDR237W	YDR289C	YDR320C	YDR334W	YDR359C	YDR363W-A	YDR369C	YDR386W	YDR388W	YDR392W	YDR409W	YDR432W	YDR439W	YDR477W	YDR484W	YDR485C	YEL009C	YEL027W	YEL029C	YEL031W	YEL037C	YEL044W	YEL050C	YEL051W	YEL061C	YER012W	YER014W	YER016W	YER019W	YER050C	YER061C	YER083C	YER087W	YER095W	YER111C	YER142C	YER162C	YER171W	YER173W	YFR010W	YFR019W	YFR036W	YGL003C	YGL020C	YGL043W	YGL048C	YGL070C	YGL087C	YGL126W	YGL127C	YGL163C	YGL173C	YGL219C	YGR020C	YGR063C	YGR102C	YGR104C	YGR105W	YGR135W	YGR150C	YGR180C	YGR184C	YGR188C	YGR200C	YGR220C	YGR255C	YGR257C	YGR258C	YGR285C	YHL011C	YHR011W	YHR013C	YHR026W	YHR051W	YHR060W	YHR067W	YHR090C	YHR134W	YHR154W	YHR191C	YHR194W	YHR200W	YHR206W	YIL040W	YIL093C	YIR002C	YIR009W	YJL006C	YJL029C	YJL047C	YJL092W	YJL095W	YJL115W	YJL168C	YJR043C	YJR052W	YJR060W	YJR102C	YJR104C	YJR118C	YJR123W	YKL057C	YKL080W	YKL113C	YKL119C	YKL130C	YKL139W	YKL181W	YKL210W	YKL212W	YKL213C	YKR020W	YKR030W	YLL033W	YLR015W	YLR024C	YLR039C	YLR055C	YLR085C	YLR087C	YLR148W	YLR182W	YLR204W	YLR262C	YLR320W	YLR337C	YLR357W	YLR370C	YLR373C	YLR384C	YLR396C	YLR417W	YLR425W	YML016C	YML028W	YML032C	YML041C	YML060W	YML101C	YML112W	YML128C	YMR021C	YMR038C	YMR048W	YMR053C	YMR055C	YMR066W	YMR078C	YMR097C	YMR100W	YMR137C	YMR154C	YMR165C	YMR198W	YMR201C	YMR205C	YMR217W	YMR224C	YMR228W	YMR236W	YMR263W	YMR286W	YMR312W	YNL068C	YNL073W	YNL084C	YNL097C	YNL098C	YNL107W	YNL199C	YNL218W	YNL236W	YNL243W	YNL250W	YNL273W	YNL283C	YNL297C	YNL298W	YNL330C	YNR010W	YNR051C	YNR052C	YOL001W	YOL004W	YOL009C	YOL012C	YOL076W	YOL080C	YOR073W	YOR080W	YOR141C	YOR144C	YOR147W	YOR158W	YOR194C	YOR205C	YOR209C	YOR211C	YOR221C	YOR297C	YOR368W	YPL013C	YPL022W	YPL045W	YPL069C	YPL086C	YPL101W	YPL118W	YPL167C	YPL248C	YPL254W	YPL269W	YPR018W	YPR103W	YPR124W	YPR135W	YPR141C	YPR164W	
YGL059W	YAL009W	YBR028C	YBR059C	YBR142W	YBR157C	YBR170C	YCR073W-A	YDL019C	YDL139C	YDL223C	YDR042C	YDR068W	YDR070C	YDR099W	YDR293C	YDR425W	YER078C	YFL017W-A	YFL050C	YFR017C	YGL105W	YGL180W	YGL205W	YGR008C	YGR038W	YGR179C	YGR249W	YGR257C	YGR266W	YGR267C	YGR285C	YHR028C	YHR082C	YHR105W	YHR117W	YHR157W	YHR185C	YHR207C	YIL070C	YIL107C	YIL135C	YJL070C	YJL084C	YJL164C	YJR001W	YJR049C	YJR059W	YKL008C	YKL062W	YKL064W	YKL079W	YKL093W	YKL116C	YKL166C	YKL171W	YKL181W	YKR048C	YKR090W	YKR092C	YKR100C	YLL018C	YLL028W	YLL029W	YLL038C	YLR003C	YLR195C	YLR258W	YLR319C	YML048W	YML063W	YMR086W	YMR120C	YMR140W	YMR165C	YMR196W	YNL074C	YNL117W	YNL186W	YNL245C	YNL263C	YNR039C	YOL016C	YOL070C	YOR002W	YOR083W	YOR113W	YOR134W	YPL006W	YPL056C	YPL077C	YPL203W	YPL240C	
YGL060W	YBR216C	YCR009C	YDR388W	YFR024C-A	YGL086W	YGL092W	YJL030W	YML007W	
YGL061C	YDR016C	YDR201W	YDR320C-A	YDR529C	YER016W	YER133W	YGR040W	YGR113W	YIL070C	YJL030W	YJL179W	YKL052C	YKL138C-A	YKR037C	YKR048C	YKR083C	YMR308C	YOR304C-A	YOR360C	YPL209C	
YGL062W	YBR218C	YCR079W	YDR523C	YER065C	YGR040W	YHR107C	YML058W	YNL117W	YOL001W	YPR110C	
YGL063W	YBR109C	YDL070W	YFL018C	YLL050C	
YGL064C	Q0045	YGR220C	YOR260W	
YGL065C	YBR087W	YBR110W	YDL055C	YER103W	
YGL066W	YBR081C	YBR111W-A	YBR198C	YCL010C	YCL016C	YDR145W	YDR167W	YDR176W	YDR229W	YDR392W	YDR448W	YDR523C	YGL043W	YGL112C	YGR252W	YHR064C	YHR099W	YHR191C	YLL026W	YLR055C	YMR078C	YMR091C	YMR186W	YMR223W	YMR236W	YNL298W	YOL148C	YPL042C	YPL047W	YPL254W	YPR070W	YPR135W	
YGL067W	YDR381W	YHR121W	YJL164C	YJR059W	YKR037C	YOR257W	
YGL068W	YDL213C	YER036C	YER082C	YFR034C	YLR069C	YLR074C	YLR340W	YML025C	YNL118C	
YGL070C	YAL011W	YAL062W	YAR064W	YBL059W	YBL082C	YBR081C	YBR106W	YBR107C	YBR154C	YBR157C	YBR167C	YBR176W	YBR188C	YBR201W	YBR231C	YCR079W	YDL053C	YDL074C	YDL115C	YDL140C	YDL183C	YDL219W	YDR022C	YDR054C	YDR056C	YDR067C	YDR079W	YDR115W	YDR138W	YDR176W	YDR184C	YDR260C	YDR286C	YDR388W	YDR392W	YDR404C	YDR448W	YDR485C	YER022W	YER029C	YER039C	YER053C	YER109C	YER115C	YER180C	YFL017C	YFL034C-B	YFL038C	YGL014W	YGL043W	YGL058W	YGL127C	YGR005C	YGR063C	YGR104C	YGR186W	YGR252W	YHR059W	YHR077C	YHR143W-A	YHR216W	YIL021W	YJL140W	YJL168C	YJL170C	YJL190C	YJR035W	YJR052W	YKL028W	YKL086W	YKL141W	YKL150W	YKL190W	YML010W	YML041C	YML062C	YML094W	YMR236W	YOL005C	YOL012C	YOR116C	YOR151C	YOR210W	YOR224C	YPL055C	YPL086C	YPL129W	YPR086W	YPR093C	YPR187W	
YGL071W	YAL040C	YBR107C	YBR112C	YDL074C	YDR098C	YDR254W	YDR267C	YDR318W	YDR328C	YER083C	YER145C	YER174C	YGL020C	YGR140W	YIR018W	YJR060W	YJR135C	YKL049C	YKL089W	YKL220C	YLR214W	YMR058W	YMR168C	YMR308C	YPL018W	YPL055C	YPL202C	YPR046W	YPR052C	
YGL073W	YAL005C	YBL061C	YBR160W	YDL229W	YDR477W	YFL033C	YGL166W	YGR146C	YHR205W	YHR206W	YJL194W	YLL024C	YLR300W	YLR332W	YLR371W	YLR419W	YML109W	YMR186W	YMR273C	YNL209W	YNL283C	YOR008C	YOR014W	YOR027W	YOR178C	YOR360C	YPL106C	YPR159W	
YGL075C	YBR160W	YDL070W	YDR356W	YER100W	YGL086W	YIL149C	YJL013C	YJL019W	YJL030W	YJR112W	YJR117W	YKL166C	YLR457C	YML031W	YMR022W	YMR117C	YMR264W	YNL107W	YPL255W	YPR119W	
YGL076C	YAL035W	YBR142W	YDL055C	YDL195W	YDR060W	YDR091C	YDR101C	YDR148C	YDR510W	YFR001W	YFR031C-A	YFR034C	YGL111W	YGL246C	YGR103W	YGR245C	YHR052W	YHR085W	YHR088W	YIL125W	YLL034C	YLR074C	YLR432W	YLR449W	YML126C	YMR229C	YNL023C	YNL049C	YNL124W	YNL175C	YNL298W	YOL120C	YOR206W	YOR272W	YPL085W	YPL093W	YPL198W	YPR016C	YPR041W	YPR181C	
YGL077C	YER026C	YPL076W	YPL240C	
YGL078C	YBR142W	YCL059C	YDL014W	YDL208W	YEL026W	YER177W	YFR034C	YFR052W	YGR159C	YHR072W-A	YHR089C	YHR115C	YJL090C	YKL014C	YKR024C	YLR175W	YLR197W	YML010W	YNL308C	YPL240C	
YGL079W	YDL179W	YDR357C	YEL005C	YFR014C	YGL180W	YGR113W	YHR135C	YJL187C	YKL061W	YLR408C	YNL289W	YOL001W	
YGL081W	YBL039C	YDL145C	YDL226C	YER006W	YFR015C	YGR155W	YGR184C	YJL074C	YKL104C	YLR330W	YLR342W	YMR309C	YNL192W	YOL094C	YPL240C	YPR159W	
YGL082W	YBL016W	YBR223C	YLR166C	
YGL083W	YMR264W	
YGL084C	YAL023C	YAL026C	YAL058W	YBL061C	YBL082C	YBR023C	YBR106W	YBR162W-A	YBR171W	YBR229C	YBR290W	YCL001W	YCR008W	YCR009C	YCR017C	YCR034W	YCR044C	YCR067C	YDL095W	YDR108W	YDR320C	YDR388W	YDR484W	YEL013W	YEL031W	YEL042W	YFL025C	YGL012W	YGL027C	YGL126W	YGL167C	YGR060W	YGR157W	YGR166W	YGR227W	YHL003C	YHL031C	YHL032C	YHL042W	YHR004C	YHR079C	YHR101C	YHR142W	YIL005W	YIL043C	YIL090W	YJL012C	YJL062W	YJL099W	YJL171C	YJL212C	YJR015W	YJR073C	YJR091C	YJR134C	YJR143C	YLR039C	YLR242C	YLR262C	YLR308W	YLR330W	YLR372W	YML008C	YML013W	YML019W	YML038C	YML055W	YMR015C	YMR058W	YMR123W	YMR152W	YMR183C	YMR200W	YMR214W	YMR272C	YMR307W	YNL058C	YNL238W	YNL297C	YNL322C	YNR030W	YOL018C	YOR002W	YOR067C	YOR070C	YOR085W	YOR089C	YOR115C	YOR198C	YPL141C	YPL189W	YPL227C	YPL240C	
YGL085W	YDR388W	YER118C	
YGL086W	YAL011W	YAR002W	YAR019C	YBR107C	YBR200W	YBR231C	YCL016C	YCL029C	YCR028C-A	YCR065W	YDL017W	YDL028C	YDL047W	YDR150W	YDR175C	YDR200C	YDR254W	YDR295C	YDR318W	YDR332W	YDR334W	YDR359C	YDR364C	YDR485C	YEL003W	YEL050C	YEL061C	YER007W	YER016W	YER018C	YFL008W	YFL037W	YFR028C	YGL003C	YGL060W	YGL075C	YGL115W	YGL116W	YGL173C	YGR063C	YGR078C	YGR188C	YHR191C	YIL149C	YJL030W	YJL127C	YJL179W	YJR060W	YJR135C	YKL057C	YKR037C	YKR082W	YKR095W	YLR025W	YLR056W	YLR079W	YLR085C	YLR103C	YLR200W	YLR287C	YLR312C	YLR381W	YML041C	YML094W	YML124C	YMR048W	YMR055C	YMR078C	YMR091C	YMR117C	YMR153W	YMR168C	YMR198W	YMR202W	YMR266W	YMR267W	YNL080C	YNL153C	YNR010W	YOL001W	YOL076W	YOL115W	YOR026W	YOR080W	YOR195W	YOR349W	YPL008W	YPL017C	YPL018W	YPL031C	YPL042C	YPL106C	YPL241C	YPL271W	YPR046W	YPR135W	YPR141C	
YGL087C	YBR088C	YCR066W	YDR092W	YDR217C	YDR419W	YEL003W	YER125W	YGL058W	YGR078C	YHR118C	YHR134W	YIR002C	YJL092W	YJL194W	YJR006W	YJR043C	YKL213C	YLR032W	YLR200W	YML032C	YML094W	YMR140W	YMR323W	YOL081W	YOR220W	YPL022W	YPL167C	YPR135W	
YGL089C	YFL026W	
YGL090W	YCR094W	YDR076W	YDR369C	YER062C	YLR109W	YLR265C	YLR288C	YLR424W	YOR005C	YOR061W	
YGL091C	YBR141C	YDL102W	YHR135C	YIL003W	YIL129C	YOL001W	
YGL092W	YBL079W	YBR017C	YDL116W	YDL207W	YDR129C	YDR192C	YDR335W	YER105C	YER107C	YFR002W	YGL060W	YGL100W	YGL172W	YGR119C	YGR178C	YGR218W	YHR036W	YJL041W	YJR042W	YKL057C	YKL068W	YKR082W	YLR208W	YLR347C	YLR429W	YML103C	YMR047C	YMR153W	YMR308C	YOR046C	YOR160W	YPR111W	
YGL093W	YAL034W-A	YDR318W	YDR356W	YDR532C	YIL144W	YIR010W	YJR112W	YKL052C	YOL069W	YPL233W	
YGL094C	YAL021C	YDL101C	YDR363W-A	YER165W	YGR178C	YKL012W	YKL025C	YOL115W	
YGL095C	YAL021C	YBL050W	YBL105C	YBR288C	YCL016C	YDL020C	YDL040C	YDL074C	YDL097C	YDR321W	YDR323C	YDR468C	YER021W	YER083C	YER116C	YFR052W	YGL020C	YGR046W	YHR013C	YHR191C	YHR200W	YKL196C	YLR148W	YLR320W	YMR078C	YMR197C	YMR231W	YNL243W	YNR052C	YOL018C	YOL115W	YOR036W	YOR089C	YOR327C	YPL045W	YPL055C	
YGL096W	YBR173C	YER012W	YER081W	YJR022W	YLR447C	YOR319W	
YGL097W	YAR002W	YBL002W	YBL003C	YBL085W	YBR009C	YBR010W	YBR160W	YDL003W	YDR002W	YDR190C	YDR224C	YDR225W	YER110C	YFL039C	YFR034C	YFR037C	YGL133W	YGL207W	YGR218W	YHR082C	YHR088W	YIL063C	YJR074W	YKL178C	YLR293C	YLR335W	YML085C	YML121W	YMR153W	YNL030W	YNL031C	YNL247W	YOL012C	YOL021C	YOR185C	YOR204W	YOR304W	YPL037C	YPL127C	YPL235W	YPR119W	
YGL098W	YBL050W	YCR011C	YDR189W	YDR373W	YDR498C	YEL017W	YGL145W	YHR167W	YIL004C	YKL196C	YLR026C	YLR078C	YLR268W	YLR378C	YLR440C	YNL258C	YOL086C	YOR075W	
YGL099W	YBL016W	YBL092W	YBR084W	YBR101C	YBR267W	YCR072C	YCR088W	YDR101C	YDR174W	YDR381W	YEL054C	YER036C	YFR031C-A	YGL123W	YGR245C	YHR010W	YHR170W	YIL133C	YIR026C	YKL180W	YLL045C	YLR075W	YLR325C	YLR340W	YMR109W	YMR194W	YMR229C	YMR290C	YNL002C	YNL178W	YOR063W	YOR096W	YOR294W	YPL093W	YPL131W	YPR016C	YPR041W	YPR102C	
YGL100W	YAL009W	YBR286W	YDL102W	YDL116W	YDR128W	YER029C	YER105C	YER172C	YGL092W	YGL137W	YIL149C	YJL002C	YJL187C	YJR042W	YKL057C	YKR082W	YLR208W	YLR359W	YMR047C	YOR014W	YOR080W	
YGL101W	YJL092W	
YGL103W	YBL007C	YCL059C	YDL055C	YDR060W	YDR087C	YDR510W	YER036C	YER146W	YFR031C-A	YHR052W	YJL124C	YKL014C	YLR074C	YML072C	YNL110C	YNL124W	YNR053C	YOL149W	YPL012W	YPR189W	
YGL104C	YAR028W	YBL007C	YBR106W	YBR159W	YDR331W	YDR414C	YFR024C-A	YGL212W	YGL225W	YHR114W	YIL016W	YIL035C	YJL133W	YJR117W	YKL065C	YLR372W	YML048W	YML075C	YMR153W	YMR264W	YNL054W	YOR016C	YPL076W	YPL175W	YPL270W	YPR028W	
YGL105W	YBL032W	YBR017C	YBR059C	YBR128C	YBR217W	YBR296C	YCR002C	YDL141W	YDL179W	YDR270W	YDR385W	YER157W	YFR014C	YGL059W	YGL180W	YGL245W	YGR040W	YGR092W	YGR264C	YHL009W-B	YHR082C	YHR131C	YHR135C	YIR033W	YJL092W	YJL095W	YJL164C	YJL165C	YJL187C	YJR059W	YKL050C	YKL101W	YKL171W	YKL205W	YLR138W	YLR166C	YLR247C	YML095C	YMR059W	YMR216C	YMR280C	YNL021W	YNL119W	YNL154C	YNL289W	YNR013C	YOL113W	YOR017W	YOR197W	YPL153C	YPL209C	YPL240C	
YGL106W	YAL027W	YAL029C	YBL079W	YBR001C	YBR030W	YBR058C	YBR079C	YBR109C	YBR130C	YBR143C	YBR218C	YCR008W	YDL181W	YDR017C	YDR171W	YDR388W	YDR457W	YEL037C	YER151C	YFL005W	YGL210W	YGR086C	YGR188C	YHR019C	YHR023W	YJL033W	YKL124W	YKL160W	YKR010C	YLR144C	YLR203C	YLR274W	YLR288C	YLR304C	YLR319C	YLR356W	YLR429W	YML011C	YML034W	YMR071C	YMR173W	YMR304W	YMR309C	YNL023C	YOL098C	YOL139C	YOR035C	YOR127W	YOR249C	YOR326W	YOR368W	YOR370C	YPL004C	YPL040C	YPL242C	YPR171W	YPR188C	
YGL107C	YDL074C	YDR004W	YDR369C	YJR070C	YKL113C	YML032C	YMR224C	YNL250W	YPL055C	
YGL108C	YDL126C	
YGL110C	YER081W	YKR023W	YLR342W	YMR307W	YNL192W	YPL240C	
YGL111W	YBR142W	YDR087C	YDR120C	YDR496C	YER133W	YFR001W	YGL076C	YGR103W	YHR052W	YHR066W	YHR088W	YKR081C	YLR009W	YML010W	YMR049C	YMR290C	YNL061W	YNL082W	YNL110C	YOL077C	YOR005C	YOR206W	YOR272W	YOR380W	YPL093W	YPL131W	YPL204W	YPL211W	YPR016C	YPR143W	
YGL112C	YAL017W	YBL002W	YBR010W	YBR081C	YBR111W-A	YBR198C	YBR253W	YCL010C	YCR042C	YDL014W	YDL087C	YDR044W	YDR145W	YDR159W	YDR167W	YDR176W	YDR216W	YDR225W	YDR381W	YDR392W	YDR448W	YEL009C	YER148W	YER164W	YER165W	YGL066W	YGR094W	YGR252W	YGR264C	YGR274C	YHR099W	YIL175W	YLR055C	YLR176C	YLR399C	YML007W	YML010W	YML015C	YML098W	YML114C	YMR005W	YMR043W	YMR061W	YMR127C	YMR154C	YMR223W	YMR227C	YMR236W	YMR255W	YNL016W	YNL039W	YOL072W	YOL135C	YOL148C	YOR220W	YOR257W	YPL011C	YPL047W	YPL082C	YPL129W	YPL248C	YPL254W	YPR072W	
YGL113W	YDR013W	YHL024W	YJL090C	YJR043C	YLR103C	YPR194C	
YGL114W	YPR128C	
YGL115W	YBR112C	YBR126C	YBR195C	YDL214C	YDR028C	YDR032C	YDR419W	YDR422C	YDR477W	YER027C	YER129W	YER148W	YER177W	YFR028C	YGL019W	YGL027C	YGL035C	YGL086W	YGL158W	YGL179C	YGL208W	YIL035C	YJL114W	YJR083C	YKL193C	YLR039C	YLR262C	YML110C	YMR011W	YMR280C	YMR291W	YOL139C	YOR018W	YOR026W	YOR047C	YOR142W	YOR249C	YOR267C	YOR360C	YPL046C	YPL240C	YPR160W	
YGL116W	YAR007C	YBL084C	YBR160W	YBR200W	YCL009C	YDL003W	YDL028C	YDL143W	YDL220C	YDR113C	YDR188W	YDR212W	YDR260C	YEL061C	YFL009W	YFR036W	YGL003C	YGL037C	YGL086W	YGL190C	YGR092W	YGR188C	YHR014W	YHR166C	YIL021W	YIL142W	YJL008C	YJL013C	YJL014W	YJL030W	YJL111W	YJL164C	YJR064W	YKL022C	YKL085W	YKL101W	YLR079W	YLR102C	YMR001C	YMR055C	YNL014W	YNL024C	YOR026W	YPL004C	YPL140C	YPL203W	YPR007C	YPR119W	YPR120C	
YGL117W	YJR022W	
YGL119W	YDR197W	YJR091C	YLR201C	YNL289W	YOL008W	YPL026C	
YGL120C	YAL032C	YBL072C	YBR011C	YBR189W	YCL011C	YCL037C	YCR035C	YCR057C	YDL014W	YDL153C	YDL209C	YDL213C	YDR025W	YDR381W	YEL054C	YER029C	YER165W	YER172C	YGL128C	YGL130W	YGL173C	YGR075C	YGR220C	YHL034C	YHR052W	YHR165C	YJL050W	YJL190C	YJR145C	YKL014C	YKL095W	YKL173W	YKR022C	YKR092C	YLL036C	YLR074C	YLR117C	YLR150W	YLR424W	YLR432W	YML056C	YMR049C	YMR116C	YMR143W	YMR213W	YMR230W	YNL224C	YNL308C	YNR054C	YOL115W	YOR096W	YOR206W	YOR310C	YPL081W	YPL151C	YPR182W	
YGL121C	YAL056W	YCR077C	YDL143W	YDL188C	YDL200C	YEL061C	YER020W	YJR053W	YLR278C	YMR048W	YMR094W	YOR371C	
YGL122C	YBR017C	YBR034C	YDR192C	YDR381W	YDR432W	YDR505C	YER165W	YGL049C	YHR089C	YHR135C	YIL092W	YIL149C	YKR026C	YKR095W	YLR150W	YML107C	YMR255W	YNL016W	YNL154C	YOL072W	YOL123W	
YGL123W	YDR365C	YFR034C	YGL099W	YGR275W	YJL190C	YJR002W	YKL014C	YLL036C	YLR048W	YLR150W	YMR131C	YNL124W	YNL298W	YNR054C	YOR290C	YPL081W	
YGL124C	YAL005C	YBR131W	YBR160W	YDL077C	YDL229W	YDR150W	YDR162C	YDR424C	YGL006W	YGL167C	YHR129C	YKL025C	YKR054C	YLR148W	YLR396C	YML001W	YML007W	YML094W	YMR231W	YMR243C	YMR299C	YNL267W	YOR106W	YOR151C	YPL174C	YPL240C	YPR119W	
YGL125W	YDR034C	YPL023C	
YGL126W	YAL026C	YBR036C	YBR058C-A	YBR164C	YDL193W	YDR137W	YEL013W	YEL043W	YFL031W	YGL010W	YGL055W	YGL058W	YGL084C	YGL167C	YGR157W	YIL090W	YJR073C	YKL119C	YLR039C	YMR272C	YOR165W	YOR254C	YOR311C	YPL161C	YPL195W	
YGL127C	YAL011W	YAL013W	YAL021C	YAL041W	YBL009W	YBL051C	YBL093C	YBR060C	YBR094W	YBR176W	YBR186W	YBR193C	YBR231C	YBR253W	YCL061C	YCR030C	YCR035C	YCR081W	YDL005C	YDL020C	YDL045C	YDL074C	YDL147W	YDL165W	YDR004W	YDR076W	YDR084C	YDR092W	YDR110W	YDR138W	YDR225W	YDR259C	YDR308C	YDR334W	YDR369C	YDR408C	YDR479C	YDR485C	YDR510W	YDR534C	YEL038W	YEL048C	YER022W	YER083C	YER119C	YER149C	YER184C	YFR026C	YGL019W	YGL020C	YGL025C	YGL043W	YGL058W	YGL070C	YGL153W	YGL157W	YGL250W	YGR104C	YHR041C	YHR058C	YHR059W	YHR191C	YHR200W	YIL031W	YIR017C	YJL115W	YJL168C	YJR069C	YJR070C	YKL137W	YKR101W	YLR019W	YLR032W	YLR071C	YLR085C	YLR103C	YLR108C	YLR150W	YLR222C	YLR321C	YLR423C	YML032C	YML041C	YML133C	YMR038C	YMR054W	YMR072W	YMR078C	YMR112C	YMR202W	YMR224C	YMR263W	YNL236W	YNL250W	YNR010W	YNR028W	YNR052C	YOL012C	YOL016C	YOL018C	YOL051W	YOL115W	YOL135C	YOR047C	YOR128C	YOR144C	YOR151C	YOR162C	YOR174W	YOR289W	YOR377W	YPL055C	YPL064C	YPL155C	YPL240C	YPL269W	YPR070W	YPR086W	YPR135W	YPR168W	
YGL128C	YAL032C	YDL209C	YER029C	YER172C	YGL120C	YHR165C	YKL173W	YKR022C	YLL036C	YLR117C	YLR275W	YLR424W	YMR213W	YPL151C	
YGL129C	YAR027W	YBR251W	YDR036C	YDR041W	YDR052C	YDR337W	YDR347W	YER022W	YER050C	YGL051W	YGR165W	YHL004W	YHL048W	YHR114W	YIL070C	YJR113C	YJR136C	YKL155C	YNL137C	YOL027C	YPL013C	YPR125W	
YGL130W	YAL035W	YBL075C	YBR079C	YBR221C	YCR038C	YDL014W	YDL108W	YDL140C	YDR510W	YER103W	YER155C	YGL044C	YGL120C	YGL173C	YGL207W	YGR063C	YGR098C	YHR121W	YIL131C	YJL168C	YKR001C	YML010W	YML109W	YMR012W	YMR273C	YMR309C	YNL030W	YNL088W	YOL078W	YOL145C	YOR046C	YOR375C	YPL228W	
YGL131C	YIL101C	YLR413W	YNL127W	
YGL133W	YAL013W	YBR089C-A	YBR123C	YBR245C	YBR278W	YCL032W	YDL002C	YDR121W	YDR224C	YER164W	YFL031W	YFR013W	YGL097W	YJL065C	YLR176C	YNL298W	YOR304W	YPL016W	
YGL134W	YCR008W	YCR073C	YDL108W	YDR477W	YER059W	YGL180W	YGR024C	YIL050W	YJL165C	YLR218C	YLR248W	YLR258W	YMR311C	YNL307C	YOL096C	YOL113W	YOR178C	YOR351C	YOR360C	YPL031C	YPL219W	YPR185W	
YGL135W	YER081W	YHR084W	YJR075W	YJR091C	YPL220W	YPR159W	
YGL136C	YGR040W	YHR168W	YMR168C	
YGL137W	YAL005C	YAL026C	YBL030C	YBL045C	YBL102W	YBR018C	YBR080C	YBR187W	YBR229C	YBR288C	YCR009C	YCR012W	YCR044C	YCR076C	YCR093W	YDL017W	YDL019C	YDL043C	YDL055C	YDL059C	YDL099W	YDL100C	YDL137W	YDL145C	YDL160C	YDL192W	YDL200C	YDL204W	YDL226C	YDL229W	YDR047W	YDR137W	YDR188W	YDR212W	YDR238C	YDR394W	YDR429C	YDR510W	YEL002C	YEL013W	YEL043W	YEL060C	YER023W	YER049W	YER122C	YER178W	YFL025C	YFR051C	YGL005C	YGL054C	YGL100W	YGL145W	YGL200C	YGL223C	YGR086C	YGR089W	YGR092W	YGR142W	YGR157W	YGR202C	YGR284C	YHL031C	YHR018C	YIL004C	YIL035C	YIL039W	YIL076W	YIL094C	YIL124W	YIL136W	YIL142W	YJL004C	YJL024C	YJL026W	YJL062W	YJR031C	YJR070C	YJR073C	YKL029C	YKL073W	YKL078W	YKL081W	YKL166C	YKL204W	YKR007W	YKR046C	YKR067W	YLR039C	YLR078C	YLR100W	YLR153C	YLR216C	YLR242C	YLR246W	YLR260W	YLR262C	YLR268W	YLR315W	YML012W	YML067C	YML071C	YMR146C	YMR214W	YMR224C	YMR272C	YMR274C	YMR292W	YNL037C	YNL041C	YNL051W	YNL181W	YNL190W	YNL250W	YNL255C	YNL284C	YNL287W	YNL300W	YNL323W	YNR051C	YOL013C	YOL018C	YOL133W	YOR027W	YOR085W	YOR089C	YOR171C	YOR362C	YPL010W	YPL051W	YPL195W	YPL240C	YPR108W	YPR110C	YPR124W	
YGL138C	YGR123C	
YGL139W	YAL053W	YOR010C	YPL221W	
YGL140C	YKL117W	
YGL141W	YBR109C	YFR010W	YGL048C	YJR059W	YKL021C	
YGL142C	YDR364C	YML012W	
YGL143C	Q0045	Q0250	YCR077C	YDL040C	YER107C	YFR014C	YHR013C	YNL063W	YOR260W	
YGL144C	YER125W	YFR024C-A	YHR016C	YML111W	YMR139W	YMR275C	YNL307C	
YGL145W	YDR189W	YDR498C	YFR051C	YGL098W	YGL137W	YLR268W	YLR373C	YLR440C	YNL258C	YNL287W	YOL086C	YOR075W	YPR086W	YPR105C	
YGL146C	YOR005C	YPR137W	
YGL147C	YER012W	YER148W	YFR001W	YGL246C	YIL133C	YJL062W	YKL135C	YLR078C	YNL175C	YPL240C	YPR016C	
YGL148W	YAL024C	YDR510W	YFR034C	YIL035C	YLR103C	YOL107W	
YGL150C	YBL002W	YBL003C	YBR009C	YBR010W	YDL002C	YDR145W	YDR190C	YDR224C	YDR225W	YEL044W	YER092W	YFL013C	YFL039C	YFR030W	YGR274C	YJL081C	YKL104C	YLR052W	YNL030W	YNL031C	YNL059C	YNL068C	YOR141C	YOR189W	YOR355W	YPL129W	YPL235W	
YGL151W	YAL021C	YBL093C	YBR193C	YBR253W	YCR081W	YDL005C	YDL017W	YDR308C	YDR443C	YER022W	YER111C	YGL025C	YGR104C	YHR041C	YHR058C	YLR071C	YLR103C	YLR182W	YML007W	YML094W	YMR112C	YNL025C	YNL236W	YNR010W	YOL051W	YOL135C	YOR174W	YPL129W	YPL254W	YPR070W	YPR168W	
YGL153W	YAR014C	YBL007C	YBR059C	YCR036W	YCR088W	YDL040C	YDL065C	YDL127W	YDL139C	YDR142C	YDR244W	YDR256C	YDR265W	YDR329C	YDR388W	YEL061C	YER118C	YFR024C-A	YGL127C	YGL179C	YGR077C	YHR013C	YHR016C	YIR034C	YJL210W	YLR191W	YLR284C	YLR330W	YMR026C	YNL214W	YOL044W	YOL105C	YOL115W	YOR180C	YOR209C	YOR264W	YPR105C	
YGL154C	YBR115C	YGL254W	YOR028C	YOR128C	YPL240C	
YGL155W	YDL185W	YKL019W	YLR229C	YNL090W	YPR165W	
YGL156W	YJL074C	YKL103C	YOL082W	YOL083W	YPR110C	
YGL157W	YCL032W	YCR014C	YDR510W	YGL127C	YGL171W	YJL023C	YJR091C	YMR034C	YNR064C	
YGL158W	YAL042W	YAL068C	YBL016W	YBL024W	YBL031W	YBR136W	YDL070W	YDL153C	YDL220C	YDL230W	YDR423C	YDR477W	YER036C	YER098W	YER173W	YGL115W	YGL231C	YGL245W	YGL246C	YGR024C	YGR063C	YGR078C	YGR166W	YGR210C	YGR220C	YGR223C	YGR276C	YHL003C	YHL020C	YHL021C	YHL027W	YHR001W	YHR044C	YHR185C	YIL004C	YIL021W	YIL051C	YIL070C	YIL078W	YJL128C	YJR089W	YJR094W-A	YJR095W	YJR096W	YJR105W	YJR115W	YJR141W	YJR142W	YKL012W	YKR048C	YLL008W	YLL057C	YLR113W	YLR303W	YML035C	YML037C	YML042W	YMR115W	YMR155W	YMR229C	YMR239C	YMR241W	YMR243C	YMR284W	YNL064C	YNL065W	YNL117W	YNL186W	YNL212W	YNL272C	YNL284C-A	YOL125W	YOR018W	YOR044W	YOR089C	YOR136W	YOR193W	YOR210W	YOR261C	YOR335C	YOR362C	YPL058C	YPR063C	YPR072W	YPR160W	
YGL161C	YAL013W	YBR060C	YDL226C	YDR084C	YDR100W	YDR331W	YDR425W	YFL038C	YGL020C	YGL198W	YGL200C	YGL212W	YGR157W	YGR172C	YHR105W	YJL095W	YJL117W	YJR013W	YKL073W	YLR242C	YLR350W	YMR263W	YMR272C	YOL001W	YOR036W	YOR357C	YPL095C	YPL240C	
YGL162W	YBR112C	YDR138W	YMR079W	
YGL163C	YAL021C	YAL024C	YBR073W	YBR114W	YCL008C	YCL016C	YCR066W	YCR077C	YCR086W	YDL013W	YDL020C	YDL040C	YDL074C	YDL101C	YDR140W	YDR359C	YDR378C	YDR386W	YDR439W	YEL050C	YER016W	YER083C	YER087W	YER095W	YER116C	YER173W	YER179W	YGL003C	YGL020C	YGL058W	YGL173C	YGR092W	YGR180C	YHR013C	YHR031C	YHR154W	YHR191C	YHR200W	YHR206W	YJL006C	YJL092W	YJL115W	YJL124C	YJR043C	YJR104C	YKL056C	YKL057C	YKL085W	YKL113C	YKL139W	YKR061W	YKR082W	YLL002W	YLL033W	YLR032W	YLR103C	YLR182W	YLR234W	YLR240W	YLR320W	YLR373C	YML007W	YML028W	YML061C	YML112W	YMR038C	YMR048W	YMR078C	YMR190C	YMR198W	YNL147W	YNL199C	YNL273W	YNL291C	YNL297C	YNL298W	YNR052C	YOL009C	YOR005C	YOR080W	YOR144C	YOR205C	YOR209C	YOR232W	YPL020C	YPL024W	YPL055C	YPR018W	YPR135W	YPR164W	
YGL164C	YLR293C	YOR185C	
YGL166W	YBR160W	YDR381W	YGL073W	YHR122W	YJL154C	YJR072C	YKR011C	YLL028W	YLR131C	YML006C	YML092C	YNL189W	YOR210W	YOR220W	
YGL167C	YAL013W	YAL023C	YAL026C	YAR002C-A	YAR010C	YBL017C	YBL030C	YBL082C	YBL102W	YBR085W	YBR106W	YBR131W	YBR171W	YBR189W	YBR229C	YBR290W	YCL001W	YCL016C	YCL045C	YCR044C	YCR066W	YCR086W	YDL020C	YDL095W	YDL100C	YDL101C	YDL137W	YDL155W	YDL192W	YDL226C	YDR076W	YDR108W	YDR137W	YDR164C	YDR182W	YDR190C	YDR222W	YDR245W	YDR297W	YDR307W	YDR342C	YDR349C	YDR357C	YDR369C	YDR434W	YDR439W	YDR484W	YDR503C	YEL002C	YEL005C	YEL013W	YEL031W	YEL036C	YEL043W	YEL061C	YER005W	YER040W	YER083C	YER095W	YER120W	YER136W	YER162C	YFL025C	YFL038C	YFL045C	YGL006W	YGL008C	YGL020C	YGL027C	YGL054C	YGL084C	YGL124C	YGL126W	YGL200C	YGL203C	YGL233W	YGR009C	YGR132C	YGR227W	YGR231C	YHL031C	YHR004C	YHR008C	YHR031C	YHR050W	YHR101C	YHR154W	YHR191C	YIL039W	YIL068C	YIL146C	YJL062W	YJL091C	YJL115W	YJL117W	YJL123C	YJL134W	YJL164C	YJL183W	YJL212C	YJR040W	YJR043C	YJR073C	YJR088C	YJR104C	YJR117W	YJR143C	YKL113C	YKL179C	YKR039W	YLL043W	YLR026C	YLR039C	YLR075W	YLR079W	YLR166C	YLR208W	YLR220W	YLR229C	YLR268W	YLR292C	YLR342W	YLR350W	YML001W	YML008C	YML028W	YML032C	YML055W	YML105C	YML125C	YMR015C	YMR052W	YMR054W	YMR078C	YMR123W	YMR200W	YMR214W	YMR224C	YMR274C	YMR307W	YNL006W	YNL041C	YNL044W	YNL051W	YNL055C	YNL183C	YNL219C	YNL238W	YNL243W	YNL250W	YNL272C	YNL287W	YNL297C	YNR030W	YOL018C	YOL122C	YOR002W	YOR067C	YOR070C	YOR079C	YOR080W	YOR085W	YOR089C	YOR175C	YOR216C	YPL031C	YPL227C	YPL235W	YPR135W	YPR141C	YPR148C	YPR164W	YPR181C	YPR183W	
YGL168W	YBR060C	YCL016C	YDL020C	YDL101C	YDR439W	YEL061C	YHR030C	YHR031C	YHR154W	YHR191C	YJL115W	YJL164C	YKL113C	YLR079W	YLR229C	YLR288C	YML028W	YML032C	YMR078C	YNL322C	YPL240C	YPR135W	YPR141C	YPR164W	
YGL169W	YDR034C	
YGL170C	YDL154W	YGR119C	YGR218W	YMR047C	YMR094W	YMR153W	YOL091W	
YGL171W	YBR031W	YCL059C	YCR057C	YDR449C	YGL157W	YGL173C	YGR090W	YHR089C	YIL069C	YJR091C	YLR380W	YML010W	YML063W	YMR093W	YMR229C	YMR242C	YPL204W	
YGL172W	YAL034W-A	YBR017C	YBR059C	YDL116W	YDR335W	YER110C	YER165W	YFR002W	YFR014C	YGL092W	YGR119C	YGR218W	YHR216W	YJL041W	YJR042W	YKL057C	YKR082W	YLL024C	YLR335W	YLR347C	YLR424W	YLR430W	YML092C	YMR047C	YMR138W	YMR294W	YMR308C	YNL041C	YNL086W	YNL189W	YOR160W	YPL125W	
YGL173C	YBL026W	YBL032W	YBL034C	YBR107C	YBR142W	YCL016C	YCL029C	YCR077C	YDL014W	YDL020C	YDL087C	YDL160C	YDR052C	YDR054C	YDR060W	YDR240C	YDR254W	YDR369C	YDR378C	YDR381W	YDR432W	YEL015W	YEL053C	YER016W	YER095W	YER111C	YER112W	YER118C	YER146W	YER179W	YFR034C	YGL058W	YGL086W	YGL120C	YGL130W	YGL163C	YGL171W	YGL213C	YGL216W	YGL246C	YGR054W	YGR078C	YGR086C	YGR162W	YHL033C	YHL034C	YHR052W	YHR073W	YHR086W	YHR141C	YHR170W	YHR191C	YJL124C	YJL141C	YJR022W	YJR057W	YKL021C	YKL023W	YKL089W	YKL139W	YLL036C	YLR039C	YLR079W	YLR103C	YLR150W	YLR175W	YLR200W	YLR381W	YLR398C	YLR418C	YLR432W	YLR438C-A	YML032C	YML056C	YML085C	YML094W	YMR076C	YMR168C	YMR224C	YNL118C	YNL147W	YNL175C	YNL188W	YNL250W	YNL251C	YNL284C	YNL308C	YNR011C	YOL006C	YOL139C	YOL149W	YOR026W	YOR048C	YOR063W	YOR076C	YOR204W	YPL004C	YPL018W	YPL043W	YPL190C	YPR046W	YPR051W	YPR110C	YPR135W	YPR141C	YPR161C	YPR189W	
YGL174W	YDL040C	YDL043C	YDL209C	YGL216W	YHR013C	YIR005W	YLL036C	YLR016C	YLR085C	YLR117C	YLR418C	YMR012W	YMR213W	YMR240C	
YGL175C	YAL021C	YBR223C	YCR086W	YDR075W	YDR217C	YDR388W	YDR432W	YHL022C	YHR031C	YJL092W	YJL115W	YKL113C	YLR263W	YLR347C	YML028W	YMR038C	YMR190C	YMR224C	YNL189W	YNR052C	YOR080W	YOR209C	YPR135W	
YGL178W	YAL021C	YBL016W	YBL105C	YBR160W	YDR293C	YER111C	YFR052W	YGL023C	YGR040W	YHR005C	YHR030C	YJL143W	YLR150W	YLR452C	YNR052C	
YGL179C	YAR014C	YCL043C	YDL070W	YDL115C	YDL116W	YDR169C	YDR229W	YER072W	YER129W	YER131W	YFR021W	YGL035C	YGL056C	YGL115W	YGL153W	YGR038W	YGR126W	YGR135W	YGR153W	YGR167W	YGR276C	YHL024W	YHR028C	YHR073W	YHR090C	YHR137W	YHR205W	YHR214C-C	YIL084C	YIL091C	YIL107C	YIL156W	YIR003W	YJL084C	YJL146W	YJR076C	YJR092W	YKL042W	YKL048C	YKL093W	YKL121W	YKL197C	YKL206C	YKR009C	YKR071C	YKR079C	YKR090W	YKR092C	YKR096W	YLL008W	YLL050C	YLR030W	YLR055C	YLR150W	YLR231C	YLR257W	YLR276C	YLR350W	YML045W-A	YMR081C	YMR165C	YMR205C	YMR304W	YNL021W	YNL027W	YNL066W	YNL094W	YNL186W	YNL192W	YNL277W	YNL293W	YOL072W	YOL082W	YOL130W	YOR141C	YOR251C	YPL117C	YPL133C	YPL139C	YPL222W	YPL236C	YPR035W	YPR083W	YPR115W	YPR135W	
YGL180W	YAL028W	YBL011W	YBL024W	YBL032W	YBL055C	YBL061C	YBL078C	YBR086C	YBR108W	YBR130C	YBR155W	YBR270C	YCL014W	YCL029C	YDL013W	YDL025C	YDL051W	YDL070W	YDL115C	YDL127W	YDL153C	YDL220C	YDR034C-C	YDR037W	YDR099W	YDR113C	YDR153C	YDR161W	YDR169C	YDR208W	YDR239C	YDR293C	YDR312W	YDR330W	YDR346C	YDR362C	YDR439W	YDR477W	YDR540C	YEL017W	YER034W	YER092W	YER098W	YER112W	YER122C	YER125W	YER127W	YER131W	YFL001W	YFL023W	YFL034W	YFL050C	YFL054C	YFR010W	YFR021W	YFR024C-A	YFR029W	YFR034C	YFR038W	YGL059W	YGL079W	YGL105W	YGL134W	YGL190C	YGL207W	YGL208W	YGL209W	YGL248W	YGR021W	YGR027W-A	YGR028W	YGR038C-A	YGR126W	YGR130C	YGR159C	YGR249W	YHL009C	YHL013C	YHL019C	YHR009C	YHR014W	YHR073W	YHR081W	YHR090C	YHR117W	YHR156C	YHR214C-C	YIL077C	YIL091C	YIL107C	YIL156W	YIR003W	YJL033W	YJL084C	YJL148W	YJR019C	YJR044C	YJR072C	YJR089W	YJR092W	YKL023W	YKL042W	YKL048C	YKL093W	YKL114C	YKL121W	YKL146W	YKL160W	YKL166C	YKR041W	YKR045C	YKR048C	YKR071C	YKR092C	YKR094C	YKR098C	YLL008W	YLL019C	YLL043W	YLR003C	YLR098C	YLR125W	YLR192C	YLR244C	YLR257W	YLR265C	YLR276C	YLR323C	YLR350W	YLR375W	YLR410W	YLR410W-A	YLR423C	YLR429W	YLR451W	YML007W	YML037C	YML045W-A	YML062C	YML112W	YMR049C	YMR140W	YMR165C	YMR173W	YMR229C	YMR288W	YMR290C	YMR297W	YMR316W	YNL027W	YNL054W-A	YNL094W	YNL125C	YNL149C	YNL165W	YNL173C	YNL182C	YNL186W	YNL227C	YNL245C	YNL272C	YNL284C-A	YNL293W	YNL304W	YNL314W	YNR019W	YOL070C	YOL078W	YOL091W	YOL103W-A	YOL123W	YOL130W	YOR054C	YOR056C	YOR078W	YOR083W	YOR119C	YOR123C	YOR141C	YOR204W	YOR239W	YOR340C	YOR344C	YPL100W	YPL133C	YPL146C	YPL181W	YPL190C	YPL219W	YPL257W-A	YPR019W	YPR049C	YPR091C	YPR115W	YPR129W	YPR137C-A	YPR143W	YPR158C-C	YPR158W-A	YPR160W	YPR185W	
YGL181W	YBR126C	YBR237W	YCR072C	YDL030W	YDL043C	YDL233W	YDR034C	YDR135C	YDR259C	YDR388W	YER063W	YER073W	YER081W	YER161C	YER177W	YFR024C-A	YGR192C	YHR016C	YHR177W	YIL010W	YIL052C	YIL057C	YIL122W	YJL203W	YKR028W	YLL003W	YLL026W	YLR188W	YLR291C	YMR240C	YNL286W	YNL289W	YNR068C	YOR140W	YPL013C	YPL031C	YPL053C	YPL156C	YPL188W	YPL213W	
YGL183C	YBR136W	YBR186W	YGL033W	YHL022C	YIL072W	YLR263W	YPR007C	
YGL184C	YDR247W	YFR014C	YJL164C	YKL166C	YML127W	
YGL185C	YBL026W	YDL153C	YDR091C	YFL033C	YNL289W	YOL001W	YOL113W	
YGL186C	YMR095C	YMR096W	YNL307C	
YGL187C	Q0045	YDL067C	YGL213C	YJR072C	YML042W	YNL052W	
YGL189C	YHR052W	YHR114W	YJR072C	YLL027W	YLR150W	YLR288C	YLR435W	
YGL190C	YAL016W	YAR019C	YBL104C	YBR009C	YBR158W	YBR160W	YDL134C	YDL188C	YDR188W	YDR212W	YDR381W	YDR435C	YER155C	YFR021W	YGL116W	YGL180W	YGR161C	YGR240C	YHR033W	YHR084W	YHR135C	YIL106W	YIL142W	YJL014W	YJL187C	YJR053W	YJR064W	YJR090C	YJR138W	YKL048C	YKL081W	YLR249W	YLR362W	YLR373C	YML024W	YML063W	YML064C	YML109W	YMR001C	YMR028W	YMR055C	YMR094W	YMR109W	YMR273C	YMR304W	YNL030W	YNL098C	YNL154C	YOR162C	YOR349W	
YGL191W	YJR072C	
YGL192W	YBR057C	YCL055W	YJL092W	YOR125C	
YGL194C	YAL011W	YAL013W	YBR103W	YBR112C	YBR231C	YCR033W	YDR155C	YDR334W	YDR392W	YDR485C	YGR078C	YIL112W	YJL168C	YKR008W	YKR029C	YLR055C	YLR085C	YLR200W	YML041C	YML094W	YMR263W	YMR273C	YNL107W	YNL330C	YOL012C	YOL068C	YPL181W	
YGL195W	YAL021C	YAL029C	YAL059W	YBL030C	YBR009C	YBR017C	YBR025C	YBR142W	YDL015C	YDL052C	YDL055C	YDL193W	YDR214W	YDR283C	YEL009C	YER100W	YER110C	YER171W	YFL037W	YFL045C	YFR009W	YGR218W	YGR234W	YHR019C	YHR108W	YIL094C	YJL050W	YJL074C	YJR077C	YJR132W	YKL029C	YKL104C	YKR037C	YLL050C	YLR180W	YML063W	YML085C	YML093W	YML124C	YMR246W	YNL055C	YNL132W	YNL178W	YNL323W	YOL133W	YOR136W	YOR326W	YPL082C	YPL235W	
YGL196W	YLR342W	YPR159W	
YGL197W	YBR225W	YDL047W	YDL155W	YIL051C	YJL098W	YLR310C	YMR117C	YMR308C	YNL307C	YPL204W	
YGL198W	YBR264C	YDL153C	YDL226C	YDR084C	YDR311W	YDR425W	YER031C	YFL005W	YFL038C	YGL161C	YGL210W	YGR172C	YHR105W	YJL036W	YJR091C	YKR014C	YLR262C	YML001W	YMR215W	YNL263C	YNL304W	YOR132W	YPL095C	
YGL200C	YAL007C	YAL023C	YAR002C-A	YBR023C	YBR069C	YBR106W	YBR110W	YBR159W	YBR254C	YCR034W	YDL014W	YDL015C	YDL018C	YDL053C	YDL095W	YDL147W	YDL195W	YDL210W	YDL212W	YDL232W	YDR107C	YDR108W	YDR137W	YDR174W	YDR270W	YDR297W	YDR320C	YDR381W	YDR420W	YEL017C-A	YER083C	YER166W	YFR015C	YGL020C	YGL027C	YGL051W	YGL054C	YGL137W	YGL161C	YGL167C	YGR060W	YGR138C	YGR284C	YHR079C	YHR110W	YHR123W	YHR140W	YHR181W	YIL016W	YIL090W	YIL109C	YJL108C	YJL117W	YJR117W	YJR132W	YKL065C	YKL073W	YKL154W	YLR026C	YLR039C	YLR057W	YLR113W	YLR150W	YLR208W	YLR268W	YLR330W	YLR372W	YLR378C	YML012W	YML048W	YMR202W	YMR215W	YMR272C	YMR307W	YNL130C	YNL192W	YNL287W	YOL018C	YOR016C	YPL218W	YPL227C	YPR159W	YPR181C	YPR194C	YPR201W	
YGL201C	YBL023C	YCL059C	YDL017W	YDL185W	YDR110W	YDR168W	YDR427W	YDR489W	YEL009C	YEL032W	YER105C	YER161C	YGR097W	YGR103W	YIL144W	YIL150C	YJR046W	YLR103C	YLR233C	YLR274W	YNL273W	YOR157C	YPR019W	
YGL202W	YGR074W	
YGL203C	YAL026C	YBL082C	YDL053C	YDL192W	YDR320C	YER083C	YFL025C	YGL014W	YGL167C	YHR101C	YIL076W	YJL062W	YMR123W	YMR200W	YMR202W	YMR307W	YNL322C	YOR002W	YOR042W	YOR067C	YOR085W	YPL195W	YPL227C	YPR067W	
YGL205W	YAL051W	YDR128W	YDR244W	YFR014C	YGL059W	YJL164C	YJR059W	
YGL206C	YAL026C	YAL030W	YBL017C	YBR169C	YCR088W	YCR094W	YDL006W	YDL161W	YDL192W	YDR027C	YDR099W	YDR153C	YDR320C	YDR358W	YER103W	YER125W	YER177W	YFL026W	YGR167W	YGR241C	YHR108W	YHR135C	YHR161C	YIL068C	YIL094C	YJL099W	YJL154C	YJL207C	YJR058C	YJR125C	YKL135C	YKR001C	YKR026C	YLL039C	YLR039C	YLR170C	YLR206W	YLR330W	YNL084C	YNL106C	YNL154C	YNL243W	YNR006W	YOR035C	YOR036W	YOR069W	YOR089C	YOR109W	YOR132W	YOR181W	YOR327C	YOR329C	YPL106C	YPL259C	YPR029C	
YGL207W	YAL021C	YAR007C	YBL002W	YBL003C	YBL008W	YBL052C	YBR009C	YBR010W	YBR059C	YBR084W	YBR089C-A	YBR215W	YBR245C	YBR279W	YCR020W-B	YCR028C-A	YCR082W	YDL102W	YDL140C	YDL164C	YDR108W	YDR143C	YDR224C	YDR225W	YDR247W	YDR392W	YDR477W	YDR489W	YEL037C	YER111C	YER148W	YER155C	YER164W	YFR014C	YFR037C	YGL019W	YGL048C	YGL097W	YGL130W	YGL180W	YGL244W	YGL252C	YGR063C	YGR097W	YGR116W	YGR163W	YGR252W	YGR270W	YHL007C	YHR035W	YHR082C	YHR119W	YHR135C	YHR164C	YIL021W	YIL035C	YJL095W	YJL106W	YJL124C	YJL164C	YJL168C	YJL187C	YJR089W	YJR140C	YKL028W	YKL058W	YKL101W	YKR008W	YKR048C	YKR062W	YLR055C	YLR150W	YLR182W	YLR357W	YLR399C	YLR418C	YML010W	YML069W	YMR041C	YMR049C	YMR078C	YMR125W	YNL030W	YNL031C	YNL088W	YNL102W	YNL124W	YNL154C	YNL162W	YNL248C	YNL282W	YNL330C	YOL006C	YOL012C	YOL013C	YOL054W	YOL088C	YOL145C	YOR039W	YOR052C	YOR061W	YOR101W	YOR123C	YOR194C	YOR244W	YOR259C	YPL086C	YPL141C	YPL256C	YPR052C	YPR086W	YPR135W	
YGL208W	YDR212W	YDR422C	YDR477W	YER027C	YER129W	YFL045C	YFR003C	YFR014C	YGL115W	YGL180W	YKL048C	YML007W	YNR035C	YOR136W	YOR249C	
YGL209W	YFR042W	YGL035C	YGL180W	YHR135C	YJL187C	YLR071C	YMR239C	YOL001W	
YGL210W	YCR094W	YDL192W	YDL226C	YDR170C	YDR407C	YER031C	YER136W	YFL005W	YFL038C	YGL106W	YGL198W	YGR100W	YGR172C	YJL204C	YJR031C	YKL116C	YLR026C	YLR330W	YMR218C	YNL044W	YNL263C	YNL272C	YOL018C	
YGL211W	YDR162C	YER016W	YER083C	YGL020C	YLR229C	YNL298W	YOR326W	
YGL212W	YAL047C	YBL050W	YBR023C	YBR200W	YBR205W	YDL077C	YDR080W	YDR162C	YDR446W	YEL064C	YER005W	YFL048C	YGL104C	YGL161C	YGR172C	YGR223C	YJL151C	YJR040W	YKL196C	YLR093C	YLR148W	YLR166C	YLR262C	YLR396C	YLR423C	YML001W	YMR053C	YMR071C	YMR197C	YMR231W	YNL263C	YNL267W	YOL129W	YOR034C	YOR036W	YOR089C	YOR106W	YOR117W	YOR292C	YPL045W	YPL240C	YPL246C	YPR171W	
YGL213C	YAL029C	YBR059C	YBR073W	YCL026C-A	YCR016W	YDL014W	YDR153C	YDR172W	YDR381W	YEL015W	YER006W	YGL173C	YGL187C	YHL022C	YHR014W	YIL033C	YJL124C	YKL015W	YKL023W	YKR081C	YLR150W	YLR398C	YML032C	YMR116C	YNL308C	YOL149W	YOR076C	YOR294W	YPR189W	
YGL215W	YHR039C-A	YMR047C	YPL031C	YPR159W	
YGL216W	YAL047C	YBL031W	YBR160W	YCL016C	YDR150W	YDR162C	YDR424C	YDR488C	YEL061C	YER016W	YGL173C	YGL174W	YHR129C	YHR183W	YHR191C	YJL030W	YKR054C	YLL049W	YLR045C	YLR254C	YMR078C	YMR294W	YMR299C	YOR026W	YOR195W	YOR269W	YPL155C	YPL174C	YPR119W	YPR135W	YPR141C	
YGL219C	YCR066W	YEL061C	YGL058W	YGR166W	YHR194W	YKL113C	YMR048W	YNL273W	YOR147W	
YGL220W	YDR098C	YER174C	YLL029W	YLR052W	YOR264W	YPL240C	
YGL221C	YDR176W	YJR059W	YML064C	YNL189W	
YGL222C	YAL017W	YHR114W	YJR091C	YNL118C	YOL045W	YOL149W	
YGL223C	YBL050W	YBR080C	YDR034C	YDR166C	YDR189W	YDR238C	YER008C	YER083C	YER157W	YFL005W	YFR051C	YGL005C	YGL020C	YGL137W	YGR120C	YIL004C	YLR026C	YLR208W	YLR262C	YLR268W	YML071C	YNL041C	YNL051W	YNL287W	YNR026C	YPL085W	YPR105C	YPR176C	YPR181C	
YGL224C	YGL043W	
YGL225W	YAL058W	YEL031W	YGL005C	YGL020C	YGL054C	YGL104C	YHL031C	YHR114W	YHR142W	YIR038C	YJL123C	YJR091C	YLR242C	YML071C	YMR214W	YMR272C	YNL041C	YNL051W	YNL238W	YNL297C	YOR070C	YOR216C	
YGL226C-A	YAL026C	YBL082C	YCR048W	YCR067C	YDR137W	YEL002C	YGL020C	YGL022W	YGR227W	YHR039C	YHR045W	YIL076W	YIL090W	YIR038C	YJL002C	YJR073C	YKL073W	YLR378C	YML019W	YML125C	YMR149W	YNL049C	YNL219C	YNR030W	YOR002W	YOR067C	YOR085W	YOR103C	YPL227C	
YGL226W	YLR295C	
YGL227W	YBL003C	YBL049W	YBL087C	YBR105C	YBR127C	YCL039W	YDL176W	YDR255C	YIL017C	YIL097W	YLR418C	YMR135C	
YGL229C	YBR109C	YBR196C	YDL047W	YFR040W	YJL013C	YJL030W	YJL098W	YJL178C	YJR091C	YKR028W	YLL022C	YMR047C	YMR181C	YOR062C	YPR040W	
YGL230C	YDL210W	YKL110C	YOR161C	
YGL231C	YBR283C	YDR320C	YGL012W	YGL020C	YGL158W	YGR157W	YIL090W	YJL097W	YJR073C	YJR118C	YMR272C	
YGL232W	YLR347C	YNL177C	YNL189W	YNL261W	YOR243C	YPL212C	
YGL233W	YAL003W	YAL041W	YBL040C	YBR029C	YBR070C	YBR088C	YBR102C	YBR135W	YBR200W	YBR253W	YDL150W	YDL207W	YDR027C	YDR045C	YDR122W	YDR164C	YDR166C	YDR167W	YDR196C	YDR233C	YDR311W	YDR324C	YDR363W-A	YDR477W	YER008C	YER019C-A	YER087C-B	YFL005W	YFL038C	YGL047W	YGL167C	YGR009C	YGR152C	YGR198W	YGR211W	YHR030C	YHR072W	YHR085W	YHR088W	YHR090C	YHR196W	YIL015W	YIL046W	YIL068C	YIR015W	YJL036W	YJL085W	YJR141W	YKL009W	YKL059C	YKL203C	YKR068C	YKR086W	YLR096W	YLR166C	YLR229C	YML069W	YML127W	YMR001C	YMR076C	YMR079W	YMR128W	YMR149W	YMR183C	YNL110C	YNL158W	YNL222W	YNL267W	YNL271C	YNL272C	YNL293W	YNL313C	YNR049C	YOL133W	YOR122C	YOR206W	YOR326W	YOR357C	YPL076W	YPL083C	YPL232W	YPL240C	YPR017C	YPR032W	YPR034W	YPR048W	YPR055W	YPR110C	
YGL234W	YBL026W	YBR049C	YBR059C	YBR217W	YJR068W	YJR123W	YKL166C	YLR258W	YNL178W	YOL001W	YOL094C	YOR128C	YOR298W	YPR154W	
YGL235W	YBR160W	YLR407W	YPR119W	
YGL236C	YHR114W	YIL057C	YMR023C	YMR047C	YPL179W	
YGL237C	YBL021C	YBR011C	YBR039W	YBR085W	YDR022C	YDR277C	YDR381W	YDR517W	YEL055C	YER002W	YER043C	YER126C	YFR001W	YGR146C	YGR155W	YGR267C	YHR052W	YIL053W	YIL070C	YJL081C	YJL138C	YJL168C	YJR132W	YKL093W	YKL109W	YKL214C	YKR028W	YKR048C	YLR200W	YLR256W	YLR423C	YMR081C	YMR153W	YMR308C	YNL063W	YNL192W	YNR031C	YOL139C	YOR047C	YOR272W	YOR358W	YPL166W	YPR016C	YPR069C	YPR085C	
YGL238W	YDL087C	YDR123C	YDR170C	YER120W	YFL037W	YGR214W	YIL094C	YLR293C	YLR335W	YLR340W	YNL189W	YNL236W	
YGL240W	YBL084C	YBR023C	YBR160W	YDL008W	YDL020C	YDL102W	YDR118W	YDR260C	YER016W	YER133W	YFL039C	YFR036W	YGR229C	YHR166C	YIR025W	YJL164C	YKL022C	YKL057C	YKL113C	YKL166C	YKR082W	YLR079W	YLR102C	YLR127C	YLR342W	YLR362W	YMR048W	YNL098C	YNL172W	YNL273W	YOR249C	YOR360C	YPL203W	YPL209C	YPR018W	YPR135W	
YGL241W	YBL002W	YBL003C	YDR224C	YDR225W	YER148W	YHR088W	YJL092W	YKR048C	YLL050C	YLR293C	YOL012C	YOR098C	YPR086W	
YGL242C	YBR109C	YGR078C	YKL035W	YKL129C	YKR099W	YLR200W	YMR109W	
YGL244W	YAL011W	YAL013W	YAL041W	YAR003W	YBR020W	YBR060C	YBR081C	YBR175W	YBR231C	YBR279W	YCL016C	YDL020C	YDL108W	YDL140C	YDR334W	YDR359C	YDR363W-A	YDR381W	YDR392W	YDR485C	YER012W	YER083C	YER148W	YER161C	YER164W	YFR010W	YGL020C	YGL043W	YGL207W	YGR063C	YGR104C	YGR116W	YGR135W	YGR200C	YHR009C	YHR041C	YHR090C	YHR191C	YHR200W	YIL035C	YJL006C	YJL168C	YJR060W	YJR070C	YKL113C	YKL139W	YKL160W	YLR039C	YLR055C	YLR085C	YLR103C	YLR175W	YLR262C	YLR384C	YLR418C	YML010W	YML041C	YML069W	YMR091C	YMR117C	YMR263W	YMR277W	YMR312W	YNL098C	YNL107W	YNL251C	YOL012C	YOL145C	YOR026W	YOR074C	YOR080W	YOR123C	YOR151C	YOR319W	YPL086C	YPL101W	YPL138C	YPL190C	YPL228W	YPR135W	YPR159W	
YGL245W	YAL017W	YAR019C	YAR071W	YBL032W	YBR136W	YBR217W	YCL014W	YCL024W	YCL029C	YCR091W	YDL031W	YDL055C	YDL095W	YDL103C	YDR480W	YER020W	YER095W	YGL105W	YGL158W	YGR040W	YGR092W	YGR162W	YGR207C	YGR264C	YHL007C	YHL020C	YHR079C	YHR082C	YHR107C	YHR111W	YHR135C	YIL063C	YIL095W	YJL057C	YJL095W	YJL106W	YJR094W-A	YKL081W	YKL098W	YKL108W	YKL116C	YKR083C	YLR135W	YLR166C	YML064C	YMR048W	YMR049C	YMR059W	YNL045W	YNL154C	YNL307C	YOL012C	YOL094C	YOL113W	YOR014W	YOR081C	YOR097C	YPL026C	YPL074W	YPL141C	YPL144W	YPL153C	YPL201C	YPL235W	YPL245W	YPR010C	YPR110C	
YGL246C	YBL072C	YBR031W	YBR084C-A	YBR191W	YDL047W	YDL082W	YDL126C	YDR025W	YDR064W	YDR289C	YDR447C	YEL054C	YGL030W	YGL076C	YGL147C	YGL158W	YGL173C	YHL033C	YHR010W	YHR064C	YIL133C	YJR123W	YJR145C	YKL180W	YKR063C	YLL035W	YLL045C	YLR029C	YLR075W	YLR340W	YLR361C	YLR398C	YLR448W	YML010W	YML073C	YMR047C	YMR194W	YMR242C	YNL069C	YNL178W	YNL289W	YOL001W	YOL040C	YOL120C	YOR048C	YOR063W	YPL090C	
YGL247W	YML103C	YOR098C	YOR103C	
YGL248W	YBR195C	YGL180W	YHR135C	YNL098C	YOR360C	
YGL249W	YBR186W	YDL132W	YEL069C	YFL003C	YLR394W	
YGL250W	YDL003W	YDL017W	YDL029W	YDL153C	YDR510W	YGL127C	YIL031W	YLR295C	YMR068W	YNL039W	
YGL251C	YDL134C	YDR378C	YJR021C	YLR249W	YMR190C	YNL127W	YPL151C	
YGL252C	YBL003C	YBR019C	YBR081C	YBR179C	YCR005C	YDL194W	YDR054C	YDR099W	YDR162C	YDR176W	YDR277C	YDR381W	YDR388W	YER016W	YER164W	YER177W	YGL207W	YGR086C	YGR163W	YJR066W	YJR090C	YLR027C	YLR055C	YLR085C	YLR429W	YML041C	YMR223W	YMR229C	YNL006W	YNL031C	YNL076W	YNL132W	YNL208W	YNR001C	YOL067C	YOR047C	YPL004C	
YGL253W	YBR020W	YBR126C	YBR193C	YCL040W	YDL042C	YDR110W	YEL003W	YFR053C	YGL035C	YGR078C	YHR152W	YKL038W	YLR200W	YML094W	YMR039C	YNL139C	YNL153C	YNL206C	YOL097C	
YGL254W	YGL154C	YGR047C	YHR215W	YJL164C	YJR090C	YNL189W	YNL289W	YOR039W	YPL092W	
YGL255W	YKL175W	YLR130C	YLR262C	YPL240C	
YGL256W	YBR017C	YDL101C	YDL220C	YER133W	YHR082C	YHR135C	YJL095W	YJR035W	YKL108W	YLR146C	YNL244C	YNL307C	
YGL258W	YKL002W	
YGL259W	YDR414C	YHL042W	YJL070C	YKL002W	
YGL261C	YER022W	
YGL263W	YDL116W	YJR095W	
YGR001C	YDL179W	YOL001W	
YGR002C	YAL011W	YBR231C	YDR146C	YDR190C	YDR334W	YDR359C	YDR485C	YEL018W	YFL024C	YFL039C	YHR090C	YHR099W	YJL081C	YJR082C	YLR384C	YLR385C	YLR424W	YML041C	YMR305C	YNL092W	YNL107W	YNL136W	YOL012C	YOL091W	YOR244W	YPL174C	YPL211W	YPL235W	YPR023C	
YGR003W	YDR139C	YLR297W	YOL133W	YOR326W	
YGR004W	YGL044C	YLR324W	YPL209C	YPR028W	
YGR005C	YAL021C	YBR017C	YBR080C	YBR154C	YBR253W	YBR279W	YDL140C	YDR138W	YDR404C	YDR510W	YER022W	YGL043W	YGL070C	YGR072W	YGR104C	YGR186W	YHR041C	YHR081W	YIL021W	YJL140W	YLR005W	YLR418C	YML010W	YNL092W	YOL005C	YOL051W	YOR151C	YOR210W	YOR224C	YPL129W	YPL240C	YPR056W	YPR086W	YPR187W	
YGR006W	YDR088C	YDR293C	YDR318W	YDR364C	YER172C	YHR165C	YKR095W	YLR433C	YPL016W	YPR046W	
YGR008C	YGL059W	YJL164C	YJR059W	
YGR009C	YAL030W	YBL050W	YBL106C	YBR102C	YDR122W	YDR164C	YDR166C	YDR208W	YDR335W	YER008C	YER143W	YFL005W	YFL038C	YGL167C	YGL233W	YHR107C	YIL068C	YIL118W	YJL085W	YKL212W	YLR096W	YLR166C	YLR229C	YLR268W	YLR295C	YMR017W	YMR047C	YMR183C	YNL267W	YNL272C	YNL293W	YNR049C	YOL112W	YOR326W	YOR327C	YPL232W	YPR017C	YPR032W	YPR055W	YPR165W	
YGR010W	YLR328W	YLR438W	YML031W	YNL189W	YNL218W	YPL070W	
YGR012W	YNL307C	YPR161C	
YGR013W	YBR119W	YDL087C	YDR080W	YDR235W	YDR240C	YER029C	YER172C	YFL017W-A	YGR074W	YHR086W	YIL009W	YIL061C	YKL012W	YLL036C	YLR147C	YLR275W	YLR298C	YML046W	YMR125W	YNL210W	YOL001W	YPL178W	YPL213W	YPR182W	
YGR014W	YAL041W	YAR027W	YBR160W	YDL165W	YDR309C	YEL063C	YER118C	YGR040W	YHL007C	YHR061C	YHR084W	YIL144W	YJL013C	YJL030W	YLR113W	YLR229C	YNL233W	YNL298W	YPL211W	YPR119W	
YGR016W	YDL025C	YFR003C	YGR040W	YLR135W	YMR104C	
YGR017W	YIL131C	YJL187C	YLR072W	YLR403W	YLR410W	
YGR019W	YHR165C	YLR200W	YML094W	
YGR020C	YBR127C	YDL074C	YDL185W	YEL051W	YER081W	YER083C	YGL020C	YGL058W	YHR039C-A	YHR060W	YKL002W	YKL190W	YLR090W	YLR262C	YLR447C	YMR054W	YOR270C	YOR332W	YPL055C	YPL201C	YPR036W	
YGR021W	YBR059C	YGL180W	YHR135C	YHR165C	
YGR023W	YBR260C	YEL034W	YKL119C	YLR332W	YLR342W	YLR460C	YNL237W	
YGR024C	YBR060C	YER116C	YGL134W	YGL158W	YHR112C	YKL090W	YLR291C	YML083C	YNL189W	YPL110C	
YGR026W	YHR135C	YLR324W	YNL289W	
YGR027C	YER016W	YFR034C	YGR252W	YIL095W	YML126C	
YGR027W-A	YBL016W	YGL180W	YHR082C	YHR135C	YNL154C	YNL289W	
YGR028W	YFR014C	YGL180W	YJL030W	YLR067C	YMR055C	YNL164C	YOL001W	
YGR029W	YDR013W	YKL195W	
YGR030C	YAL033W	YBR167C	YBR257W	YDR478W	YHR062C	YIR015W	YJR072C	YLR145W	YNL221C	
YGR031W	YHR114W	YIL107C	YJR089W	
YGR032W	YGR279C	YIL043C	YJL034W	YLR342W	YMR305C	YPL075W	YPR054W	
YGR033C	YBL038W	YDL217C	YDR311W	YIL022W	YJL104W	YJL143W	YKL195W	YLR008C	YLR135W	YLR218C	YNL131W	YNR017W	YOL100W	YPL063W	
YGR034W	YBR109C	YCR057C	YDR060W	YFR034C	YGR040W	YOR290C	
YGR035C	YBR160W	YKL002W	YLR295C	YOR031W	YOR118W	YPR119W	
YGR036C	YBR109C	YDR137W	YDR318W	YGL012W	YJL123C	YKL190W	YLR039C	
YGR037C	Q0110	YBL079W	YDR166C	YFL026W	YLL019C	YLR359W	YOL152W	
YGR038C-A	YDL101C	YGL180W	YGR092W	YHR082C	YHR135C	YJL164C	YKL171W	YNL154C	YNL289W	YNL307C	
YGR038W	YBR254C	YGL005C	YGL008C	YGL010W	YGL012W	YGL020C	YGL027C	YGL059W	YGL179C	YGR089W	YJL164C	YJL187C	YJR059W	YJR073C	YJR143C	YLR350W	YMR272C	
YGR040W	YAL028W	YAL040C	YBL007C	YBL016W	YBL022C	YBL023C	YBL024W	YBR083W	YBR162C	YBR272C	YCL027W	YCL043C	YDL070W	YDL097C	YDL128W	YDL153C	YDL159W	YDL178W	YDL198C	YDR034C-C	YDR103W	YDR190C	YDR239C	YDR264C	YDR312W	YDR343C	YDR480W	YEL048C	YER020W	YER093C	YER098W	YER109C	YER148W	YER167W	YFL011W	YFL023W	YFL048C	YFR038W	YGL008C	YGL038C	YGL061C	YGL062W	YGL105W	YGL136C	YGL178W	YGL245W	YGR014W	YGR016W	YGR034W	YGR078C	YGR116W	YGR155W	YGR276C	YHL021C	YHR001W	YHR033W	YHR084W	YHR200W	YHR216W	YIL036W	YIL038C	YIL070C	YIL130W	YIL142W	YJL089W	YJL128C	YJR069C	YJR072C	YJR105W	YJR108W	YJR142W	YKL104C	YKL142W	YKR048C	YLL008W	YLL022C	YLL039C	YLR113W	YLR154C	YLR304C	YLR307W	YLR310C	YLR316C	YLR324W	YLR362W	YLR430W	YLR452C	YML123C	YMR164C	YMR229C	YMR239C	YMR241W	YMR290C	YMR319C	YNL053W	YNL054W-A	YNL077W	YNL085W	YNL186W	YNL272C	YNL288W	YNR006W	YOL033W	YOL078W	YOR003W	YOR212W	YOR245C	YPL048W	YPL049C	YPL115C	YPL240C	YPR010C	YPR034W	YPR072W	YPR091C	YPR115W	YPR137C-A	
YGR041W	YBR298C	YDR119W	YDR316W	YGR277C	YJL138C	YLR353W	YOR299W	YOR301W	
YGR042W	YJR091C	
YGR043C	YLR354C	YLR418C	YNL222W	
YGR044C	YAL040C	YER095W	YER111C	YER167W	YHR014W	YJR110W	YLR182W	YPL256C	
YGR046W	YDL040C	YDL176W	YER083C	YGL020C	YGL095C	YHL011C	YJR068W	YLR079W	YLR135W	YLR259C	YNL236W	YPL055C	
YGR047C	YAL001C	YAL043C	YBR089C-A	YBR123C	YDL140C	YDL150W	YDR301W	YDR362C	YGL044C	YGL254W	YGR156W	YGR218W	YGR246C	YHR143W-A	YLR096W	YLR115W	YLR257W	YLR277C	YMR061W	YNL039W	YOR110W	YOR198C	YOR250C	YPL007C	YPL008W	YPR052C	
YGR048W	YBR170C	YBR201W	YDL126C	YDL190C	YDR390C	YDR510W	YFL044C	YGR178C	YHR039C-A	YHR124W	YIL030C	YJL020C	YKL213C	YKR002W	YLR450W	YML013W	YML023C	YOL013C	YPL222W	YPR154W	
YGR049W	YDL059C	YFL009W	YGR278W	YJR091C	
YGR052W	YAR019C	YBR107C	YCL030C	YCR017C	YDL006W	YDL137W	YDL153C	YJL051W	YJL105W	YLR127C	YML037C	YMR165C	YMR284W	YNL186W	YPL060W	
YGR053C	YPR086W	
YGR054W	YBL002W	YBR247C	YDR303C	YDR366C	YDR432W	YER036C	YGL173C	YGR078C	YJL092W	YML010W	YML094W	YNL132W	YNL153C	YNL207W	YOL139C	
YGR055W	YAL067C	YAR028W	YCR061W	YDR160W	YJR066W	YPL240C	
YGR056W	YAL011W	YBR231C	YCR052W	YDL003W	YDL013W	YDL044C	YDL074C	YDR180W	YDR303C	YDR334W	YDR392W	YDR485C	YER083C	YER148W	YFR037C	YGR140W	YGR179C	YGR252W	YGR275W	YHR056C	YHR191C	YIL126W	YJL092W	YJR135C	YKL049C	YKR008W	YLR033W	YLR085C	YLR321C	YLR357W	YLR381W	YML032C	YML041C	YML085C	YML127W	YMR033W	YMR047C	YMR078C	YMR091C	YMR094W	YMR106C	YMR224C	YMR236W	YNL307C	YOL012C	YOL115W	YOL148C	YOR290C	YOR319W	YPL018W	YPR034W	YPR054W	
YGR057C	YEL063C	YIL109C	YJR066W	YKL015W	YLR208W	
YGR058W	YDL203C	YGR136W	YJL164C	YLR113W	YML064C	YNL047C	YOR097C	YOR264W	
YGR059W	YHR023W	YMR065W	YPL075W	
YGR060W	YAL007C	YAL026C	YAR027W	YBL040C	YBR106W	YBR110W	YBR159W	YBR183W	YCL025C	YCR034W	YDL014W	YDL015C	YDL100C	YDL212W	YDR046C	YDR343C	YDR476C	YDR484W	YEL017C-A	YEL042W	YER026C	YER044C	YGL001C	YGL005C	YGL051W	YGL084C	YGL200C	YGR105W	YGR175C	YGR284C	YHL003C	YHR007C	YHR039C	YHR123W	YHR140W	YIL016W	YIL030C	YJL117W	YJL123C	YJL129C	YJR010C-A	YJR117W	YKL008C	YKL065C	YKL154W	YKL212W	YKR088C	YLL005C	YLL028W	YLR056W	YLR100W	YLR120C	YLR343W	YLR350W	YLR372W	YML048W	YML059C	YML075C	YMR022W	YMR123W	YMR177W	YMR202W	YMR215W	YMR264W	YNL101W	YOL003C	YOL018C	YOL065C	YOR016C	YOR070C	YOR216C	YPL076W	YPL224C	YPL227C	YPL264C	YPR028W	YPR192W	
YGR061C	YAL032C	YBR055C	YDR510W	YLR386W	YNL098C	YOR124C	YOR128C	
YGR062C	YDL107W	YDL193W	YML056C	YOR266W	
YGR063C	YAR003W	YBL008W	YBL046W	YBR009C	YBR010W	YBR019C	YBR154C	YBR175W	YBR236C	YBR240C	YBR245C	YBR279W	YDL074C	YDL101C	YDL108W	YDL140C	YDR075W	YDR138W	YDR224C	YDR225W	YDR334W	YDR404C	YDR485C	YER083C	YER148W	YER151C	YGL019W	YGL020C	YGL043W	YGL058W	YGL070C	YGL086W	YGL130W	YGL158W	YGL207W	YGL244W	YGR116W	YGR140W	YIL021W	YIL035C	YJL115W	YJL140W	YJR035W	YKL049C	YKL139W	YKL160W	YLR085C	YLR113W	YLR226W	YML010W	YML041C	YML062C	YML069W	YML095C	YMR094W	YMR168C	YMR277W	YNL098C	YNL201C	YOR038C	YOR151C	YOR209C	YPL031C	YPL042C	YPL228W	YPL240C	YPR010C	YPR052C	YPR133C	YPR161C	YPR187W	
YGR066C	YDR259C	YKL130C	YLR386W	YML064C	
YGR067C	YBL002W	YDR427W	YFR050C	YGR103W	YGR135W	YJL080C	YMR012W	YNL085W	YPL240C	
YGR068C	YBL102W	YDR087C	YER125W	YGL019W	YIL094C	
YGR070W	YCL027W	YLR371W	YOR122C	YPR165W	
YGR071C	YAL032C	YDR363W	YHR109W	YJL058C	YLR085C	YML069W	YPL128C	
YGR072W	YDR172W	YDR363W	YFL020C	YGR005C	YHR077C	YIL008W	YJL130C	YKL149C	YLR039C	YLR262C	YMR080C	YMR094W	YNL244C	YOL149W	
YGR074W	YBL026W	YBL074C	YBR043C	YBR055C	YBR119W	YDL030W	YDL043C	YDL051W	YDL087C	YDL209C	YDR088C	YDR240C	YDR389W	YDR473C	YER029C	YER112W	YER172C	YFL017W-A	YGL202W	YGR013W	YGR091W	YHR086W	YHR165C	YJL203W	YJR022W	YJR033C	YKL012W	YKL173W	YKL183W	YKL188C	YKL205W	YLL036C	YLR117C	YLR147C	YLR275W	YLR298C	YLR440C	YML046W	YMR125W	YMR213W	YMR240C	YNL092W	YOR159C	YPL213W	YPR057W	YPR182W	
YGR075C	YBL026W	YBR152W	YDL014W	YDL098C	YDR364C	YDR473C	YER172C	YGL120C	YJL168C	YLL036C	YLR424W	YML024W	
YGR076C	YCR071C	YGR220C	YHL004W	YOL027C	YPR125W	
YGR077C	YBL026W	YDL040C	YDR244W	YEL061C	YGL153W	YHR013C	YJL210W	YLR191W	YMR026C	YNL214W	
YGR078C	YAL002W	YAL011W	YAL026C	YAR014C	YBL007C	YBL024W	YBL034C	YBL051C	YBR103W	YBR107C	YBR108W	YBR114W	YBR171W	YBR231C	YBR255W	YCL016C	YCL029C	YCR009C	YCR033W	YCR044C	YCR082W	YCR086W	YDL020C	YDL029W	YDL040C	YDL126C	YDL155W	YDL170W	YDR052C	YDR144C	YDR150W	YDR162C	YDR183W	YDR208W	YDR254W	YDR276C	YDR289C	YDR293C	YDR310C	YDR318W	YDR328C	YDR334W	YDR388W	YDR424C	YDR485C	YDR488C	YEL003W	YEL031W	YEL038W	YEL039C	YEL041W	YEL052W	YEL053C	YEL056W	YEL061C	YER007W	YER016W	YER149C	YER155C	YER177W	YFR019W	YGL086W	YGL087C	YGL158W	YGL173C	YGL194C	YGL242C	YGL253W	YGR040W	YGR054W	YGR108W	YGR112W	YGR229C	YHL002W	YHL029C	YHR012W	YHR013C	YHR111W	YHR114W	YHR129C	YHR134W	YHR178W	YHR191C	YIL008W	YIL034C	YIL084C	YIL095W	YJL013C	YJL020C	YJL030W	YJL041W	YJL179W	YJL190C	YJR032W	YJR053W	YJR075W	YJR090C	YJR117W	YJR129C	YJR135C	YKL048C	YKL089W	YKR054C	YLL001W	YLL006W	YLL007C	YLL049W	YLR085C	YLR089C	YLR200W	YLR210W	YLR212C	YLR234W	YLR292C	YLR337C	YLR381W	YML032C	YML041C	YML085C	YML094W	YML124C	YMR048W	YMR055C	YMR078C	YMR094W	YMR109W	YMR138W	YMR154C	YMR168C	YMR172W	YMR294W	YMR299C	YMR312W	YNL107W	YNL153C	YNL166C	YNL288W	YNL294C	YNL298W	YOL012C	YOL067C	YOR023C	YOR026W	YOR028C	YOR058C	YOR127W	YOR132W	YOR216C	YOR264W	YOR265W	YOR266W	YOR269W	YOR313C	YOR349W	YPL008W	YPL017C	YPL018W	YPL031C	YPL115C	YPL150W	YPL153C	YPL155C	YPL161C	YPL165C	YPL174C	YPL181W	YPL241C	YPL253C	YPL269W	YPR023C	YPR046W	YPR051W	YPR070W	YPR135W	YPR141C	
YGR079W	YLR002C	YNL081C	YNR012W	
YGR080W	YFL039C	YIL034C	YKL007W	YLL050C	YMR047C	
YGR081C	YBL072C	YBR010W	YBR189W	YBR247C	YCL037C	YDL060W	YDL229W	YER155C	YGR214W	YHR081W	YIL069C	YJL130C	YJR145C	YKL057C	YKL113C	YKR082W	YLR295C	YMR308C	YPL012W	YPL240C	
YGR082W	YDR373W	YJR091C	YMR060C	YMR203W	YMR299C	YNL003C	YNL018C	YNL055C	YNL070W	YNL121C	YNL131W	YPR133W-A	
YGR083C	YCR084C	YDR037W	YDR211W	YDR283C	YDR510W	YER025W	YIL131C	YJR007W	YKR026C	YLR291C	YNL265C	YOR260W	
YGR084C	YBR146W	YBR251W	YCR089W	YDL215C	YDR036C	YDR041W	YER050C	YER081W	YGR251W	YHL004W	YHR061C	YIL067C	YMR012W	YMR188C	YNL132W	YNL137C	YNL175C	YNR036C	YOR158W	YPL013C	
YGR085C	YAL007C	YCR057C	YDL047W	YDR060W	YER025W	YER179W	YFR031C-A	YFR034C	YKR081C	YLR288C	YNL061W	YOR290C	YOR294W	
YGR086C	YAL011W	YAL021C	YAR002C-A	YBR108W	YCR008W	YCR009C	YCR044C	YDL059C	YDL070W	YDL143W	YDL155W	YDR044W	YDR190C	YDR200C	YDR334W	YDR485C	YDR490C	YEL003W	YEL013W	YER001W	YER083C	YER120W	YFR019W	YGL106W	YGL137W	YGL173C	YGL252C	YGR229C	YGR237C	YGR267C	YHR027C	YHR030C	YIR038C	YJR156C	YKL119C	YKL140W	YKL142W	YKL212W	YKR086W	YLR039C	YLR079W	YLR144C	YLR166C	YLR179C	YLR429W	YLR447C	YML048W	YMR031C	YMR059W	YMR086W	YMR202W	YMR309C	YNL067W	YNL107W	YNL230C	YNL244C	YNL251C	YNR052C	YOL045W	YOL100W	YPL004C	YPL022W	YPL074W	YPL150W	YPL204W	YPL235W	YPR115W	
YGR087C	YBL036C	YDL017W	YDL132W	YDR044W	YHR030C	YJR090C	YLR044C	YLR134W	YLR199C	YLR427W	YOL151W	YPL022W	YPR030W	
YGR088W	YNL189W	YPL153C	
YGR089W	YAL026C	YBR254C	YBR283C	YCR044C	YDL100C	YDL181W	YDR137W	YDR146C	YDR150W	YDR320C	YEL042W	YEL043W	YER083C	YFL008W	YFL025C	YGL012W	YGL020C	YGL137W	YGR038W	YGR120C	YHL010C	YHL031C	YIL076W	YJR073C	YLR039C	YLR086W	YLR268W	YLR350W	YML012W	YMR272C	YMR307W	YNL153C	YOR089C	YOR224C	YOR269W	YPR141C	
YGR090W	YBL004W	YBL072C	YBR247C	YBR251W	YCL011C	YCL031C	YCL059C	YCR057C	YDL014W	YDL060W	YDL127W	YDL148C	YDL179W	YDR025W	YDR064W	YDR174W	YDR280W	YDR299W	YDR324C	YDR365C	YDR386W	YDR447C	YDR449C	YER022W	YER082C	YER142C	YER147C	YER161C	YGL019W	YGL030W	YGL171W	YGR095C	YGR128C	YGR145W	YHR013C	YHR148W	YHR196W	YHR203C	YIL019W	YIL035C	YIL069C	YIR001C	YJL069C	YJL098W	YJL109C	YJL168C	YJL190C	YJR002W	YJR017C	YJR123W	YJR145C	YKL078W	YKL088W	YKL172W	YKR060W	YLR003C	YLR129W	YLR150W	YLR186W	YLR223C	YLR371W	YLR409C	YLR427W	YML024W	YML063W	YMR116C	YMR128W	YMR229C	YNL061W	YNL132W	YNL176C	YNL186W	YNL230C	YNL271C	YNR054C	YOL021C	YOL077C	YOR039W	YOR061W	YOR078W	YOR096W	YOR145C	YOR206W	YOR294W	YOR310C	YOR312C	YPL126W	YPL146C	YPL153C	YPL208W	YPL212C	YPL266W	YPR112C	YPR137W	YPR144C	YPR175W	
YGR091W	YBL026W	YBR055C	YBR152W	YBR251W	YCR046C	YDR283C	YDR322W	YDR378C	YDR462W	YDR473C	YER029C	YER078C	YER112W	YER172C	YFL017W-A	YGR074W	YHR165C	YJL063C	YJR022W	YKL170W	YKL173W	YLL036C	YLR147C	YLR275W	YLR438C-A	YLR439W	YML025C	YMR024W	YNL005C	YNL147W	YNR011C	YOR159C	YOR308C	YPR082C	YPR178W	YPR182W	
YGR092W	YAL021C	YAL051W	YAR019C	YBL024W	YBL106C	YBR108W	YBR118W	YBR126C	YBR138C	YBR158W	YBR160W	YBR285W	YCL009C	YCL016C	YCL029C	YCR105W	YDL002C	YDL013W	YDL019C	YDL047W	YDL070W	YDL147W	YDL153C	YDL155W	YDL165W	YDL185W	YDL220C	YDR004W	YDR076W	YDR134C	YDR146C	YDR171W	YDR226W	YDR293C	YDR299W	YDR300C	YDR394W	YDR477W	YDR516C	YEL046C	YER095W	YER116C	YFL037W	YFR028C	YFR033C	YGL037C	YGL105W	YGL116W	YGL137W	YGL163C	YGL245W	YGR038C-A	YGR152C	YGR220C	YGR223C	YGR264C	YHL021C	YHR107C	YHR152W	YHR182W	YHR191C	YIL106W	YIL135C	YJL005W	YJL076W	YJL108C	YJL115W	YJL127C	YJL141C	YJL213W	YJR043C	YJR060W	YJR072C	YJR094W-A	YJR142W	YKL061W	YKL077W	YKL104C	YKL140W	YKL146W	YKL168C	YKL211C	YKR022C	YKR036C	YLL008W	YLR007W	YLR058C	YLR079W	YLR113W	YLR135W	YLR303W	YLR424W	YLR438W	YML032C	YML035C	YML037C	YML064C	YMR001C	YMR078C	YMR094W	YMR165C	YMR184W	YMR196W	YMR229C	YMR239C	YNL007C	YNL098C	YNL101W	YNL125C	YNL155W	YNL272C	YNL284C-A	YNL288W	YNR006W	YNR047W	YNR052C	YOL012C	YOL059W	YOL104C	YOL139C	YOL143C	YOR101W	YOR117W	YOR144C	YOR228C	YOR276W	YOR317W	YOR362C	YPL042C	YPL055C	YPL124W	YPL150W	YPL155C	YPL240C	YPL257W-A	YPR091C	YPR111W	YPR119W	YPR137C-A	YPR141C	YPR160W	YPR181C	
YGR093W	YBL038W	
YGR094W	YBR109C	YDL055C	YFR028C	YGL112C	YHR082C	YJL095W	YMR234W	
YGR095C	YCR035C	YDL111C	YDR083W	YDR280W	YGR090W	YGR158C	YGR195W	YHR069C	YHR081W	YJL050W	YNL189W	YNL232W	YNL265C	YNR024W	YOL021C	YOL142W	YOR001W	YOR076C	YOR145C	YOR326W	
YGR097W	YDL140C	YDR099W	YDR167W	YER177W	YGL011C	YGL043W	YGL201C	YGL207W	YHR206W	YJL036W	YKL116C	YMR005W	YMR159C	YMR304W	YNL025C	
YGR098C	YAL024C	YAR019C	YBR158W	YDR113C	YDR311W	YDR388W	YGL130W	YGR163W	YHL022C	YML034W	YMR186W	YOR027W	YOR195W	YOR233W	
YGR099W	YDL017W	YHR081W	YPR086W	
YGR100W	YBR247C	YCL059C	YDL148C	YER031C	YER082C	YFL005W	YGL210W	YHR135C	YJL187C	YJL204C	YJR059W	YLR262C	YLR453C	YMR218C	
YGR101W	YHL021C	YJL213W	YKR066C	YLL001W	YML028W	YOL052C	YOR211C	
YGR102C	YAL035W	YGL058W	YLR320W	YOL022C	
YGR103W	YAL025C	YBL087C	YBR031W	YBR060C	YBR142W	YBR175W	YCL054W	YDL014W	YDL031W	YDL208W	YDL213C	YDR060W	YDR087C	YDR101C	YDR225W	YER002W	YER006W	YER117W	YER126C	YER133W	YFR001W	YFR031C-A	YGL030W	YGL076C	YGL111W	YGL201C	YGR067C	YGR245C	YHL033C	YHR010W	YHR038W	YHR052W	YHR066W	YHR081W	YHR088W	YHR197W	YIL018W	YIL035C	YIL070C	YIR026C	YJL138C	YJL177W	YJL192C	YKL009W	YKL014C	YKL021C	YKL172W	YKL180W	YKR048C	YKR081C	YLL004W	YLL008W	YLL045C	YLR002C	YLR009W	YLR074C	YLR106C	YLR347C	YML010W	YML059C	YML065W	YMR023C	YMR047C	YMR049C	YMR076C	YMR131C	YMR229C	YMR290C	YNL002C	YNL061W	YNL110C	YNL124W	YNL175C	YNL189W	YNL230C	YNL271C	YNR053C	YOL077C	YOL127W	YOR005C	YOR039W	YOR061W	YOR063W	YOR206W	YOR234C	YOR272W	YOR294W	YPL043W	YPL093W	YPL131W	YPL143W	YPL211W	YPR016C	YPR017C	YPR041W	YPR143W	
YGR104C	YAL021C	YBL075C	YBL093C	YBR154C	YBR193C	YBR253W	YBR279W	YCR081W	YCR084C	YDL005C	YDL074C	YDL126C	YDL140C	YDL215C	YDR138W	YDR146C	YDR176W	YDR308C	YDR443C	YDR448W	YEL056W	YEL061C	YER022W	YER083C	YER148W	YGL020C	YGL025C	YGL043W	YGL058W	YGL070C	YGL127C	YGL151W	YGL244W	YGR005C	YHR041C	YHR058C	YHR143W-A	YIL021W	YJL050W	YJL140W	YLL026W	YLR071C	YLR182W	YLR418C	YMR112C	YMR230W	YMR236W	YNL025C	YNL189W	YNL209W	YNL236W	YNR010W	YOL005C	YOL051W	YOL135C	YOL148C	YOR141C	YOR151C	YOR174W	YOR224C	YPL031C	YPL042C	YPL055C	YPL129W	YPL248C	YPL254W	YPR056W	YPR070W	YPR086W	YPR168W	YPR187W	
YGR105W	YAL013W	YAL042W	YBR110W	YBR164C	YDR126W	YEL027W	YFR018C	YGL058W	YGR060W	YHR026W	YKL190W	YLR039C	YLR262C	YLR447C	YMR123W	YOR270C	YPL234C	YPR159W	
YGR106C	YBR058C-A	YBR171W	YOR198C	
YGR108W	YBR135W	YBR136W	YBR160W	YDL155W	YDL220C	YDR478W	YGR078C	YGR109C	YHL007C	YHR135C	YLR079W	YLR210W	YLR362W	YMR001C	YMR016C	YMR199W	YMR259C	YNL098C	YOR026W	YPL124W	YPR119W	YPR120C	
YGR109C	YAL040C	YBR160W	YDL155W	YGR108W	YLR210W	YMR199W	YOL012C	YPL153C	YPL256C	YPR119W	YPR120C	
YGR110W	YHR114W	
YGR111W	YDL179W	YDR034C	YHR135C	YNL289W	YOL001W	YOL151W	
YGR112W	YGR078C	YJL168C	YLR200W	
YGR113W	YBL034C	YBR156C	YCL029C	YDL028C	YDR016C	YDR034C	YDR201W	YDR254W	YDR318W	YDR320C-A	YDR356W	YEL061C	YER016W	YER133W	YGL061C	YGL079W	YGR140W	YGR179C	YGR188C	YHR119W	YIL033C	YIL144W	YJL030W	YJL036W	YJR060W	YJR089W	YJR135C	YKL049C	YKL052C	YKL138C-A	YKR037C	YKR083C	YLR045C	YLR329W	YLR423C	YLR424W	YMR094W	YMR117C	YMR308C	YNL098C	YOR026W	YOR101W	YOR195W	YOR360C	YPL018W	YPL209C	YPR045C	YPR046W	YPR049C	YPR141C	
YGR116W	YAL021C	YBR009C	YBR010W	YBR019C	YBR193C	YBR236C	YBR289W	YDL140C	YEL015W	YER161C	YGL019W	YGL043W	YGL207W	YGL244W	YGR040W	YGR063C	YHL025W	YIL035C	YIL126W	YKL160W	YLR199C	YML010W	YML058W	YML069W	YNL049C	YNL098C	YNL118C	YNR052C	YOR061W	YOR151C	YOR290C	YPR133C	YPR161C	
YGR117C	YBL066C	YBR127C	YNL236W	YPL240C	
YGR118W	YAL024C	YDR079C-A	YDR162C	YFR034C	YKL180W	
YGR119C	YBR017C	YDL065C	YDL116W	YDR335W	YDR395W	YDR416W	YEL043W	YER110C	YER165W	YFR002W	YGL005C	YGL092W	YGL170C	YGL172W	YGR120C	YGR218W	YJL041W	YJR042W	YKL057C	YKL061W	YKL103C	YKR082W	YLL024C	YLL026W	YLR018C	YLR335W	YLR347C	YLR423C	YMR047C	YMR139W	YMR236W	YMR294W	YMR308C	YNL189W	YOL069W	YOR035C	YOR160W	YPL125W	YPL240C	YPR046W	YPR083W	
YGR120C	YAL034W-A	YDL058W	YDR137W	YDR189W	YDR311W	YER157W	YFL038C	YFR002W	YGL005C	YGL223C	YGR089W	YGR119C	YHL033C	YHL034C	YIL004C	YJL036W	YJL168C	YKL196C	YLR026C	YLR262C	YLR268W	YLR423C	YML071C	YMR025W	YNL041C	YNL051W	YNL086W	YNL287W	YOR158W	YOR216C	YOR353C	YPL051W	YPR105C	YPR185W	
YGR121C	YBR083W	YDR335W	YEL017W	YER088C	YGR249W	YHR140W	YHR206W	YIR038C	YJL194W	YJR147W	YKL043W	YKL101W	YMR164C	YNL142W	YOL116W	YOR032C	YOR321W	YPR138C	
YGR122W	YHL027W	YLR025W	YLR295C	YOR209C	YPL153C	
YGR123C	YAL005C	YDL229W	YDR099W	YDR216W	YER113C	YGL138C	YGR192C	YKL117W	YLL024C	YLR069C	YMR021C	YMR186W	YNR032W	YOR014W	YOR027W	YOR176W	YPL106C	YPL240C	
YGR124W	YBL039C	YDR034C	YDR510W	YKL137W	YLR196W	YPR145W	
YGR125W	YDR297W	
YGR126W	YCR086W	YDR409W	YEL001C	YGL179C	YGL180W	YHR135C	YJL106W	YJL168C	YJR084W	YLR063W	YNL154C	YNL293W	YNL307C	YPR175W	
YGR128C	YCR057C	YDL148C	YDR079C-A	YDR324C	YDR381W	YDR398W	YDR447C	YDR449C	YEL055C	YER082C	YGR090W	YGR200C	YHR196W	YIL019W	YIL069C	YJL109C	YJR002W	YLR196W	YMR093W	YMR229C	YMR290C	YNL209W	YOR078W	YOR310C	YPL126W	YPR144C	YPR178W	
YGR129W	YBR188C	YDL043C	YDL209C	YDR364C	YDR416W	YJL164C	YJR050W	YKR022C	YLL036C	YLR117C	YLR249W	YLR424W	YMR213W	YPL151C	YPR101W	
YGR130C	YDL192W	YDL193W	YDR137W	YDR145W	YDR246W	YFL008W	YFR014C	YGL180W	YGR177C	YHR135C	YJL106W	YJL164C	YJL165C	YKL193C	YLR039C	YMR031C	YMR117C	YNL289W	YNR029C	
YGR131W	YJR072C	
YGR132C	Q0250	YAL010C	YAR002C-A	YEL036C	YER017C	YGL167C	YGR231C	YJL183W	YLL006W	YMR089C	YNL055C	YNL098C	YNL169C	YOL009C	YPL050C	
YGR133W	YAL055W	YDL040C	YDL049C	YDR265W	YGR143W	YHR013C	YJR075W	YJR123W	YLR342W	YMR211W	YOR209C	
YGR134W	YAL021C	YBR200W	YCR093W	YDR252W	YER068W	YHR193C	YJR011C	YNL288W	YNR052C	YPL216W	YPL268W	YPR072W	
YGR135W	YAR003W	YBL041W	YBL097W	YBR023C	YBR059C	YBR173C	YBR175W	YBR279W	YCR057C	YDL049C	YDL074C	YDL179W	YDL188C	YDL229W	YDR392W	YDR510W	YEL061C	YER012W	YER094C	YER132C	YFL017C	YFR014C	YFR050C	YGL011C	YGL058W	YGL179C	YGL244W	YGR067C	YGR143W	YGR229C	YGR253C	YHL011C	YHR142W	YHR200W	YIL105C	YJL001W	YJL164C	YJR143C	YKL181W	YKR070W	YKR095W	YLR055C	YLR226W	YLR330W	YLR342W	YML092C	YMR179W	YMR276W	YMR314W	YNL007C	YNL244C	YNL298W	YOL001W	YOL038W	YOL146W	YOR043W	YOR157C	YOR261C	YOR362C	YPL055C	YPR103W	YPR141C	
YGR136W	YBR108W	YER125W	YGR058W	YIL108W	YKL117W	YLR144C	YMR048W	YNL094W	YNL189W	YOR181W	YPL111W	
YGR138C	YGL200C	
YGR140W	YBL008W	YBR156C	YDL003W	YDL013W	YDL064W	YDL115C	YDL122W	YDR054C	YDR225W	YDR254W	YDR318W	YDR328C	YDR359C	YDR390C	YDR510W	YER016W	YER018C	YER032W	YER047C	YER095W	YER100W	YFL008W	YFR028C	YGL071W	YGR056W	YGR063C	YGR113W	YGR179C	YGR196C	YHR014W	YHR191C	YIL040W	YIL106W	YIL126W	YIL144W	YJR060W	YJR089W	YJR099W	YJR135C	YKL052C	YKL089W	YKL210W	YLL039C	YLR045C	YLR321C	YLR357W	YLR373C	YLR381W	YML094W	YMR022W	YMR094W	YMR117C	YMR168C	YNL078W	YNL307C	YOL069W	YOR026W	YOR124C	YOR156C	YPL008W	YPL018W	YPL209C	YPL268W	YPR018W	YPR046W	YPR179C	
YGR141W	YFL026W	YMR265C	
YGR142W	YAL030W	YBR086C	YCR021C	YDR468C	YGL137W	YJL036W	YJL053W	YJL059W	YJL154C	YMR144W	YMR197C	YNL141W	YNL263C	YOL018C	YOR232W	YOR327C	
YGR143W	YBL025W	YBR254C	YDR244W	YGR133W	YGR135W	YJL034W	YKL176C	YOL023W	YPR159W	
YGR144W	YBR109C	YJR091C	YLR347C	YML064C	YMR021C	YNL116W	YNL189W	YOL001W	
YGR145W	YCL059C	YCR057C	YDL213C	YDR299W	YDR365C	YDR449C	YGR090W	YHR196W	YIL035C	YIL121W	YKL014C	YMR116C	YMR304W	YNL132W	YNR054C	YPR144C	
YGR146C	YDR318W	YGL073W	YGL237C	
YGR148C	YBR267W	YFR034C	YLR295C	
YGR149W	YIR038C	YJL097W	YNL219C	
YGR150C	YBR251W	YDL213C	YGL058W	YLR079W	YLR320W	YOR209C	
YGR152C	YAL024C	YAL041W	YAR019C	YBR200W	YBR207W	YDR309C	YDR379W	YGL233W	YGR092W	YHR061C	YHR152W	YJR090C	YKL092C	YLR229C	YML064C	YMR001C	YNL098C	YOR101W	YOR127W	YPL161C	
YGR153W	YGL179C	YJL187C	YLR295C	YMR055C	
YGR154C	YCR057C	YHR135C	
YGR155W	YAL021C	YBR088C	YBR127C	YBR160W	YCR086W	YDL185W	YDR328C	YER161C	YFL037W	YGL081W	YGL237C	YGR040W	YHR007C	YHR135C	YHR170W	YIL066C	YIL109C	YIL126W	YJL034W	YJL173C	YJR045C	YKL108W	YLR442C	YML064C	YML076C	YML085C	YMR059W	YMR323W	YNL189W	YOR151C	YPL061W	YPL106C	YPL204W	YPR080W	
YGR156W	YAL043C	YDR195W	YDR228C	YDR301W	YER133W	YGR047C	YJL033W	YJR093C	YKL018W	YKL059C	YKL139W	YKR002W	YLR115W	YLR277C	YMR061W	YMR260C	YNL222W	YNL317W	YOR179C	YOR250C	YPL008W	YPR107C	
YGR157W	YAR002C-A	YBL011W	YBR043C	YBR164C	YBR171W	YBR183W	YBR229C	YBR287W	YCL001W	YCR048W	YDL052C	YDL121C	YDL193W	YDL212W	YDR137W	YDR221W	YDR357C	YDR492W	YDR517W	YEL042W	YER019C-A	YER083C	YER120W	YFL025C	YFL031W	YGL005C	YGL084C	YGL126W	YGL137W	YGL161C	YGL231C	YGR166W	YGR202C	YGR263C	YHR039C	YIL027C	YIL030C	YIL043C	YIL076W	YIR033W	YJL117W	YJL134W	YJL192C	YJL212C	YJR073C	YJR117W	YJR134C	YKL020C	YKL073W	YKL140W	YKL190W	YLL023C	YLR023C	YLR207W	YLR242C	YLR450W	YML012W	YML013W	YML071C	YMR010W	YMR029C	YMR152W	YMR214W	YMR264W	YMR274C	YMR307W	YNL041C	YNL219C	YNL258C	YNL297C	YNR021W	YOL013C	YOR067C	YOR070C	YOR079C	YOR175C	YOR307C	YOR311C	YPL031C	YPL195W	YPL210C	YPR063C	YPR149W	YPR183W	
YGR158C	YBL026W	YCR035C	YDL111C	YDR170C	YDR280W	YGR095C	YGR195W	YHR069C	YHR081W	YJL109C	YJL124C	YJR022W	YLR288C	YLR345W	YLR398C	YNL232W	YOL021C	YOL142W	YOR001W	YOR076C	YPR189W	
YGR159C	YBR034C	YBR059C	YDL014W	YDL049C	YDR365C	YDR420W	YDR432W	YER012W	YER165W	YFR014C	YFR034C	YFR050C	YGL078C	YGL180W	YHL007C	YHR087W	YHR135C	YJL010C	YJL164C	YJL187C	YJR059W	YKL014C	YKL193C	YLR079W	YLR175W	YLR197W	YLR410W	YNL053W	YNL124W	YNL154C	YOL006C	YOL016C	YOR204W	YOR310C	YPL237W	
YGR161C	YAL016W	YDL047W	YDL134C	YDL188C	YER016W	YGL190C	YJL098W	YJR059W	YKR027W	YPL031C	
YGR161C-C	YCR082W	YDL106C	YKL057C	YOR290C	
YGR161W-B	YFR034C	YHR115C	
YGR162W	YAL036C	YBL032W	YBR251W	YCL011C	YCL037C	YDL014W	YDL043C	YDL051W	YDL060W	YDL075W	YDL087C	YDL126C	YDL213C	YDR064W	YDR381W	YER029C	YER082C	YER110C	YER112W	YER142C	YER161C	YER165W	YGL030W	YGL049C	YGL173C	YGL245W	YGR285C	YHL034C	YHR064C	YIL035C	YIL061C	YIR001C	YJL090C	YJL138C	YJL190C	YJR007W	YJR076C	YJR138W	YJR145C	YKL204W	YKR059W	YLL045C	YLR175W	YLR249W	YLR427W	YLR432W	YMR116C	YMR125W	YMR230W	YMR260C	YNL005C	YNL016W	YNL030W	YNL124W	YNL175C	YNL244C	YNL262W	YOL006C	YOL139C	YOR204W	YOR243C	YOR276W	YPR041W	YPR080W	YPR163C	
YGR163W	YBR077C	YBR158W	YCR015C	YGL207W	YGL252C	YGR098C	YGR203W	YIL063C	YJR066W	YKR007W	YKR039W	YML121W	YOL067C	YPL235W	YPL240C	
YGR165W	YBR034C	YBR251W	YDL175C	YDR124W	YDR175C	YDR337W	YDR347W	YER050C	YGL129C	YHL004W	YHR135C	YIL070C	YIL093C	YJL063C	YJR113C	YLR035C	YML065W	YNL137C	YNL271C	YNR036C	YOL027C	YPL013C	YPL118W	YPL265W	YPR125W	
YGR166W	YAL026C	YBL025W	YBL101C	YBR057C	YBR254C	YCR009C	YCR044C	YDR108W	YDR246W	YDR388W	YDR407C	YDR440W	YDR472W	YEL048C	YER031C	YGL084C	YGL158W	YGL219C	YGR157W	YGR229C	YHR013C	YHR030C	YJL095W	YJL174W	YJL176C	YJR091C	YJR118C	YKL041W	YKL139W	YKR020W	YKR068C	YLR248W	YLR373C	YML077W	YMR060C	YMR089C	YMR116C	YMR218C	YMR307W	YNL267W	YNL322C	YNL329C	YOR115C	YOR197W	YOR312C	YPL069C	YPR159W	
YGR167W	YBL017C	YDR283C	YDR320C	YGL179C	YGL206C	YGR241C	YHR108W	YHR161C	YIL096C	YJL187C	YJR125C	YKL069W	YKL104C	YKL135C	YLR166C	YLR330W	YNL238W	YNL243W	YOL001W	YOR028C	YOR181W	YPL141C	YPL204W	
YGR168C	YIR018W	
YGR169C	YDR516C	YFL022C	
YGR170W	YBR009C	YBR251W	YDL049C	YDR137W	YDR381W	YER083C	YGR199W	YGR202C	YIL076W	YIL090W	YJR118C	YJR143C	YLL031C	YMR272C	YNL169C	YNL264C	YNR051C	
YGR171C	YGL009C	YLR079W	
YGR172C	YBL049W	YBL106C	YBR159W	YCR033W	YDL058W	YDL113C	YDL195W	YDL226C	YDL232W	YDR425W	YDR468C	YDR515W	YER031C	YER074W-A	YER136W	YFL005W	YFL038C	YGL161C	YGL198W	YGL210W	YGL212W	YGR177C	YHR105W	YJR091C	YKR014C	YLR078C	YLR208W	YLR262C	YLR324W	YLR452C	YML001W	YNL044W	YNL093W	YNL263C	YNL287W	YNL304W	YNR026C	YOL103W	YOR069W	YOR089C	YOR132W	YOR357C	YPL095C	YPL211W	YPR028W	YPR181C	
YGR173W	YAR019C	YDL054C	YDR152W	YIL162W	YKL085W	YMR319C	YOL061W	YPL235W	
YGR174C	YBR293W	YDL054C	YDR331W	YLL028W	YOL115W	YPL215W	YPR201W	
YGR175C	YBR041W	YDR086C	YDR170C	YER044C	YFL039C	YGL010W	YGR060W	YGR289C	YHR007C	YHR020W	YHR079C	YJR066W	YMR186W	YNL271C	YNL272C	YNL311C	YPR080W	
YGR177C	YBR058C-A	YDL193W	YEL031W	YFL031W	YGR130C	YGR172C	YGR202C	YHR079C	YLR242C	YML019W	YMR307W	YOR377W	
YGR178C	YDL053C	YDL160C	YDR510W	YER032W	YER118C	YER165W	YGL092W	YGL094C	YGR048W	YGR218W	YHR121W	YJL035C	YLR295C	YLR340W	YMR076C	YNL085W	YNL124W	YNL298W	YOR297C	YPL049C	YPL153C	
YGR179C	YBR107C	YBR211C	YCR032W	YDR103W	YDR245W	YDR254W	YDR318W	YDR359C	YDR383C	YEL003W	YFR046C	YGL059W	YGR056W	YGR113W	YGR140W	YHR166C	YHR178W	YIL040W	YIR010W	YJR135C	YKL049C	YLR315W	YLR357W	YLR381W	YMR168C	YOL054W	YOR026W	YOR342C	YPL018W	YPL209C	YPL233W	YPR046W	
YGR180C	YAL005C	YBR136W	YCL016C	YCL061C	YCR066W	YDL040C	YDL101C	YDL229W	YDR076W	YDR217C	YDR369C	YDR477W	YER016W	YER070W	YER081W	YER083C	YER095W	YER173W	YGL020C	YGL058W	YGL163C	YHR013C	YHR191C	YIL066C	YJL026W	YJL115W	YJR043C	YLR032W	YLR288C	YLR347C	YML032C	YMR048W	YMR078C	YMR224C	YNL189W	YNL250W	YNL273W	YNL289W	YOL001W	YOR080W	YOR229W	YOR230W	YOR368W	YPL153C	YPL191C	YPL194W	YPL240C	
YGR181W	YAL013W	YBR034C	YBR091C	YEL020W-A	YHR005C-A	YJR135W-A	YKL084W	YKL195W	YLR166C	YMR263W	YNR017W	YPL181W	
YGR183C	YBL045C	YBR126C	YEL024W	YER154W	YJR072C	YOR065W	
YGR184C	YAL021C	YCL016C	YCR066W	YDL003W	YDL200C	YDR142C	YDR318W	YDR332W	YEL061C	YGL048C	YGL058W	YGL081W	YHR014W	YHR191C	YIL075C	YJL092W	YJL141C	YKL145W	YML051W	YOL038W	YPL177C	YPR103W	YPR135W	
YGR185C	YBL036C	YDR041W	YDR453C	YGR229C	YLL029W	YMR158W	YNL247W	YNL306W	YNR043W	YPL013C	
YGR186W	YBR154C	YBR160W	YDL140C	YDR404C	YDR510W	YER022W	YGL043W	YGL070C	YGR005C	YIL021W	YJL168C	YJR017C	YJR048W	YKL028W	YKR062W	YML010W	YMR277W	YNL124W	YOL005C	YOR151C	YOR210W	YPL129W	YPR056W	YPR086W	YPR119W	YPR187W	
YGR187C	YBR155W	YBR282W	YDR188W	YDR385W	YJR091C	YLR295C	YLR424W	YNL317W	YOR133W	
YGR188C	YAL011W	YCL016C	YCL029C	YCL061C	YCR039C	YDL003W	YDL020C	YDL028C	YDL040C	YDR016C	YDR052C	YDR328C	YDR332W	YDR334W	YDR359C	YDR388W	YDR485C	YEL003W	YEL061C	YER007W	YER016W	YGL058W	YGL086W	YGL106W	YGL116W	YGR113W	YHR013C	YHR191C	YJL013C	YJL030W	YJR135C	YKL079W	YKL113C	YLR079W	YLR085C	YLR200W	YML041C	YML065W	YML085C	YML094W	YMR038C	YMR048W	YMR055C	YMR078C	YMR091C	YMR168C	YMR236W	YMR304W	YNL153C	YNL273W	YOR026W	YOR047C	YOR069W	YOR073W	YOR326W	YOR349W	YPL008W	YPL018W	YPL241C	YPL268W	YPR046W	YPR135W	YPR141C	
YGR189C	YDL100C	YDR034C	YEL040W	YLR213C	YNL092W	
YGR191W	YBR069C	YBR159W	YCR034W	YDL212W	YER122C	YFL062W	YGR204W	YHL042W	YIL109C	YIR038C	YJL012C	YJR117W	YKL073W	YLR283W	YLR372W	YNL044W	YOR016C	YPL218W	YPL274W	YPR181C	
YGR192C	YAL005C	YAR042W	YBR041W	YBR114W	YBR155W	YDL042C	YDL229W	YDR075W	YDR168W	YDR214W	YDR434W	YDR510W	YER048W-A	YER111C	YGL181W	YGR123C	YHR064C	YHR154W	YHR170W	YIR001C	YJL052W	YJR009C	YJR032W	YKL039W	YKL129C	YLL024C	YLR039C	YLR216C	YMR109W	YNL189W	YNL215W	YNL281W	YOR014W	YOR027W	YOR209C	YPL106C	YPL240C	
YGR193C	YBR114W	YBR221C	YDR430C	YER012W	YFL018C	YMR106C	YNL121C	YPL240C	
YGR194C	YNL265C	
YGR195W	YBR061C	YCR035C	YDL111C	YDR060W	YDR280W	YGL044C	YGR095C	YGR158C	YHL033C	YHR069C	YJL109C	YLR398C	YMR061W	YMR128W	YNL085W	YNL189W	YNL232W	YNR011C	YOL021C	YOL142W	YOR001W	YOR076C	YOR326W	
YGR196C	YBR260C	YDL080C	YDR328C	YGR140W	YGR253C	YIL131C	YLR200W	YMR094W	YNL094W	YPL153C	
YGR197C	YNL020C	YOR327C	
YGR198W	YAL032C	YBL093C	YBR080C	YBR138C	YDL029W	YDL213C	YDR164C	YDR212W	YDR449C	YEL051W	YFL039C	YGL233W	YLR222C	YLR305C	YLR380W	
YGR199W	YAL023C	YBR059C	YDL192W	YDL226C	YDR137W	YDR349C	YDR414C	YGL020C	YGR170W	YHL042W	YIL076W	YLR039C	YNL153C	YOR198C	YPL026C	
YGR200C	YAL013W	YAR003W	YBL071W-A	YBR010W	YBR081C	YBR154C	YBR175W	YBR279W	YDL005C	YDL074C	YDL140C	YDR176W	YDR392W	YER016W	YER083C	YER111C	YGL020C	YGL025C	YGL058W	YGL244W	YGR128C	YHR041C	YHR187W	YIL021W	YIL084C	YIL096C	YJL020C	YJL140W	YJR127C	YKL110C	YKR048C	YLR182W	YLR226W	YLR229C	YLR384C	YMR091C	YMR236W	YMR263W	YMR277W	YMR312W	YNL078W	YNL097C	YNL271C	YNL272C	YNL298W	YNL330C	YNR011C	YOL004W	YOL051W	YOL145C	YOR151C	YOR326W	YPL055C	YPL086C	YPL101W	YPL204W	
YGR201C	YBR061C	YBR077C	
YGR202C	YBR255W	YDR137W	YFL031W	YGL137W	YGR157W	YGR170W	YGR177C	YJR073C	YKL073W	YLR039C	YML125C	YMR079W	YNL189W	YOR098C	YOR311C	
YGR203W	YCR099C	YGR163W	YIL061C	
YGR204W	YBR055C	YBR084W	YBR263W	YDL055C	YER036C	YFR031C-A	YFR034C	YGR191W	YGR252W	YIL137C	YKL128C	YKL210W	YKR092C	YLR058C	YLR441C	YNL135C	YPR086W	
YGR205W	YBL056W	YCR099C	YLL026W	YLR210W	YPR086W	
YGR206W	YCL008C	YDL049C	YER036C	YLR119W	
YGR207C	YDL120W	YDR087C	YDR309C	YGL009C	YGL245W	YIL108W	YLR265C	YNR058W	YOR018W	YPL217C	YPR086W	
YGR208W	YDL040C	YDL101C	YHR013C	YJR066W	YLR208W	YPL011C	YPL055C	
YGR209C	YBR080C	YCL035C	YDL081C	YDR513W	YER042W	YHR152W	YHR199C	YHR206W	YIL107C	YJL030W	YKL191W	YLL034C	YLL060C	YLR039C	YLR043C	YLR109W	YML007W	YML028W	YPL020C	YPL091W	YPR167C	
YGR210C	YCR057C	YER081W	YER146W	YGL158W	YJL164C	YJR059W	YKL101W	YPL153C	
YGR211W	YDR155C	YDR164C	YDR510W	YGL233W	YHR007C	YHR107C	YLR216C	YMR199W	YNL135C	YNL281W	YOL133W	YOR009W	YOR028C	YPR080W	
YGR212W	YKL126W	
YGR213C	YHR134W	YOR059C	
YGR214W	YBL061C	YBL072C	YBR031W	YBR079C	YBR189W	YBR247C	YCL059C	YDL020C	YDL049C	YDL171C	YDR025W	YDR099W	YDR127W	YDR447C	YDR457W	YDR510W	YGL031C	YGL238W	YGR081C	YGR229C	YGR234W	YGR240C	YHL011C	YHR019C	YHR084W	YIL009W	YIL022W	YIL161W	YKL010C	YKL029C	YLL036C	YLR048W	YLR153C	YLR259C	YLR362W	YLR432W	YML028W	YML085C	YNL023C	YNL098C	YNL112W	YNL124W	YNL207W	YNL297C	YNL308C	YOR361C	YPL235W	YPR112C	
YGR215W	YBR251W	YER050C	YHL004W	YHR114W	YIL070C	YKL155C	YMR188C	YNR036C	YOL027C	YOR158W	YPR125W	
YGR216C	YCR101C	YDR456W	YDR459C	YFL029C	YHR030C	YNL098C	YPL076W	
YGR217W	YDR182W	YGR229C	YLL021W	YLR342W	YNL291C	
YGR218W	YAL047C	YBL031W	YBR069C	YBR217W	YBR235W	YCR077C	YDL055C	YDL065C	YDL189W	YDR002W	YDR016C	YDR062W	YDR192C	YDR229W	YDR299W	YDR499W	YEL015W	YEL043W	YER004W	YER008C	YER022W	YER040W	YER062C	YER165W	YFL037W	YFL068W	YGL044C	YGL048C	YGL092W	YGL097W	YGL170C	YGL172W	YGL195W	YGR047C	YGR119C	YGR178C	YGR262C	YHR019C	YHR082C	YHR108W	YIL063C	YIL094C	YIL115C	YJL041W	YJL061W	YJL074C	YJL130C	YJL210W	YJR061W	YJR077C	YJR083C	YJR134C	YKL012W	YKL029C	YKL045W	YKL068W	YKL143W	YKL145W	YKR059W	YLL060C	YLR113W	YLR131C	YLR151C	YLR180W	YLR293C	YLR436C	YML007W	YML085C	YML117W	YML120C	YMR047C	YMR061W	YMR124W	YMR180C	YMR186W	YMR235C	YNL118C	YNL164C	YNL189W	YNL196C	YOL123W	YOL133W	YOL149W	YOR046C	YOR098C	YOR147W	YOR177C	YOR184W	YOR326W	YOR329C	YOR371C	YPL056C	YPL120W	YPR164W	
YGR220C	YBL004W	YBL038W	YBR122C	YBR198C	YCL014W	YCR030C	YCR046C	YCR071C	YDR115W	YDR116C	YDR237W	YDR296W	YDR322W	YDR332W	YDR405W	YDR462W	YER006W	YGL058W	YGL064C	YGL120C	YGL158W	YGR076C	YGR092W	YHR147C	YJL063C	YKL167C	YKR006C	YKR085C	YLR189C	YLR312W-A	YLR371W	YLR439W	YML009C	YML025C	YMR098C	YMR193W	YMR225C	YNL005C	YNL236W	YNL252C	YNL284C	YNL307C	YOL027C	YOR150W	YPL183W-A	YPR125W	
YGR221C	YAL041W	YBL105C	YBR160W	YDR267C	YDR309C	YHR061C	YPR119W	
YGR222W	Q0275	YER153C	YLR067C	YMR047C	YMR257C	YNR045W	
YGR223C	YBR138C	YDR449C	YFR021W	YGL158W	YGL212W	YGR092W	YJL164C	YOR089C	YPL028W	YPL100W	
YGR224W	YBR106W	YDR113C	YHR152W	YKL020C	YLR080W	YPL058C	
YGR225W	YBR160W	YDR113C	YHR014W	YIR025W	YKL022C	
YGR227W	YDR331W	YDR367W	YEL002C	YFL031W	YFL036W	YGL020C	YGL084C	YGL167C	YGL226C-A	YGR261C	YHR079C	YIL076W	YIL090W	YJL002C	YJR073C	YJR118C	YLR039C	YMR272C	YMR307W	YOL009C	YOR085W	
YGR229C	YAL040C	YBL007C	YBL061C	YBL101C	YBL105C	YBR023C	YBR041W	YBR082C	YBR131W	YBR166C	YBR200W	YCR017C	YDL006W	YDL020C	YDR126W	YDR150W	YDR156W	YDR162C	YDR177W	YDR245W	YDR351W	YDR388W	YEL031W	YEL061C	YER016W	YER083C	YER111C	YER151C	YER155C	YER167W	YER178W	YFL039C	YFR032C-A	YGL020C	YGL045W	YGL240W	YGR078C	YGR086C	YGR135W	YGR166W	YGR185C	YGR214W	YGR217W	YGR237C	YHR030C	YHR129C	YHR142W	YHR191C	YHR200W	YIL041W	YJL095W	YJL099W	YJL117W	YJL183W	YJR118C	YKL047W	YKL048C	YKL113C	YKL190W	YKR020W	YKR099W	YLL021W	YLL043W	YLR039C	YLR262C	YLR319C	YLR320W	YLR330W	YLR332W	YLR371W	YLR384C	YML094W	YML115C	YML117W	YMR038C	YMR116C	YMR205C	YMR294W	YMR307W	YNL153C	YNL233W	YNL271C	YNL298W	YNL322C	YNR051C	YOL003C	YOR028C	YOR030W	YOR209C	YOR275C	YOR326W	YPL016W	YPL031C	YPL077C	YPL089C	YPL161C	YPL240C	YPR110C	YPR135W
[truncated: 582,393 more chars]
